# Supplementary material for: Genomic organization, domain assortments, and nucleotide-binding domain diversity of NLR proteins in Sordariales fungi
Source: PLoS Genet. 2025 Jul 7;21(7):e1011739. doi: 10.1371/journal.pgen.1011739 (PMC12258605; doi:10.1371/journal.pgen.1011739)
Supplement: S2 Table — Orthogroups identified from the orthology analysis of 84 Sordariales genomes. (XLSX) [file pgen.1011739.s005.xlsx]

## Sheet: Orthogroups
Table S2. Orthogroups identified from the orthology analysis of 84 Sordariales genomes.
Orthogroup	achmac-1	achstr-1	apoper-1	arnari-1	bombom-1	canare-1	cercau-1	cernew-1	cersco-1	chacoc-1	chafim-1	chalep-1	chathe-1	corina-1	cornov-1	corsep-1	crahot-1	crathe-1	dicfun-1	eutlat-1	gelunc-1	lashir-1	lashis-1	lasmin-1	lasovi-1	lolmin-1	madmyc-1	mycthe-1	neuafr-1	neuala-1	neucer-01	neucra-01	neucra-02	neucra-03	neudis4-001b	neudis4-112a	neudis5-1	neudis6-1	neudis7-1	neudis8-1	neudissp-1	neudisss-1	neuhis-1	neuint-01	neumet-1	neumid-01	neumon-01	neupan-1	neuper-1
OG0000000	achmac-1_g10124_t1, achmac-1_g10639_t1, achmac-1_g10687_t1, achmac-1_g1347_t1, achmac-1_g1523_t1, achmac-1_g1988_t1, achmac-1_g2934_t1, achmac-1_g3131_t1, achmac-1_g5515_t1, achmac-1_g5534_t1, achmac-1_g5756_t1, achmac-1_g6271_t1, achmac-1_g7921_t1, achmac-1_g8334_t1	achstr-1_g2486_t1, achstr-1_g3086_t1, achstr-1_g4892_t1, achstr-1_g5412_t1, achstr-1_g5496_t1, achstr-1_g6466_t1, achstr-1_g6725_t1, achstr-1_g8287_t1	apoper-1_g10929_t1, apoper-1_g10963_t1, apoper-1_g11016_t1, apoper-1_g11120_t1, apoper-1_g11159_t1, apoper-1_g11183_t1, apoper-1_g11749_t1, apoper-1_g12087_t1, apoper-1_g12115_t1, apoper-1_g12264_t1, apoper-1_g12314_t1, apoper-1_g12363_t1, apoper-1_g12536_t1, apoper-1_g12707_t1, apoper-1_g12803_t1, apoper-1_g13012_t1, apoper-1_g1312_t1, apoper-1_g13199_t1, apoper-1_g13388_t1, apoper-1_g13409_t1, …	arnari-1_g1198_t1, arnari-1_g1338_t1, arnari-1_g1355_t1, arnari-1_g1555_t1, arnari-1_g2351_t1, arnari-1_g2734_t1, arnari-1_g3183_t1, arnari-1_g3449_t1, arnari-1_g4244_t1, arnari-1_g5403_t1, arnari-1_g5503_t1, arnari-1_g5730_t1, arnari-1_g5754_t1, arnari-1_g6063_t1, arnari-1_g6477_t1, arnari-1_g6479_t1, arnari-1_g6480_t1, arnari-1_g6481_t1, arnari-1_g8940_t1, arnari-1_g8947_t1, arnari-1_g9193_t1, …	bombom-1_g10852_t1, bombom-1_g11013_t1, bombom-1_g11833_t1, bombom-1_g226_t1, bombom-1_g2316_t1, bombom-1_g349_t1, bombom-1_g3531_t1, bombom-1_g4194_t1, bombom-1_g4917_t1, bombom-1_g5516_t1, bombom-1_g5724_t1, bombom-1_g7782_t1, bombom-1_g7998_t1, bombom-1_g9080_t1, bombom-1_g9443_t1	canare-1_g10611_t1, canare-1_g10612_t1, canare-1_g10613_t1, canare-1_g1255_t1, canare-1_g1401_t1, canare-1_g1583_t1, canare-1_g1738_t1, canare-1_g21_t1, canare-1_g2243_t1, canare-1_g2265_t1, canare-1_g3620_t1, canare-1_g5604_t1, canare-1_g5989_t1, canare-1_g6104_t1, canare-1_g6695_t1, canare-1_g7005_t1, canare-1_g7417_t1, canare-1_g810_t1, canare-1_g8347_t1, canare-1_g8353_t1, canare-1_g8457_t1, …	cercau-1_g10119_t1, cercau-1_g10227_t1, cercau-1_g10242_t1, cercau-1_g10275_t1, cercau-1_g10371_t1, cercau-1_g10404_t1, cercau-1_g11228_t1, cercau-1_g11247_t1, cercau-1_g11255_t1, cercau-1_g11290_t1, cercau-1_g11392_t1, cercau-1_g11433_t1, cercau-1_g11674_t1, cercau-1_g11677_t1, cercau-1_g11763_t1, cercau-1_g11822_t1, cercau-1_g11837_t1, cercau-1_g12050_t1, cercau-1_g12073_t1, cercau-1_g12075_t1,…	cernew-1_g10302_t1, cernew-1_g10386_t1, cernew-1_g10387_t1, cernew-1_g10464_t1, cernew-1_g10465_t1, cernew-1_g10598_t1, cernew-1_g10624_t1, cernew-1_g10792_t1, cernew-1_g10846_t1, cernew-1_g10923_t1, cernew-1_g10946_t1, cernew-1_g10956_t1, cernew-1_g10979_t1, cernew-1_g11026_t1, cernew-1_g11057_t1, cernew-1_g11081_t1, cernew-1_g11086_t1, cernew-1_g11159_t1, cernew-1_g11209_t1, cernew-1_g11372_t1,…	cersco-1_g10115_t1, cersco-1_g10210_t1, cersco-1_g10381_t1, cersco-1_g11184_t1, cersco-1_g1446_t1, cersco-1_g178_t1, cersco-1_g2884_t1, cersco-1_g2933_t1, cersco-1_g3506_t1, cersco-1_g3844_t1, cersco-1_g3879_t1, cersco-1_g3889_t1, cersco-1_g4707_t1, cersco-1_g6573_t1, cersco-1_g6713_t1, cersco-1_g7093_t1, cersco-1_g7418_t1, cersco-1_g7427_t1, cersco-1_g8659_t1, cersco-1_g8682_t1, cersco-1_g9825_t…	chacoc-1_g10368_t1, chacoc-1_g11113_t1, chacoc-1_g12514_t1, chacoc-1_g3693_t1, chacoc-1_g3699_t1, chacoc-1_g4513_t1, chacoc-1_g4553_t1, chacoc-1_g6036_t1, chacoc-1_g8224_t1, chacoc-1_g8267_t1, chacoc-1_g8631_t1, chacoc-1_g9956_t1, chacoc-1_g9979_t1	chafim-1_g10329_t1, chafim-1_g11009_t1, chafim-1_g2648_t1, chafim-1_g2933_t1, chafim-1_g3686_t1, chafim-1_g3697_t1, chafim-1_g412_t1, chafim-1_g4457_t1, chafim-1_g4706_t1, chafim-1_g5252_t1, chafim-1_g5523_t1, chafim-1_g5530_t1, chafim-1_g6294_t1, chafim-1_g7838_t1, chafim-1_g9236_t1, chafim-1_g9639_t1	chalep-1_g2721_t1, chalep-1_g4054_t1, chalep-1_g4862_t1, chalep-1_g5262_t1, chalep-1_g5396_t1, chalep-1_g7907_t1, chalep-1_g8006_t1, chalep-1_g8019_t1, chalep-1_g8033_t1, chalep-1_g8115_t1, chalep-1_g8122_t1, chalep-1_g8562_t1	chathe-1_g3455_t1, chathe-1_g3456_t1, chathe-1_g3457_t1	corina-1_g1032_t1, corina-1_g11110_t1, corina-1_g1136_t1, corina-1_g1156_t1, corina-1_g1650_t1, corina-1_g2307_t1, corina-1_g2471_t1, corina-1_g3143_t1, corina-1_g3810_t1, corina-1_g4416_t1, corina-1_g4802_t1, corina-1_g5626_t1, corina-1_g5826_t1, corina-1_g6501_t1, corina-1_g6675_t1, corina-1_g6714_t1, corina-1_g6837_t1, corina-1_g7133_t1, corina-1_g7819_t1, corina-1_g8095_t1, corina-1_g8415_t1,…	cornov-1_g1295_t1, cornov-1_g2219_t1, cornov-1_g2761_t1, cornov-1_g4244_t1, cornov-1_g6018_t1, cornov-1_g659_t1, cornov-1_g7044_t1, cornov-1_g7558_t1, cornov-1_g7742_t1, cornov-1_g8694_t1, cornov-1_g933_t1	corsep-1_g1939_t1, corsep-1_g2254_t1, corsep-1_g2543_t1, corsep-1_g3489_t1, corsep-1_g3979_t1, corsep-1_g4881_t1, corsep-1_g4960_t1, corsep-1_g6307_t1, corsep-1_g6872_t1, corsep-1_g7668_t1, corsep-1_g8685_t1, corsep-1_g8799_t1, corsep-1_g8884_t1	crahot-1_g1365_t1, crahot-1_g2395_t1, crahot-1_g5337_t1, crahot-1_g5338_t1	crathe-1_g4590_t1, crathe-1_g4591_t1, crathe-1_g6948_t1	dicfun-1_g1731_t1, dicfun-1_g4670_t1, dicfun-1_g6418_t1, dicfun-1_g8123_t1, dicfun-1_g8230_t1, dicfun-1_g9174_t1, dicfun-1_g925_t1	eutlat-1_g104_t1, eutlat-1_g1341_t1, eutlat-1_g1423_t1, eutlat-1_g1734_t1, eutlat-1_g1754_t1, eutlat-1_g176_t1, eutlat-1_g1784_t1, eutlat-1_g4105_t1, eutlat-1_g4951_t1, eutlat-1_g521_t1, eutlat-1_g522_t1, eutlat-1_g5576_t1, eutlat-1_g6296_t1, eutlat-1_g6636_t1, eutlat-1_g853_t1, eutlat-1_g9048_t1, eutlat-1_g9202_t1	gelunc-1_g1418_t1, gelunc-1_g1478_t1, gelunc-1_g1912_t1, gelunc-1_g1913_t1, gelunc-1_g2406_t1, gelunc-1_g3095_t1, gelunc-1_g3129_t1, gelunc-1_g319_t1, gelunc-1_g320_t1, gelunc-1_g340_t1, gelunc-1_g3552_t1, gelunc-1_g3969_t1, gelunc-1_g4553_t1, gelunc-1_g4778_t1, gelunc-1_g4860_t1, gelunc-1_g5187_t1, gelunc-1_g5781_t1, gelunc-1_g6333_t1, gelunc-1_g6723_t1, gelunc-1_g6805_t1, gelunc-1_g6860_t1, gel…	lashir-1_g10326_t1, lashir-1_g10387_t1, lashir-1_g10501_t1, lashir-1_g10638_t1, lashir-1_g10757_t1, lashir-1_g10830_t1, lashir-1_g10928_t1, lashir-1_g11039_t1, lashir-1_g11268_t1, lashir-1_g11420_t1, lashir-1_g11923_t1, lashir-1_g12162_t1, lashir-1_g12201_t1, lashir-1_g12247_t1, lashir-1_g12386_t1, lashir-1_g12402_t1, lashir-1_g12420_t1, lashir-1_g12455_t1, lashir-1_g13374_t1, lashir-1_g13431_t1,…	lashis-1_g10098_t1, lashis-1_g10267_t1, lashis-1_g10312_t1, lashis-1_g10335_t1, lashis-1_g10781_t1, lashis-1_g11042_t1, lashis-1_g11519_t1, lashis-1_g11587_t1, lashis-1_g11678_t1, lashis-1_g11806_t1, lashis-1_g11833_t1, lashis-1_g11907_t1, lashis-1_g11968_t1, lashis-1_g12037_t1, lashis-1_g12140_t1, lashis-1_g12162_t1, lashis-1_g12193_t1, lashis-1_g12246_t1, lashis-1_g12506_t1, lashis-1_g12822_t1,…	lasmin-1_g10064_t1, lasmin-1_g10269_t1, lasmin-1_g10287_t1, lasmin-1_g10310_t1, lasmin-1_g10814_t1, lasmin-1_g11156_t1, lasmin-1_g11521_t1, lasmin-1_g11644_t1, lasmin-1_g11748_t1, lasmin-1_g11764_t1, lasmin-1_g11849_t1, lasmin-1_g12028_t1, lasmin-1_g12029_t1, lasmin-1_g12094_t1, lasmin-1_g12116_t1, lasmin-1_g12172_t1, lasmin-1_g12309_t1, lasmin-1_g14350_t1, lasmin-1_g14410_t1, lasmin-1_g14412_t1,…	lasovi-1_g10192_t1, lasovi-1_g10372_t1, lasovi-1_g10446_t1, lasovi-1_g10498_t1, lasovi-1_g10518_t1, lasovi-1_g10617_t1, lasovi-1_g10820_t1, lasovi-1_g11583_t1, lasovi-1_g11780_t1, lasovi-1_g11839_t1, lasovi-1_g12049_t1, lasovi-1_g12113_t1, lasovi-1_g12125_t1, lasovi-1_g12127_t1, lasovi-1_g12219_t1, lasovi-1_g12323_t1, lasovi-1_g12370_t1, lasovi-1_g12425_t1, lasovi-1_g12689_t1, lasovi-1_g13153_t1,…	lolmin-1_g10279_t1, lolmin-1_g10683_t1, lolmin-1_g11951_t1, lolmin-1_g3285_t1, lolmin-1_g4325_t1, lolmin-1_g4779_t1, lolmin-1_g4899_t1, lolmin-1_g5361_t1, lolmin-1_g5988_t1, lolmin-1_g5995_t1, lolmin-1_g6035_t1, lolmin-1_g7122_t1, lolmin-1_g7523_t1, lolmin-1_g8715_t1	madmyc-1_g10269_t1, madmyc-1_g1115_t1, madmyc-1_g1522_t1, madmyc-1_g1713_t1, madmyc-1_g2341_t1, madmyc-1_g309_t1, madmyc-1_g3333_t1, madmyc-1_g4002_t1, madmyc-1_g4008_t1, madmyc-1_g4296_t1, madmyc-1_g4302_t1, madmyc-1_g4408_t1, madmyc-1_g4420_t1, madmyc-1_g4685_t1, madmyc-1_g4706_t1, madmyc-1_g4834_t1, madmyc-1_g5031_t1, madmyc-1_g6162_t1, madmyc-1_g6307_t1, madmyc-1_g6917_t1, madmyc-1_g7009_t1, …	mycthe-1_g1896_t1, mycthe-1_g354_t1, mycthe-1_g469_t1, mycthe-1_g470_t1, mycthe-1_g7288_t1, mycthe-1_g7294_t1, mycthe-1_g7295_t1, mycthe-1_g7296_t1, mycthe-1_g7460_t1	neuafr-1_g2558_t1, neuafr-1_g3767_t1, neuafr-1_g467_t1, neuafr-1_g6604_t1, neuafr-1_g6997_t1, neuafr-1_g8036_t1, neuafr-1_g8744_t1	neuala-1_g2367_t1, neuala-1_g2733_t1, neuala-1_g2734_t1, neuala-1_g4081_t1, neuala-1_g4870_t1, neuala-1_g5845_t1, neuala-1_g7360_t1, neuala-1_g7700_t1, neuala-1_g7910_t1, neuala-1_g9176_t1	neucer-01_g2288_t1, neucer-01_g2690_t1, neucer-01_g3296_t1, neucer-01_g3901_t1, neucer-01_g4148_t1, neucer-01_g4151_t1, neucer-01_g4476_t1, neucer-01_g4738_t1, neucer-01_g4739_t1, neucer-01_g5528_t1, neucer-01_g5815_t1, neucer-01_g5869_t1, neucer-01_g6494_t1, neucer-01_g6647_t1, neucer-01_g7282_t1, neucer-01_g9533_t1	neucra-01_g4033_t1, neucra-01_g7194_t1, neucra-01_g7524_t1, neucra-01_g8173_t1, neucra-01_g8174_t1, neucra-01_g8481_t1, neucra-01_g9743_t1	neucra-02_g10386_t1, neucra-02_g1447_t1, neucra-02_g1751_t1, neucra-02_g222_t1, neucra-02_g2947_t1, neucra-02_g2948_t1, neucra-02_g4920_t1	neucra-03_g593_t1, neucra-03_g6431_t1, neucra-03_g8854_t1	neudis4-001b_g6359_t1, neudis4-001b_g6581_t1, neudis4-001b_g6582_t1, neudis4-001b_g8751_t1, neudis4-001b_g9325_t1, neudis4-001b_g9613_t1	neudis4-112a_g1280_t1, neudis4-112a_g1594_t1, neudis4-112a_g6172_t1, neudis4-112a_g7887_t1	neudis5-1_g1238_t1, neudis5-1_g4759_t1, neudis5-1_g526_t1, neudis5-1_g527_t1, neudis5-1_g7755_t1	neudis6-1_g2930_t1, neudis6-1_g3663_t1, neudis6-1_g3664_t1, neudis6-1_g4915_t1, neudis6-1_g5888_t1, neudis6-1_g6003_t1	neudis7-1_g3832_t1, neudis7-1_g5472_t1	neudis8-1_g319_t1, neudis8-1_g4358_t1, neudis8-1_g7248_t1, neudis8-1_g761_t1, neudis8-1_g762_t1, neudis8-1_g8063_t1	neudissp-1_g1748_t1, neudissp-1_g3294_t1, neudissp-1_g3295_t1, neudissp-1_g3465_t1, neudissp-1_g7349_t1, neudissp-1_g814_t1	neudisss-1_g647_t1, neudisss-1_g7841_t1, neudisss-1_g8008_t1, neudisss-1_g8009_t1, neudisss-1_g9104_t1, neudisss-1_g9479_t1	neuhis-1_g5186_t1, neuhis-1_g6449_t1, neuhis-1_g6579_t1, neuhis-1_g7243_t1, neuhis-1_g7244_t1, neuhis-1_g7560_t1	neuint-01_g2210_t1, neuint-01_g2865_t1, neuint-01_g3088_t1, neuint-01_g545_t1, neuint-01_g5558_t1, neuint-01_g5672_t1	neumet-1_g309_t1, neumet-1_g370_t1, neumet-1_g6717_t1, neumet-1_g7261_t1, neumet-1_g737_t1, neumet-1_g8504_t1, neumet-1_g904_t1	neumid-01_g3228_t1, neumid-01_g3763_t1, neumid-01_g3822_t1, neumid-01_g4149_t1, neumid-01_g42_t1, neumid-01_g7673_t1, neumid-01_g7934_t1	neumon-01_g2404_t1, neumon-01_g32_t1, neumon-01_g3302_t1, neumon-01_g3980_t1, neumon-01_g3981_t1, neumon-01_g4335_t1, neumon-01_g6052_t1, neumon-01_g644_t1, neumon-01_g783_t1, neumon-01_g792_t1, neumon-01_g911_t1, neumon-01_g9551_t1	neupan-1_g10103_t1, neupan-1_g10104_t1, neupan-1_g10592_t1, neupan-1_g11815_t1, neupan-1_g1525_t1, neupan-1_g1526_t1, neupan-1_g152_t1, neupan-1_g2666_t1, neupan-1_g297_t1, neupan-1_g3223_t1, neupan-1_g3751_t1, neupan-1_g3843_t1, neupan-1_g4914_t1, neupan-1_g5789_t1, neupan-1_g67_t1, neupan-1_g7858_t1, neupan-1_g8125_t1, neupan-1_g8275_t1, neupan-1_g8357_t1, neupan-1_g8669_t1, neupan-1_g8767_t1, …	neuper-1_g1806_t1, neuper-1_g2026_t1, neuper-1_g2211_t1, neuper-1_g3286_t1, neuper-1_g6143_t1, neuper-1_g8021_t1
OG0000001	achmac-1_g10185_t1, achmac-1_g2220_t1, achmac-1_g2237_t1, achmac-1_g242_t1, achmac-1_g2772_t1, achmac-1_g2781_t1, achmac-1_g302_t1, achmac-1_g4791_t1, achmac-1_g4990_t1, achmac-1_g5117_t1, achmac-1_g5603_t1, achmac-1_g5843_t1, achmac-1_g7436_t1, achmac-1_g8233_t1, achmac-1_g8367_t1, achmac-1_g8443_t1, achmac-1_g8648_t1, achmac-1_g8661_t1, achmac-1_g8811_t1, achmac-1_g9183_t1, achmac-1_g9201_t1, a…	achstr-1_g162_t1, achstr-1_g1690_t1, achstr-1_g2356_t1, achstr-1_g3067_t1, achstr-1_g4027_t1, achstr-1_g4460_t1, achstr-1_g5513_t1, achstr-1_g5533_t1, achstr-1_g5534_t1, achstr-1_g5619_t1, achstr-1_g5708_t1, achstr-1_g6479_t1, achstr-1_g7653_t1, achstr-1_g7749_t1, achstr-1_g7760_t1, achstr-1_g7806_t1, achstr-1_g8798_t1, achstr-1_g8855_t1, achstr-1_g9716_t1, achstr-1_g9982_t1	apoper-1_g10217_t1, apoper-1_g11004_t1, apoper-1_g11482_t1, apoper-1_g12330_t1, apoper-1_g13236_t1, apoper-1_g13424_t1, apoper-1_g2633_t1, apoper-1_g2768_t1, apoper-1_g2886_t1, apoper-1_g2892_t1, apoper-1_g3048_t1, apoper-1_g4244_t1, apoper-1_g4372_t1, apoper-1_g4420_t1, apoper-1_g4966_t1, apoper-1_g5007_t1, apoper-1_g537_t1, apoper-1_g5479_t1, apoper-1_g5505_t1, apoper-1_g578_t1, apoper-1_g7003_…	arnari-1_g10018_t1, arnari-1_g10079_t1, arnari-1_g1591_t1, arnari-1_g2864_t1, arnari-1_g3697_t1, arnari-1_g5378_t1, arnari-1_g6068_t1, arnari-1_g7152_t1, arnari-1_g7500_t1, arnari-1_g8138_t1, arnari-1_g8636_t1, arnari-1_g8825_t1, arnari-1_g9470_t1	bombom-1_g10217_t1, bombom-1_g11277_t1, bombom-1_g12033_t1, bombom-1_g1821_t1, bombom-1_g3445_t1, bombom-1_g4201_t1, bombom-1_g5397_t1, bombom-1_g5530_t1, bombom-1_g5534_t1, bombom-1_g6474_t1, bombom-1_g6622_t1, bombom-1_g6780_t1, bombom-1_g7222_t1, bombom-1_g7979_t1, bombom-1_g8886_t1, bombom-1_g9232_t1, bombom-1_g9252_t1, bombom-1_g9332_t1	canare-1_g10311_t1, canare-1_g10368_t1, canare-1_g10780_t1, canare-1_g10785_t1, canare-1_g2514_t1, canare-1_g2753_t1, canare-1_g3078_t1, canare-1_g30_t1, canare-1_g5001_t1, canare-1_g5200_t1, canare-1_g5214_t1, canare-1_g5390_t1, canare-1_g5802_t1, canare-1_g5932_t1, canare-1_g5980_t1, canare-1_g5981_t1, canare-1_g6194_t1, canare-1_g6837_t1, canare-1_g6923_t1, canare-1_g8240_t1, canare-1_g8291_t1…	cercau-1_g10045_t1, cercau-1_g10049_t1, cercau-1_g10064_t1, cercau-1_g10180_t1, cercau-1_g10241_t1, cercau-1_g10261_t1, cercau-1_g103_t1, cercau-1_g10514_t1, cercau-1_g10535_t1, cercau-1_g11151_t1, cercau-1_g11187_t1, cercau-1_g11191_t1, cercau-1_g112_t1, cercau-1_g11308_t1, cercau-1_g11339_t1, cercau-1_g11436_t1, cercau-1_g11438_t1, cercau-1_g11639_t1, cercau-1_g11783_t1, cercau-1_g11805_t1, cer…	cernew-1_g10026_t1, cernew-1_g10696_t1, cernew-1_g1083_t1, cernew-1_g10897_t1, cernew-1_g10902_t1, cernew-1_g11073_t1, cernew-1_g11550_t1, cernew-1_g12099_t1, cernew-1_g12506_t1, cernew-1_g12566_t1, cernew-1_g12947_t1, cernew-1_g13067_t1, cernew-1_g13102_t1, cernew-1_g13116_t1, cernew-1_g13129_t1, cernew-1_g13334_t1, cernew-1_g13490_t1, cernew-1_g13507_t1, cernew-1_g13509_t1, cernew-1_g13923_t1, …	cersco-1_g10079_t1, cersco-1_g10120_t1, cersco-1_g10163_t1, cersco-1_g11207_t1, cersco-1_g11409_t1, cersco-1_g1386_t1, cersco-1_g2683_t1, cersco-1_g2705_t1, cersco-1_g2806_t1, cersco-1_g2984_t1, cersco-1_g3817_t1, cersco-1_g4225_t1, cersco-1_g61_t1, cersco-1_g7223_t1, cersco-1_g7436_t1, cersco-1_g7455_t1	chacoc-1_g11076_t1, chacoc-1_g11334_t1, chacoc-1_g11459_t1, chacoc-1_g12536_t1, chacoc-1_g1967_t1, chacoc-1_g3443_t1, chacoc-1_g3620_t1, chacoc-1_g4134_t1, chacoc-1_g4790_t1, chacoc-1_g4901_t1, chacoc-1_g6450_t1, chacoc-1_g7301_t1, chacoc-1_g75_t1, chacoc-1_g8115_t1, chacoc-1_g896_t1	chafim-1_g11360_t1, chafim-1_g11442_t1, chafim-1_g2135_t1, chafim-1_g2243_t1, chafim-1_g2274_t1, chafim-1_g2289_t1, chafim-1_g2343_t1, chafim-1_g3363_t1, chafim-1_g3463_t1, chafim-1_g3666_t1, chafim-1_g4635_t1, chafim-1_g5976_t1, chafim-1_g6265_t1, chafim-1_g8426_t1, chafim-1_g8461_t1, chafim-1_g9424_t1, chafim-1_g957_t1, chafim-1_g9880_t1, chafim-1_g9918_t1	chalep-1_g1131_t1, chalep-1_g2932_t1, chalep-1_g5041_t1, chalep-1_g5529_t1, chalep-1_g8488_t1, chalep-1_g9364_t1	chathe-1_g175_t1, chathe-1_g3992_t1, chathe-1_g4036_t1, chathe-1_g4946_t1, chathe-1_g4966_t1	corina-1_g10893_t1, corina-1_g11270_t1, corina-1_g11403_t1, corina-1_g11684_t1, corina-1_g11739_t1, corina-1_g1963_t1, corina-1_g2165_t1, corina-1_g3103_t1, corina-1_g3279_t1, corina-1_g3368_t1, corina-1_g3605_t1, corina-1_g4385_t1, corina-1_g5188_t1, corina-1_g5400_t1, corina-1_g5752_t1, corina-1_g6087_t1, corina-1_g6584_t1, corina-1_g6725_t1, corina-1_g7821_t1, corina-1_g7937_t1, corina-1_g8471…	cornov-1_g1816_t1, cornov-1_g2767_t1, cornov-1_g2824_t1, cornov-1_g3364_t1, cornov-1_g6237_t1, cornov-1_g6876_t1, cornov-1_g7750_t1, cornov-1_g9111_t1	corsep-1_g1320_t1, corsep-1_g2155_t1, corsep-1_g2859_t1, corsep-1_g4143_t1, corsep-1_g4210_t1, corsep-1_g6184_t1, corsep-1_g7010_t1, corsep-1_g7090_t1, corsep-1_g7091_t1, corsep-1_g7112_t1, corsep-1_g7359_t1, corsep-1_g8794_t1, corsep-1_g9234_t1	crahot-1_g2084_t1, crahot-1_g2451_t1, crahot-1_g2452_t1, crahot-1_g592_t1, crahot-1_g6087_t1, crahot-1_g8466_t1, crahot-1_g8467_t1	crathe-1_g2185_t1, crathe-1_g6523_t1	dicfun-1_g1690_t1, dicfun-1_g1691_t1, dicfun-1_g4301_t1, dicfun-1_g6433_t1, dicfun-1_g7450_t1, dicfun-1_g8102_t1, dicfun-1_g8794_t1, dicfun-1_g8944_t1	eutlat-1_g10022_t1, eutlat-1_g1379_t1, eutlat-1_g1605_t1, eutlat-1_g2082_t1, eutlat-1_g2846_t1, eutlat-1_g5413_t1, eutlat-1_g5602_t1, eutlat-1_g5890_t1, eutlat-1_g5951_t1, eutlat-1_g7084_t1, eutlat-1_g7366_t1, eutlat-1_g7490_t1, eutlat-1_g7522_t1	gelunc-1_g10039_t1, gelunc-1_g1794_t1, gelunc-1_g290_t1, gelunc-1_g2991_t1, gelunc-1_g3809_t1, gelunc-1_g4492_t1, gelunc-1_g4793_t1, gelunc-1_g5373_t1, gelunc-1_g6371_t1, gelunc-1_g6804_t1, gelunc-1_g7559_t1, gelunc-1_g8115_t1, gelunc-1_g8695_t1	lashir-1_g10308_t1, lashir-1_g10366_t1, lashir-1_g10369_t1, lashir-1_g10675_t1, lashir-1_g11251_t1, lashir-1_g11264_t1, lashir-1_g11271_t1, lashir-1_g11344_t1, lashir-1_g11418_t1, lashir-1_g12008_t1, lashir-1_g12287_t1, lashir-1_g12338_t1, lashir-1_g12430_t1, lashir-1_g12467_t1, lashir-1_g12766_t1, lashir-1_g12772_t1, lashir-1_g13555_t1, lashir-1_g13557_t1, lashir-1_g13577_t1, lashir-1_g13623_t1,…	lashis-1_g10321_t1, lashis-1_g10409_t1, lashis-1_g10598_t1, lashis-1_g10695_t1, lashis-1_g11014_t1, lashis-1_g11069_t1, lashis-1_g11070_t1, lashis-1_g11110_t1, lashis-1_g11194_t1, lashis-1_g11604_t1, lashis-1_g11715_t1, lashis-1_g11733_t1, lashis-1_g11920_t1, lashis-1_g12147_t1, lashis-1_g12221_t1, lashis-1_g12287_t1, lashis-1_g12856_t1, lashis-1_g13076_t1, lashis-1_g13974_t1, lashis-1_g14040_t1,…	lasmin-1_g10381_t1, lasmin-1_g10382_t1, lasmin-1_g10520_t1, lasmin-1_g10944_t1, lasmin-1_g10952_t1, lasmin-1_g10983_t1, lasmin-1_g10986_t1, lasmin-1_g11643_t1, lasmin-1_g11645_t1, lasmin-1_g11648_t1, lasmin-1_g11763_t1, lasmin-1_g11885_t1, lasmin-1_g12025_t1, lasmin-1_g12258_t1, lasmin-1_g12285_t1, lasmin-1_g12418_t1, lasmin-1_g12950_t1, lasmin-1_g13133_t1, lasmin-1_g13405_t1, lasmin-1_g13452_t1,…	lasovi-1_g10068_t1, lasovi-1_g10441_t1, lasovi-1_g10573_t1, lasovi-1_g10669_t1, lasovi-1_g10770_t1, lasovi-1_g10819_t1, lasovi-1_g11565_t1, lasovi-1_g11964_t1, lasovi-1_g12164_t1, lasovi-1_g12165_t1, lasovi-1_g12192_t1, lasovi-1_g12232_t1, lasovi-1_g12335_t1, lasovi-1_g12437_t1, lasovi-1_g12455_t1, lasovi-1_g12641_t1, lasovi-1_g13191_t1, lasovi-1_g13289_t1, lasovi-1_g13400_t1, lasovi-1_g13531_t1,…	lolmin-1_g10585_t1, lolmin-1_g2573_t1, lolmin-1_g5296_t1, lolmin-1_g9953_t1	madmyc-1_g10091_t1, madmyc-1_g10117_t1, madmyc-1_g10325_t1, madmyc-1_g1036_t1, madmyc-1_g213_t1, madmyc-1_g2466_t1, madmyc-1_g2546_t1, madmyc-1_g2728_t1, madmyc-1_g3459_t1, madmyc-1_g3832_t1, madmyc-1_g3901_t1, madmyc-1_g4239_t1, madmyc-1_g429_t1, madmyc-1_g4664_t1, madmyc-1_g4839_t1, madmyc-1_g4882_t1, madmyc-1_g5001_t1, madmyc-1_g5701_t1, madmyc-1_g6178_t1, madmyc-1_g6366_t1, madmyc-1_g6535_t1,…	mycthe-1_g10862_t1, mycthe-1_g10875_t1, mycthe-1_g1990_t1, mycthe-1_g3882_t1, mycthe-1_g3890_t1, mycthe-1_g7989_t1	neuafr-1_g2772_t1, neuafr-1_g3007_t1, neuafr-1_g5336_t1, neuafr-1_g7835_t1, neuafr-1_g8487_t1, neuafr-1_g933_t1, neuafr-1_g9354_t1, neuafr-1_g9438_t1	neuala-1_g1020_t1, neuala-1_g1238_t1, neuala-1_g1239_t1, neuala-1_g192_t1, neuala-1_g2710_t1, neuala-1_g2720_t1, neuala-1_g4390_t1, neuala-1_g4478_t1, neuala-1_g4625_t1, neuala-1_g7162_t1, neuala-1_g7378_t1, neuala-1_g7530_t1, neuala-1_g8090_t1, neuala-1_g8126_t1, neuala-1_g8401_t1, neuala-1_g9384_t1, neuala-1_g9524_t1, neuala-1_g9542_t1	neucer-01_g1942_t1, neucer-01_g1943_t1, neucer-01_g2403_t1, neucer-01_g275_t1, neucer-01_g3575_t1, neucer-01_g6314_t1, neucer-01_g7842_t1, neucer-01_g861_t1, neucer-01_g9383_t1	neucra-01_g106_t1, neucra-01_g161_t1, neucra-01_g331_t1, neucra-01_g4298_t1, neucra-01_g7213_t1, neucra-01_g7538_t1, neucra-01_g7549_t1, neucra-01_g8471_t1, neucra-01_g8579_t1, neucra-01_g8676_t1, neucra-01_g9645_t1, neucra-01_g9882_t1, neucra-01_g9982_t1, neucra-01_g9987_t1	neucra-02_g10125_t1, neucra-02_g10295_t1, neucra-02_g1741_t1, neucra-02_g205_t1, neucra-02_g2602_t1, neucra-02_g2923_t1, neucra-02_g2934_t1, neucra-02_g4691_t1, neucra-02_g4775_t1, neucra-02_g5103_t1, neucra-02_g6221_t1, neucra-02_g7376_t1, neucra-02_g7434_t1, neucra-02_g7599_t1, neucra-02_g8879_t1	neucra-03_g1100_t1, neucra-03_g2842_t1, neucra-03_g6341_t1, neucra-03_g8475_t1	neudis4-001b_g100_t1, neudis4-001b_g154_t1, neudis4-001b_g190_t1, neudis4-001b_g316_t1, neudis4-001b_g3821_t1, neudis4-001b_g6692_t1, neudis4-001b_g6792_t1, neudis4-001b_g7602_t1, neudis4-001b_g7836_t1, neudis4-001b_g8592_t1, neudis4-001b_g8593_t1, neudis4-001b_g8765_t1, neudis4-001b_g8774_t1, neudis4-001b_g9028_t1	neudis4-112a_g2466_t1, neudis4-112a_g2533_t1, neudis4-112a_g3446_t1, neudis4-112a_g5596_t1, neudis4-112a_g6272_t1, neudis4-112a_g7662_t1	neudis5-1_g1230_t1, neudis5-1_g1242_t1, neudis5-1_g4710_t1, neudis5-1_g4746_t1, neudis5-1_g5214_t1, neudis5-1_g7241_t1, neudis5-1_g923_t1	neudis6-1_g1112_t1, neudis6-1_g220_t1, neudis6-1_g2917_t1, neudis6-1_g3120_t1, neudis6-1_g3614_t1, neudis6-1_g3891_t1, neudis6-1_g5561_t1, neudis6-1_g5904_t1, neudis6-1_g8590_t1	neudis7-1_g1989_t1, neudis7-1_g3889_t1, neudis7-1_g518_t1, neudis7-1_g5210_t1, neudis7-1_g5480_t1, neudis7-1_g5513_t1, neudis7-1_g5654_t1, neudis7-1_g6614_t1, neudis7-1_g714_t1	neudis8-1_g1336_t1, neudis8-1_g3773_t1, neudis8-1_g4983_t1, neudis8-1_g5416_t1, neudis8-1_g5960_t1, neudis8-1_g7691_t1, neudis8-1_g8071_t1	neudissp-1_g2161_t1, neudissp-1_g2978_t1, neudissp-1_g4806_t1, neudissp-1_g4811_t1, neudissp-1_g6210_t1, neudissp-1_g6748_t1, neudissp-1_g801_t1	neudisss-1_g1010_t1, neudisss-1_g1614_t1, neudisss-1_g3300_t1, neudisss-1_g4607_t1, neudisss-1_g5014_t1, neudisss-1_g548_t1, neudisss-1_g6061_t1, neudisss-1_g7052_t1	neuhis-1_g1649_t1, neuhis-1_g1766_t1, neuhis-1_g1861_t1, neuhis-1_g2333_t1, neuhis-1_g5206_t1, neuhis-1_g6207_t1, neuhis-1_g6213_t1, neuhis-1_g6317_t1, neuhis-1_g6592_t1, neuhis-1_g6602_t1, neuhis-1_g7548_t1, neuhis-1_g8276_t1, neuhis-1_g8433_t1, neuhis-1_g8486_t1, neuhis-1_g9893_t1	neuint-01_g2878_t1, neuint-01_g3340_t1, neuint-01_g376_t1, neuint-01_g527_t1, neuint-01_g6033_t1, neuint-01_g6875_t1, neuint-01_g7832_t1	neumet-1_g1836_t1, neumet-1_g3214_t1, neumet-1_g4026_t1, neumet-1_g5079_t1, neumet-1_g6209_t1, neumet-1_g7062_t1, neumet-1_g728_t1, neumet-1_g8751_t1	neumid-01_g10027_t1, neumid-01_g10174_t1, neumid-01_g10346_t1, neumid-01_g1548_t1, neumid-01_g1725_t1, neumid-01_g1736_t1, neumid-01_g3206_t1, neumid-01_g3217_t1, neumid-01_g4087_t1, neumid-01_g5168_t1, neumid-01_g5361_t1, neumid-01_g5577_t1, neumid-01_g5917_t1, neumid-01_g7417_t1, neumid-01_g7418_t1, neumid-01_g7532_t1, neumid-01_g8643_t1, neumid-01_g9507_t1, neumid-01_g9640_t1	neumon-01_g1592_t1, neumon-01_g2633_t1, neumon-01_g2898_t1, neumon-01_g2899_t1, neumon-01_g2916_t1, neumon-01_g3493_t1, neumon-01_g4905_t1, neumon-01_g5982_t1, neumon-01_g765_t1, neumon-01_g766_t1, neumon-01_g779_t1, neumon-01_g7995_t1, neumon-01_g8283_t1, neumon-01_g8940_t1, neumon-01_g9111_t1, neumon-01_g9416_t1, neumon-01_g9444_t1, neumon-01_g9445_t1, neumon-01_g9564_t1, neumon-01_g9662_t1	neupan-1_g2754_t1, neupan-1_g4359_t1, neupan-1_g4424_t1, neupan-1_g5179_t1, neupan-1_g531_t1, neupan-1_g6024_t1, neupan-1_g6609_t1, neupan-1_g6610_t1, neupan-1_g7318_t1, neupan-1_g7783_t1, neupan-1_g7803_t1, neupan-1_g8684_t1, neupan-1_g9500_t1	neuper-1_g1337_t1, neuper-1_g2750_t1, neuper-1_g4867_t1, neuper-1_g6821_t1, neuper-1_g905_t1, neuper-1_g969_t1, neuper-1_g9_t1
OG0000002	achmac-1_g1204_t1, achmac-1_g2324_t1, achmac-1_g2325_t1, achmac-1_g2841_t1, achmac-1_g4758_t1, achmac-1_g6099_t1, achmac-1_g6397_t1, achmac-1_g6616_t1, achmac-1_g7716_t1, achmac-1_g8107_t1, achmac-1_g8885_t1	achstr-1_g10002_t1, achstr-1_g10033_t1, achstr-1_g10034_t1, achstr-1_g5779_t1, achstr-1_g7865_t1, achstr-1_g7944_t1, achstr-1_g7946_t1, achstr-1_g7990_t1, achstr-1_g85_t1	apoper-1_g11148_t1, apoper-1_g11379_t1, apoper-1_g11390_t1, apoper-1_g11431_t1, apoper-1_g12072_t1, apoper-1_g12144_t1, apoper-1_g12178_t1, apoper-1_g12238_t1, apoper-1_g12562_t1, apoper-1_g12636_t1, apoper-1_g13415_t1, apoper-1_g2555_t1, apoper-1_g2593_t1, apoper-1_g2852_t1, apoper-1_g3284_t1, apoper-1_g3376_t1, apoper-1_g4978_t1, apoper-1_g5443_t1, apoper-1_g5585_t1, apoper-1_g5618_t1, apoper-1…	arnari-1_g1143_t1, arnari-1_g2706_t1, arnari-1_g2928_t1, arnari-1_g3058_t1, arnari-1_g3771_t1, arnari-1_g3785_t1, arnari-1_g4550_t1, arnari-1_g4735_t1, arnari-1_g5436_t1, arnari-1_g56_t1, arnari-1_g6033_t1, arnari-1_g8270_t1, arnari-1_g8827_t1, arnari-1_g9055_t1, arnari-1_g9318_t1	bombom-1_g10869_t1, bombom-1_g11036_t1, bombom-1_g11518_t1, bombom-1_g2323_t1, bombom-1_g3989_t1, bombom-1_g4006_t1, bombom-1_g4008_t1, bombom-1_g4155_t1, bombom-1_g42_t1, bombom-1_g4567_t1, bombom-1_g6498_t1, bombom-1_g6505_t1, bombom-1_g7384_t1, bombom-1_g7925_t1, bombom-1_g8246_t1, bombom-1_g9150_t1, bombom-1_g9269_t1	canare-1_g10370_t1, canare-1_g10907_t1, canare-1_g1142_t1, canare-1_g1705_t1, canare-1_g1830_t1, canare-1_g1832_t1, canare-1_g2558_t1, canare-1_g3666_t1, canare-1_g4816_t1, canare-1_g5592_t1, canare-1_g5977_t1, canare-1_g5978_t1, canare-1_g5985_t1, canare-1_g5990_t1, canare-1_g6849_t1, canare-1_g7353_t1, canare-1_g9803_t1	cercau-1_g10098_t1, cercau-1_g10198_t1, cercau-1_g10257_t1, cercau-1_g105_t1, cercau-1_g10692_t1, cercau-1_g11058_t1, cercau-1_g11424_t1, cercau-1_g11711_t1, cercau-1_g11782_t1, cercau-1_g12611_t1, cercau-1_g12779_t1, cercau-1_g13817_t1, cercau-1_g13905_t1, cercau-1_g14073_t1, cercau-1_g14153_t1, cercau-1_g1474_t1, cercau-1_g1606_t1, cercau-1_g2639_t1, cercau-1_g2791_t1, cercau-1_g2896_t1, cercau…	cernew-1_g10015_t1, cernew-1_g10470_t1, cernew-1_g10539_t1, cernew-1_g10540_t1, cernew-1_g10597_t1, cernew-1_g10615_t1, cernew-1_g10744_t1, cernew-1_g10829_t1, cernew-1_g10960_t1, cernew-1_g11211_t1, cernew-1_g11225_t1, cernew-1_g11238_t1, cernew-1_g11277_t1, cernew-1_g11387_t1, cernew-1_g11500_t1, cernew-1_g12053_t1, cernew-1_g12655_t1, cernew-1_g12657_t1, cernew-1_g12712_t1, cernew-1_g12829_t1,…	cersco-1_g10164_t1, cersco-1_g11254_t1, cersco-1_g11589_t1, cersco-1_g165_t1, cersco-1_g2489_t1, cersco-1_g2982_t1, cersco-1_g3767_t1, cersco-1_g4030_t1, cersco-1_g5246_t1, cersco-1_g5288_t1, cersco-1_g5291_t1, cersco-1_g5320_t1, cersco-1_g6619_t1, cersco-1_g6658_t1, cersco-1_g7271_t1, cersco-1_g7378_t1, cersco-1_g7473_t1, cersco-1_g8598_t1, cersco-1_g9001_t1, cersco-1_g9872_t1, cersco-1_g9895_t1	chacoc-1_g10578_t1, chacoc-1_g12205_t1, chacoc-1_g12745_t1, chacoc-1_g1434_t1, chacoc-1_g2243_t1, chacoc-1_g4581_t1, chacoc-1_g5070_t1, chacoc-1_g6207_t1, chacoc-1_g8387_t1, chacoc-1_g8662_t1	chafim-1_g10918_t1, chafim-1_g11013_t1, chafim-1_g36_t1, chafim-1_g698_t1, chafim-1_g7614_t1, chafim-1_g7629_t1, chafim-1_g860_t1, chafim-1_g9049_t1, chafim-1_g9072_t1	chalep-1_g1378_t1, chalep-1_g1452_t1, chalep-1_g4396_t1, chalep-1_g5099_t1, chalep-1_g5788_t1, chalep-1_g7097_t1, chalep-1_g7322_t1, chalep-1_g8845_t1	chathe-1_g1663_t1, chathe-1_g1777_t1, chathe-1_g2189_t1, chathe-1_g3919_t1, chathe-1_g4634_t1	corina-1_g10974_t1, corina-1_g1852_t1, corina-1_g2909_t1, corina-1_g3150_t1, corina-1_g3181_t1, corina-1_g3192_t1, corina-1_g3195_t1, corina-1_g3500_t1, corina-1_g3509_t1, corina-1_g3872_t1, corina-1_g5103_t1, corina-1_g6481_t1, corina-1_g7037_t1, corina-1_g7398_t1, corina-1_g8301_t1, corina-1_g8755_t1, corina-1_g965_t1, corina-1_g9873_t1	cornov-1_g2898_t1, cornov-1_g3568_t1, cornov-1_g4032_t1, cornov-1_g4833_t1, cornov-1_g8479_t1	corsep-1_g1671_t1, corsep-1_g2026_t1, corsep-1_g2890_t1, corsep-1_g6897_t1, corsep-1_g8228_t1	crahot-1_g1637_t1, crahot-1_g6023_t1, crahot-1_g8209_t1	crathe-1_g4755_t1, crathe-1_g6502_t1	dicfun-1_g1099_t1, dicfun-1_g3215_t1, dicfun-1_g5223_t1, dicfun-1_g7026_t1, dicfun-1_g7027_t1, dicfun-1_g7487_t1, dicfun-1_g7829_t1, dicfun-1_g8549_t1	eutlat-1_g10176_t1, eutlat-1_g1078_t1, eutlat-1_g185_t1, eutlat-1_g2547_t1, eutlat-1_g3178_t1, eutlat-1_g3477_t1, eutlat-1_g353_t1, eutlat-1_g4196_t1, eutlat-1_g4691_t1, eutlat-1_g5745_t1, eutlat-1_g5952_t1, eutlat-1_g6400_t1, eutlat-1_g6401_t1, eutlat-1_g9336_t1, eutlat-1_g9532_t1	gelunc-1_g1758_t1, gelunc-1_g4198_t1, gelunc-1_g4818_t1, gelunc-1_g6221_t1, gelunc-1_g6222_t1, gelunc-1_g7181_t1	lashir-1_g10499_t1, lashir-1_g10652_t1, lashir-1_g10755_t1, lashir-1_g11238_t1, lashir-1_g11285_t1, lashir-1_g11369_t1, lashir-1_g11978_t1, lashir-1_g12208_t1, lashir-1_g12324_t1, lashir-1_g12325_t1, lashir-1_g13640_t1, lashir-1_g1470_t1, lashir-1_g2700_t1, lashir-1_g2901_t1, lashir-1_g2908_t1, lashir-1_g3247_t1, lashir-1_g3501_t1, lashir-1_g3901_t1, lashir-1_g4807_t1, lashir-1_g4990_t1, lashir-1…	lashis-1_g10383_t1, lashis-1_g10629_t1, lashis-1_g11018_t1, lashis-1_g11263_t1, lashis-1_g12032_t1, lashis-1_g13862_t1, lashis-1_g13863_t1, lashis-1_g13994_t1, lashis-1_g14059_t1, lashis-1_g14443_t1, lashis-1_g14457_t1, lashis-1_g14458_t1, lashis-1_g2440_t1, lashis-1_g2490_t1, lashis-1_g2703_t1, lashis-1_g4579_t1, lashis-1_g4594_t1, lashis-1_g4849_t1, lashis-1_g5151_t1, lashis-1_g5287_t1, lashis-…	lasmin-1_g10080_t1, lasmin-1_g10386_t1, lasmin-1_g10390_t1, lasmin-1_g10495_t1, lasmin-1_g11829_t1, lasmin-1_g11952_t1, lasmin-1_g13250_t1, lasmin-1_g14259_t1, lasmin-1_g14288_t1, lasmin-1_g14289_t1, lasmin-1_g14767_t1, lasmin-1_g171_t1, lasmin-1_g1742_t1, lasmin-1_g1861_t1, lasmin-1_g231_t1, lasmin-1_g2352_t1, lasmin-1_g288_t1, lasmin-1_g2934_t1, lasmin-1_g4048_t1, lasmin-1_g4785_t1, lasmin-1_g4…	lasovi-1_g11220_t1, lasovi-1_g11594_t1, lasovi-1_g11601_t1, lasovi-1_g12043_t1, lasovi-1_g12170_t1, lasovi-1_g12677_t1, lasovi-1_g13812_t1, lasovi-1_g14606_t1, lasovi-1_g2005_t1, lasovi-1_g2032_t1, lasovi-1_g2059_t1, lasovi-1_g2119_t1, lasovi-1_g2577_t1, lasovi-1_g2729_t1, lasovi-1_g2824_t1, lasovi-1_g3205_t1, lasovi-1_g3350_t1, lasovi-1_g3557_t1, lasovi-1_g3840_t1, lasovi-1_g4263_t1, lasovi-1_g4…	lolmin-1_g10434_t1, lolmin-1_g11380_t1, lolmin-1_g11571_t1, lolmin-1_g1917_t1, lolmin-1_g1990_t1, lolmin-1_g2259_t1, lolmin-1_g3483_t1, lolmin-1_g3987_t1, lolmin-1_g420_t1, lolmin-1_g682_t1, lolmin-1_g6923_t1, lolmin-1_g7550_t1	madmyc-1_g10640_t1, madmyc-1_g1546_t1, madmyc-1_g2766_t1, madmyc-1_g2903_t1, madmyc-1_g3317_t1, madmyc-1_g3451_t1, madmyc-1_g3452_t1, madmyc-1_g354_t1, madmyc-1_g3949_t1, madmyc-1_g5550_t1, madmyc-1_g6706_t1, madmyc-1_g7594_t1, madmyc-1_g8078_t1, madmyc-1_g8079_t1, madmyc-1_g8087_t1, madmyc-1_g8726_t1, madmyc-1_g9091_t1	mycthe-1_g1362_t1, mycthe-1_g1952_t1, mycthe-1_g253_t1, mycthe-1_g60_t1, mycthe-1_g7987_t1, mycthe-1_g8091_t1, mycthe-1_g988_t1	neuafr-1_g2234_t1, neuafr-1_g2402_t1, neuafr-1_g2679_t1, neuafr-1_g7137_t1, neuafr-1_g789_t1, neuafr-1_g790_t1, neuafr-1_g8465_t1, neuafr-1_g9067_t1, neuafr-1_g9143_t1, neuafr-1_g9382_t1	neuala-1_g2271_t1, neuala-1_g3616_t1, neuala-1_g3627_t1, neuala-1_g5176_t1, neuala-1_g5559_t1, neuala-1_g5560_t1, neuala-1_g5828_t1, neuala-1_g6469_t1, neuala-1_g8428_t1	neucer-01_g3350_t1, neucer-01_g3776_t1, neucer-01_g4583_t1, neucer-01_g4891_t1, neucer-01_g4892_t1, neucer-01_g7674_t1, neucer-01_g8866_t1	neucra-01_g10595_t1, neucra-01_g4583_t1, neucra-01_g5175_t1, neucra-01_g6093_t1, neucra-01_g6094_t1, neucra-01_g8328_t1, neucra-01_g9525_t1	neucra-02_g1241_t1, neucra-02_g1242_t1, neucra-02_g1595_t1, neucra-02_g2711_t1, neucra-02_g4093_t1, neucra-02_g5411_t1, neucra-02_g5954_t1	neucra-03_g1172_t1, neucra-03_g2017_t1, neucra-03_g38_t1, neucra-03_g4470_t1, neucra-03_g51_t1, neucra-03_g7784_t1	neudis4-001b_g4088_t1, neudis4-001b_g4600_t1, neudis4-001b_g5434_t1, neudis4-001b_g5435_t1, neudis4-001b_g7372_t1, neudis4-001b_g7373_t1, neudis4-001b_g7386_t1, neudis4-001b_g7575_t1, neudis4-001b_g9474_t1	neudis4-112a_g4381_t1, neudis4-112a_g4459_t1, neudis4-112a_g4721_t1, neudis4-112a_g5760_t1, neudis4-112a_g5761_t1, neudis4-112a_g5806_t1, neudis4-112a_g7773_t1	neudis5-1_g2005_t1, neudis5-1_g227_t1, neudis5-1_g228_t1, neudis5-1_g3973_t1, neudis5-1_g3984_t1, neudis5-1_g5827_t1, neudis5-1_g6549_t1, neudis5-1_g7076_t1	neudis6-1_g1873_t1, neudis6-1_g1874_t1, neudis6-1_g3249_t1, neudis6-1_g3760_t1, neudis6-1_g5154_t1, neudis6-1_g528_t1, neudis6-1_g8577_t1	neudis7-1_g1307_t1, neudis7-1_g3390_t1, neudis7-1_g4795_t1, neudis7-1_g6279_t1, neudis7-1_g7438_t1, neudis7-1_g7439_t1, neudis7-1_g8265_t1	neudis8-1_g1550_t1, neudis8-1_g1563_t1, neudis8-1_g1949_t1, neudis8-1_g2746_t1, neudis8-1_g3193_t1, neudis8-1_g4343_t1, neudis8-1_g4344_t1, neudis8-1_g6372_t1, neudis8-1_g8189_t1	neudissp-1_g2141_t1, neudissp-1_g2587_t1, neudissp-1_g3656_t1, neudissp-1_g3826_t1, neudissp-1_g7774_t1, neudissp-1_g7786_t1, neudissp-1_g8737_t1, neudissp-1_g8738_t1	neudisss-1_g10482_t1, neudisss-1_g1263_t1, neudisss-1_g1606_t1, neudisss-1_g3749_t1, neudisss-1_g8553_t1, neudisss-1_g8554_t1, neudisss-1_g970_t1, neudisss-1_g9829_t1	neuhis-1_g2266_t1, neuhis-1_g4160_t1, neuhis-1_g4161_t1, neuhis-1_g5595_t1, neuhis-1_g7399_t1, neuhis-1_g9099_t1, neuhis-1_g9784_t1	neuint-01_g2107_t1, neuint-01_g2330_t1, neuint-01_g4472_t1, neuint-01_g6420_t1, neuint-01_g6694_t1, neuint-01_g7945_t1, neuint-01_g7946_t1	neumet-1_g4445_t1, neumet-1_g5191_t1, neumet-1_g5537_t1, neumet-1_g6570_t1, neumet-1_g8122_t1	neumid-01_g10541_t1, neumid-01_g1737_t1, neumid-01_g2941_t1, neumid-01_g2999_t1, neumid-01_g3953_t1, neumid-01_g5481_t1, neumid-01_g5551_t1, neumid-01_g8181_t1	neumon-01_g2409_t1, neumon-01_g2410_t1, neumon-01_g2609_t1, neumon-01_g3319_t1, neumon-01_g3736_t1, neumon-01_g4934_t1, neumon-01_g7154_t1, neumon-01_g8832_t1	neupan-1_g1001_t1, neupan-1_g10369_t1, neupan-1_g10406_t1, neupan-1_g10407_t1, neupan-1_g1600_t1, neupan-1_g1808_t1, neupan-1_g2219_t1, neupan-1_g7152_t1, neupan-1_g7650_t1, neupan-1_g9224_t1, neupan-1_g9758_t1, neupan-1_g9803_t1	neuper-1_g1796_t1, neuper-1_g4437_t1, neuper-1_g6232_t1, neuper-1_g8258_t1, neuper-1_g8288_t1
OG0000003	achmac-1_g10053_t1, achmac-1_g10143_t1, achmac-1_g10217_t1, achmac-1_g10619_t1, achmac-1_g1965_t1, achmac-1_g2019_t1, achmac-1_g2104_t1, achmac-1_g2105_t1, achmac-1_g2106_t1, achmac-1_g2330_t1, achmac-1_g267_t1, achmac-1_g4191_t1, achmac-1_g8097_t1, achmac-1_g8581_t1, achmac-1_g8810_t1, achmac-1_g9119_t1, achmac-1_g9271_t1, achmac-1_g9329_t1, achmac-1_g9750_t1, achmac-1_g9792_t1	achstr-1_g2477_t1, achstr-1_g5020_t1, achstr-1_g5542_t1, achstr-1_g5576_t1, achstr-1_g5793_t1, achstr-1_g7063_t1, achstr-1_g7719_t1, achstr-1_g7721_t1, achstr-1_g7727_t1, achstr-1_g8013_t1, achstr-1_g8776_t1, achstr-1_g9634_t1, achstr-1_g9635_t1	apoper-1_g10799_t1, apoper-1_g11399_t1, apoper-1_g11401_t1, apoper-1_g12063_t1, apoper-1_g12163_t1, apoper-1_g12165_t1, apoper-1_g12219_t1, apoper-1_g12504_t1, apoper-1_g13422_t1, apoper-1_g13445_t1, apoper-1_g2946_t1, apoper-1_g3276_t1, apoper-1_g3861_t1, apoper-1_g4373_t1, apoper-1_g4610_t1, apoper-1_g4849_t1, apoper-1_g4850_t1, apoper-1_g4851_t1, apoper-1_g4852_t1, apoper-1_g4908_t1, apoper-1_…	arnari-1_g2601_t1, arnari-1_g2735_t1, arnari-1_g2736_t1, arnari-1_g297_t1, arnari-1_g3674_t1, arnari-1_g3750_t1, arnari-1_g3851_t1, arnari-1_g4440_t1, arnari-1_g4620_t1, arnari-1_g6831_t1, arnari-1_g8303_t1	bombom-1_g11519_t1, bombom-1_g1903_t1, bombom-1_g3597_t1, bombom-1_g3790_t1, bombom-1_g5435_t1, bombom-1_g5640_t1	canare-1_g10617_t1, canare-1_g10715_t1, canare-1_g10856_t1, canare-1_g1732_t1, canare-1_g2460_t1, canare-1_g3623_t1, canare-1_g3648_t1, canare-1_g5093_t1, canare-1_g5650_t1, canare-1_g6013_t1, canare-1_g6151_t1, canare-1_g6954_t1, canare-1_g6993_t1, canare-1_g7393_t1, canare-1_g8558_t1, canare-1_g9454_t1	cercau-1_g10312_t1, cercau-1_g10767_t1, cercau-1_g11699_t1, cercau-1_g11713_t1, cercau-1_g12665_t1, cercau-1_g12907_t1, cercau-1_g13856_t1, cercau-1_g3482_t1, cercau-1_g4738_t1, cercau-1_g5173_t1, cercau-1_g5347_t1, cercau-1_g5505_t1, cercau-1_g5732_t1, cercau-1_g6493_t1, cercau-1_g7479_t1, cercau-1_g8139_t1, cercau-1_g8192_t1, cercau-1_g9292_t1, cercau-1_g9369_t1, cercau-1_g9864_t1	cernew-1_g10891_t1, cernew-1_g10945_t1, cernew-1_g10986_t1, cernew-1_g12534_t1, cernew-1_g12576_t1, cernew-1_g12631_t1, cernew-1_g12861_t1, cernew-1_g13032_t1, cernew-1_g137_t1, cernew-1_g13927_t1, cernew-1_g14068_t1, cernew-1_g14300_t1, cernew-1_g14407_t1, cernew-1_g14423_t1, cernew-1_g2659_t1, cernew-1_g4771_t1, cernew-1_g5074_t1, cernew-1_g5932_t1, cernew-1_g8234_t1	cersco-1_g11371_t1, cersco-1_g2589_t1, cersco-1_g3712_t1, cersco-1_g3924_t1, cersco-1_g4203_t1, cersco-1_g5020_t1, cersco-1_g7421_t1, cersco-1_g9025_t1	chacoc-1_g10468_t1, chacoc-1_g10469_t1, chacoc-1_g10651_t1, chacoc-1_g11003_t1, chacoc-1_g11948_t1, chacoc-1_g1205_t1, chacoc-1_g12468_t1, chacoc-1_g12934_t1, chacoc-1_g1968_t1, chacoc-1_g2259_t1, chacoc-1_g2895_t1, chacoc-1_g2990_t1, chacoc-1_g366_t1, chacoc-1_g3754_t1, chacoc-1_g4371_t1, chacoc-1_g4447_t1, chacoc-1_g5570_t1, chacoc-1_g5831_t1, chacoc-1_g5874_t1, chacoc-1_g603_t1, chacoc-1_g6898…	chafim-1_g10153_t1, chafim-1_g10923_t1, chafim-1_g11417_t1, chafim-1_g11438_t1, chafim-1_g188_t1, chafim-1_g3057_t1, chafim-1_g4801_t1, chafim-1_g4826_t1, chafim-1_g5569_t1, chafim-1_g6003_t1, chafim-1_g6004_t1, chafim-1_g9256_t1, chafim-1_g9831_t1	chalep-1_g1448_t1, chalep-1_g2453_t1, chalep-1_g3163_t1, chalep-1_g4580_t1, chalep-1_g4906_t1, chalep-1_g5279_t1, chalep-1_g6015_t1, chalep-1_g6609_t1, chalep-1_g6613_t1, chalep-1_g6799_t1, chalep-1_g7562_t1, chalep-1_g7850_t1, chalep-1_g8233_t1, chalep-1_g8256_t1, chalep-1_g9539_t1	chathe-1_g6465_t1, chathe-1_g6837_t1	corina-1_g10270_t1, corina-1_g10449_t1, corina-1_g11730_t1, corina-1_g1251_t1, corina-1_g3239_t1, corina-1_g3965_t1, corina-1_g401_t1, corina-1_g4130_t1, corina-1_g4131_t1, corina-1_g4723_t1, corina-1_g487_t1, corina-1_g5974_t1, corina-1_g6744_t1, corina-1_g6745_t1, corina-1_g6839_t1, corina-1_g7195_t1, corina-1_g7204_t1, corina-1_g7205_t1, corina-1_g8091_t1, corina-1_g8246_t1, corina-1_g8341_t1,…	cornov-1_g1384_t1, cornov-1_g1422_t1, cornov-1_g1910_t1, cornov-1_g2488_t1, cornov-1_g3726_t1, cornov-1_g3777_t1, cornov-1_g3801_t1, cornov-1_g3921_t1, cornov-1_g3985_t1, cornov-1_g4023_t1, cornov-1_g4119_t1, cornov-1_g4239_t1, cornov-1_g4339_t1, cornov-1_g4457_t1, cornov-1_g4549_t1, cornov-1_g4558_t1, cornov-1_g4566_t1, cornov-1_g4658_t1, cornov-1_g5468_t1, cornov-1_g5687_t1, cornov-1_g6232_t1, …	corsep-1_g1164_t1, corsep-1_g120_t1, corsep-1_g121_t1, corsep-1_g1565_t1, corsep-1_g1679_t1, corsep-1_g1716_t1, corsep-1_g1717_t1, corsep-1_g1904_t1, corsep-1_g2036_t1, corsep-1_g2373_t1, corsep-1_g2401_t1, corsep-1_g2808_t1, corsep-1_g2809_t1, corsep-1_g2878_t1, corsep-1_g2885_t1, corsep-1_g2886_t1, corsep-1_g355_t1, corsep-1_g356_t1, corsep-1_g4173_t1, corsep-1_g4273_t1, corsep-1_g4548_t1, cors…	crahot-1_g1708_t1, crahot-1_g3295_t1, crahot-1_g3357_t1, crahot-1_g3805_t1, crahot-1_g4174_t1, crahot-1_g481_t1, crahot-1_g4941_t1, crahot-1_g5457_t1, crahot-1_g5958_t1, crahot-1_g6248_t1, crahot-1_g6249_t1, crahot-1_g6352_t1, crahot-1_g663_t1, crahot-1_g96_t1	crathe-1_g1743_t1, crathe-1_g4622_t1, crathe-1_g4839_t1, crathe-1_g4841_t1, crathe-1_g5460_t1	dicfun-1_g1338_t1, dicfun-1_g1533_t1, dicfun-1_g2350_t1, dicfun-1_g2613_t1, dicfun-1_g4217_t1, dicfun-1_g664_t1, dicfun-1_g9952_t1	eutlat-1_g10772_t1, eutlat-1_g1132_t1, eutlat-1_g3458_t1, eutlat-1_g4606_t1, eutlat-1_g785_t1, eutlat-1_g8744_t1, eutlat-1_g8958_t1, eutlat-1_g907_t1	gelunc-1_g1416_t1, gelunc-1_g1471_t1, gelunc-1_g3790_t1, gelunc-1_g4730_t1, gelunc-1_g5511_t1, gelunc-1_g5864_t1, gelunc-1_g5868_t1, gelunc-1_g6127_t1, gelunc-1_g6311_t1, gelunc-1_g6375_t1, gelunc-1_g6376_t1, gelunc-1_g6697_t1, gelunc-1_g6702_t1, gelunc-1_g6703_t1, gelunc-1_g6780_t1, gelunc-1_g7452_t1, gelunc-1_g7514_t1, gelunc-1_g7841_t1, gelunc-1_g7913_t1, gelunc-1_g7975_t1, gelunc-1_g8094_t1, …	lashir-1_g10201_t1, lashir-1_g10205_t1, lashir-1_g10681_t1, lashir-1_g10855_t1, lashir-1_g11707_t1, lashir-1_g12031_t1, lashir-1_g12060_t1, lashir-1_g12217_t1, lashir-1_g12446_t1, lashir-1_g12817_t1, lashir-1_g13254_t1, lashir-1_g13372_t1, lashir-1_g13508_t1, lashir-1_g13510_t1, lashir-1_g13586_t1, lashir-1_g137_t1, lashir-1_g1433_t1, lashir-1_g2486_t1, lashir-1_g2_t1, lashir-1_g3111_t1, lashir-1…	lashis-1_g10529_t1, lashis-1_g10627_t1, lashis-1_g10743_t1, lashis-1_g11173_t1, lashis-1_g11191_t1, lashis-1_g11702_t1, lashis-1_g11898_t1, lashis-1_g12030_t1, lashis-1_g12149_t1, lashis-1_g13044_t1, lashis-1_g1311_t1, lashis-1_g13129_t1, lashis-1_g1349_t1, lashis-1_g14274_t1, lashis-1_g1705_t1, lashis-1_g2012_t1, lashis-1_g2015_t1, lashis-1_g2631_t1, lashis-1_g279_t1, lashis-1_g314_t1, lashis-1_…	lasmin-1_g10965_t1, lasmin-1_g11509_t1, lasmin-1_g11761_t1, lasmin-1_g11939_t1, lasmin-1_g11949_t1, lasmin-1_g11954_t1, lasmin-1_g12041_t1, lasmin-1_g12087_t1, lasmin-1_g12594_t1, lasmin-1_g12841_t1, lasmin-1_g12978_t1, lasmin-1_g13114_t1, lasmin-1_g13116_t1, lasmin-1_g13259_t1, lasmin-1_g13263_t1, lasmin-1_g13337_t1, lasmin-1_g13529_t1, lasmin-1_g1380_t1, lasmin-1_g14773_t1, lasmin-1_g14963_t1, …	lasovi-1_g10165_t1, lasovi-1_g10462_t1, lasovi-1_g10699_t1, lasovi-1_g10706_t1, lasovi-1_g10762_t1, lasovi-1_g10764_t1, lasovi-1_g11001_t1, lasovi-1_g11249_t1, lasovi-1_g11250_t1, lasovi-1_g12147_t1, lasovi-1_g12162_t1, lasovi-1_g12456_t1, lasovi-1_g1277_t1, lasovi-1_g12962_t1, lasovi-1_g1677_t1, lasovi-1_g2092_t1, lasovi-1_g2663_t1, lasovi-1_g3716_t1, lasovi-1_g4289_t1, lasovi-1_g4623_t1, lasovi…	lolmin-1_g2788_t1, lolmin-1_g348_t1, lolmin-1_g5977_t1, lolmin-1_g6119_t1, lolmin-1_g6120_t1, lolmin-1_g9713_t1	madmyc-1_g10180_t1, madmyc-1_g10181_t1, madmyc-1_g1711_t1, madmyc-1_g1718_t1, madmyc-1_g2185_t1, madmyc-1_g269_t1, madmyc-1_g2768_t1, madmyc-1_g3285_t1, madmyc-1_g3299_t1, madmyc-1_g3309_t1, madmyc-1_g3326_t1, madmyc-1_g346_t1, madmyc-1_g3580_t1, madmyc-1_g3595_t1, madmyc-1_g3997_t1, madmyc-1_g3998_t1, madmyc-1_g436_t1, madmyc-1_g5078_t1, madmyc-1_g5689_t1, madmyc-1_g5834_t1, madmyc-1_g5842_t1, m…	mycthe-1_g1298_t1, mycthe-1_g1337_t1, mycthe-1_g2757_t1, mycthe-1_g4992_t1, mycthe-1_g5435_t1, mycthe-1_g5777_t1, mycthe-1_g8350_t1, mycthe-1_g840_t1, mycthe-1_g9606_t1, mycthe-1_g9755_t1	neuafr-1_g1319_t1, neuafr-1_g1320_t1, neuafr-1_g4258_t1, neuafr-1_g4734_t1, neuafr-1_g6243_t1, neuafr-1_g6375_t1, neuafr-1_g7052_t1	neuala-1_g2704_t1, neuala-1_g385_t1, neuala-1_g3988_t1, neuala-1_g4465_t1	neucer-01_g1245_t1, neucer-01_g1958_t1, neucer-01_g3479_t1, neucer-01_g4244_t1, neucer-01_g4245_t1, neucer-01_g4565_t1, neucer-01_g6742_t1, neucer-01_g7788_t1, neucer-01_g8291_t1	neucra-01_g144_t1, neucra-01_g145_t1, neucra-01_g5829_t1, neucra-01_g7556_t1, neucra-01_g7557_t1	neucra-02_g1963_t1, neucra-02_g2915_t1, neucra-02_g6333_t1, neucra-02_g7416_t1, neucra-02_g7417_t1	neucra-03_g1083_t1, neucra-03_g1084_t1, neucra-03_g191_t1, neucra-03_g6966_t1, neucra-03_g6967_t1, neucra-03_g8110_t1	neudis4-001b_g138_t1, neudis4-001b_g5190_t1	neudis4-112a_g5351_t1	neudis5-1_g5871_t1	neudis6-1_g5036_t1, neudis6-1_g6859_t1, neudis6-1_g8597_t1, neudis6-1_g8598_t1, neudis6-1_g8599_t1	neudis7-1_g4833_t1, neudis7-1_g5646_t1	neudis8-1_g4854_t1, neudis8-1_g4855_t1, neudis8-1_g5123_t1, neudis8-1_g5124_t1, neudis8-1_g7114_t1	neudissp-1_g333_t1, neudissp-1_g334_t1, neudissp-1_g6469_t1, neudissp-1_g6606_t1, neudissp-1_g6998_t1	neudisss-1_g668_t1, neudisss-1_g749_t1, neudisss-1_g8479_t1, neudisss-1_g8480_t1, neudisss-1_g9603_t1	neuhis-1_g10140_t1, neuhis-1_g6614_t1, neuhis-1_g8449_t1	neuint-01_g4984_t1, neuint-01_g4985_t1, neuint-01_g5623_t1, neuint-01_g6190_t1, neuint-01_g6191_t1	neumet-1_g3661_t1, neumet-1_g4010_t1, neumet-1_g4011_t1, neumet-1_g7689_t1, neumet-1_g7690_t1	neumid-01_g10188_t1, neumid-01_g10189_t1, neumid-01_g3199_t1, neumid-01_g7584_t1, neumid-01_g8475_t1, neumid-01_g9625_t1, neumid-01_g9626_t1	neumon-01_g116_t1, neumon-01_g7299_t1, neumon-01_g7979_t1, neumon-01_g7980_t1	neupan-1_g10108_t1, neupan-1_g11196_t1, neupan-1_g11307_t1, neupan-1_g11596_t1, neupan-1_g11599_t1, neupan-1_g1400_t1, neupan-1_g1608_t1, neupan-1_g1737_t1, neupan-1_g1810_t1, neupan-1_g2039_t1, neupan-1_g2847_t1, neupan-1_g2848_t1, neupan-1_g288_t1, neupan-1_g299_t1, neupan-1_g3228_t1, neupan-1_g3338_t1, neupan-1_g3378_t1, neupan-1_g3396_t1, neupan-1_g3446_t1, neupan-1_g3755_t1, neupan-1_g3776_t…	neuper-1_g1905_t1, neuper-1_g1906_t1, neuper-1_g4265_t1, neuper-1_g4266_t1, neuper-1_g5247_t1
OG0000004	achmac-1_g4867_t1, achmac-1_g5741_t1, achmac-1_g699_t1, achmac-1_g7844_t1, achmac-1_g8382_t1, achmac-1_g9860_t1	achstr-1_g3480_t1, achstr-1_g5106_t1, achstr-1_g6706_t1, achstr-1_g705_t1	apoper-1_g12653_t1, apoper-1_g8435_t1, apoper-1_g9833_t1	arnari-1_g1917_t1, arnari-1_g3655_t1, arnari-1_g624_t1, arnari-1_g9328_t1	bombom-1_g11026_t1, bombom-1_g12031_t1, bombom-1_g3721_t1, bombom-1_g4949_t1	canare-1_g8620_t1	cercau-1_g10527_t1, cercau-1_g11163_t1, cercau-1_g11244_t1, cercau-1_g11363_t1, cercau-1_g11370_t1, cercau-1_g12893_t1, cercau-1_g12945_t1, cercau-1_g13005_t1, cercau-1_g13415_t1, cercau-1_g13564_t1, cercau-1_g13843_t1, cercau-1_g13845_t1, cercau-1_g255_t1, cercau-1_g5259_t1, cercau-1_g5736_t1, cercau-1_g6433_t1, cercau-1_g7198_t1, cercau-1_g7253_t1, cercau-1_g7273_t1, cercau-1_g7317_t1, cercau-1…	cernew-1_g10491_t1, cernew-1_g11356_t1, cernew-1_g12123_t1, cernew-1_g12604_t1, cernew-1_g12828_t1, cernew-1_g12995_t1, cernew-1_g158_t1, cernew-1_g3477_t1, cernew-1_g5554_t1, cernew-1_g6013_t1, cernew-1_g6111_t1, cernew-1_g6231_t1, cernew-1_g6635_t1, cernew-1_g6652_t1, cernew-1_g6654_t1, cernew-1_g6667_t1, cernew-1_g6805_t1, cernew-1_g6863_t1, cernew-1_g7425_t1, cernew-1_g9587_t1	cersco-1_g2985_t1, cersco-1_g7297_t1, cersco-1_g840_t1	chacoc-1_g11237_t1, chacoc-1_g11677_t1, chacoc-1_g8410_t1	chafim-1_g2779_t1, chafim-1_g4590_t1	chalep-1_g10562_t1, chalep-1_g6113_t1, chalep-1_g806_t1, chalep-1_g9632_t1	chathe-1_g1035_t1, chathe-1_g2095_t1, chathe-1_g3886_t1, chathe-1_g3887_t1, chathe-1_g4081_t1, chathe-1_g4275_t1, chathe-1_g4304_t1, chathe-1_g4306_t1, chathe-1_g4323_t1, chathe-1_g4324_t1, chathe-1_g5313_t1, chathe-1_g5448_t1, chathe-1_g6436_t1, chathe-1_g6569_t1, chathe-1_g6762_t1, chathe-1_g771_t1	corina-1_g5250_t1, corina-1_g8475_t1	cornov-1_g5206_t1	corsep-1_g4916_t1	crahot-1_g6994_t1	crathe-1_g2486_t1, crathe-1_g6306_t1		eutlat-1_g10853_t1, eutlat-1_g11059_t1, eutlat-1_g4609_t1, eutlat-1_g6207_t1, eutlat-1_g9172_t1	gelunc-1_g1798_t1, gelunc-1_g2742_t1, gelunc-1_g3059_t1, gelunc-1_g3495_t1, gelunc-1_g3577_t1, gelunc-1_g363_t1, gelunc-1_g3976_t1, gelunc-1_g3980_t1, gelunc-1_g4820_t1, gelunc-1_g4821_t1, gelunc-1_g4831_t1, gelunc-1_g5007_t1, gelunc-1_g5008_t1, gelunc-1_g5009_t1, gelunc-1_g5010_t1, gelunc-1_g6019_t1, gelunc-1_g6072_t1, gelunc-1_g6286_t1, gelunc-1_g6315_t1, gelunc-1_g6352_t1, gelunc-1_g6862_t1, g…	lashir-1_g10382_t1, lashir-1_g13403_t1, lashir-1_g13701_t1, lashir-1_g13744_t1, lashir-1_g13997_t1, lashir-1_g14033_t1, lashir-1_g14113_t1, lashir-1_g2731_t1, lashir-1_g4166_t1, lashir-1_g4551_t1, lashir-1_g4558_t1, lashir-1_g5058_t1, lashir-1_g5131_t1, lashir-1_g5408_t1, lashir-1_g7036_t1, lashir-1_g7186_t1, lashir-1_g8778_t1, lashir-1_g8825_t1, lashir-1_g9029_t1	lashis-1_g11555_t1, lashis-1_g11606_t1, lashis-1_g12083_t1, lashis-1_g14160_t1, lashis-1_g14206_t1, lashis-1_g14501_t1, lashis-1_g2773_t1, lashis-1_g4437_t1, lashis-1_g4462_t1, lashis-1_g4752_t1, lashis-1_g4765_t1, lashis-1_g4782_t1, lashis-1_g4873_t1, lashis-1_g4971_t1, lashis-1_g6265_t1, lashis-1_g6550_t1, lashis-1_g7425_t1, lashis-1_g8294_t1, lashis-1_g8482_t1, lashis-1_g9255_t1	lasmin-1_g10089_t1, lasmin-1_g10355_t1, lasmin-1_g5136_t1	lasovi-1_g2857_t1, lasovi-1_g5091_t1, lasovi-1_g7227_t1	lolmin-1_g2497_t1, lolmin-1_g5093_t1	madmyc-1_g10661_t1, madmyc-1_g1162_t1, madmyc-1_g229_t1, madmyc-1_g5293_t1, madmyc-1_g5893_t1, madmyc-1_g6810_t1, madmyc-1_g8188_t1, madmyc-1_g8189_t1, madmyc-1_g8455_t1	mycthe-1_g4183_t1	neuafr-1_g1009_t1, neuafr-1_g3515_t1, neuafr-1_g425_t1, neuafr-1_g426_t1, neuafr-1_g427_t1, neuafr-1_g4374_t1, neuafr-1_g4375_t1, neuafr-1_g4631_t1, neuafr-1_g600_t1, neuafr-1_g8025_t1, neuafr-1_g8404_t1, neuafr-1_g9059_t1, neuafr-1_g9060_t1, neuafr-1_g9061_t1, neuafr-1_g9062_t1, neuafr-1_g9071_t1, neuafr-1_g9072_t1, neuafr-1_g9077_t1, neuafr-1_g9161_t1	neuala-1_g1552_t1, neuala-1_g4067_t1, neuala-1_g4945_t1, neuala-1_g529_t1, neuala-1_g5614_t1, neuala-1_g6453_t1, neuala-1_g6458_t1, neuala-1_g6459_t1, neuala-1_g6460_t1, neuala-1_g6461_t1, neuala-1_g6470_t1, neuala-1_g6637_t1, neuala-1_g6638_t1, neuala-1_g6639_t1, neuala-1_g6640_t1, neuala-1_g6650_t1, neuala-1_g6651_t1, neuala-1_g7243_t1, neuala-1_g9155_t1, neuala-1_g9805_t1	neucer-01_g1427_t1, neucer-01_g1827_t1, neucer-01_g1828_t1, neucer-01_g1837_t1, neucer-01_g1838_t1, neucer-01_g2740_t1, neucer-01_g2795_t1, neucer-01_g4524_t1, neucer-01_g4865_t1, neucer-01_g5133_t1, neucer-01_g5134_t1, neucer-01_g5135_t1, neucer-01_g6482_t1, neucer-01_g735_t1, neucer-01_g7659_t1, neucer-01_g7660_t1, neucer-01_g7661_t1, neucer-01_g7662_t1, neucer-01_g7677_t1, neucer-01_g7678_t1, …	neucra-01_g4572_t1, neucra-01_g4573_t1, neucra-01_g4574_t1, neucra-01_g4576_t1, neucra-01_g4580_t1, neucra-01_g4581_t1, neucra-01_g4588_t1, neucra-01_g6180_t1, neucra-01_g6346_t1, neucra-01_g6855_t1, neucra-01_g7022_t1, neucra-01_g7095_t1, neucra-01_g9632_t1, neucra-01_g9634_t1, neucra-01_g9646_t1, neucra-01_g9647_t1, neucra-01_g9753_t1	neucra-02_g1143_t1, neucra-02_g2600_t1, neucra-02_g2601_t1, neucra-02_g2672_t1, neucra-02_g2673_t1, neucra-02_g308_t1, neucra-02_g367_t1, neucra-02_g4909_t1, neucra-02_g511_t1, neucra-02_g5403_t1, neucra-02_g5404_t1, neucra-02_g5405_t1, neucra-02_g5406_t1, neucra-02_g5408_t1, neucra-02_g5409_t1, neucra-02_g5416_t1, neucra-02_g7226_t1, neucra-02_g973_t1	neucra-03_g1541_t1, neucra-03_g2062_t1, neucra-03_g2568_t1, neucra-03_g3301_t1, neucra-03_g3636_t1, neucra-03_g4461_t1, neucra-03_g4462_t1, neucra-03_g4463_t1, neucra-03_g4464_t1, neucra-03_g4467_t1, neucra-03_g4468_t1, neucra-03_g6421_t1, neucra-03_g7820_t1, neucra-03_g8473_t1, neucra-03_g8474_t1, neucra-03_g8484_t1, neucra-03_g8485_t1	neudis4-001b_g4081_t1, neudis4-001b_g4082_t1, neudis4-001b_g4084_t1, neudis4-001b_g4090_t1, neudis4-001b_g4091_t1, neudis4-001b_g4093_t1, neudis4-001b_g5514_t1, neudis4-001b_g5655_t1, neudis4-001b_g6078_t1, neudis4-001b_g6213_t1, neudis4-001b_g6269_t1, neudis4-001b_g8584_t1, neudis4-001b_g8585_t1, neudis4-001b_g8594_t1, neudis4-001b_g8595_t1	neudis4-112a_g3391_t1, neudis4-112a_g3433_t1, neudis4-112a_g3444_t1, neudis4-112a_g3445_t1, neudis4-112a_g4637_t1, neudis4-112a_g5134_t1, neudis4-112a_g5135_t1, neudis4-112a_g5708_t1, neudis4-112a_g5709_t1, neudis4-112a_g5710_t1, neudis4-112a_g5711_t1, neudis4-112a_g7716_t1, neudis4-112a_g7717_t1, neudis4-112a_g7894_t1, neudis4-112a_g8270_t1, neudis4-112a_g8432_t1	neudis5-1_g1007_t1, neudis5-1_g3037_t1, neudis5-1_g5141_t1, neudis5-1_g537_t1, neudis5-1_g5823_t1, neudis5-1_g5829_t1, neudis5-1_g5988_t1, neudis5-1_g5989_t1, neudis5-1_g5999_t1, neudis5-1_g6000_t1, neudis5-1_g6622_t1, neudis5-1_g6625_t1, neudis5-1_g6793_t1, neudis5-1_g6794_t1, neudis5-1_g7130_t1	neudis6-1_g3881_t1, neudis6-1_g3892_t1, neudis6-1_g3893_t1, neudis6-1_g4335_t1, neudis6-1_g531_t1, neudis6-1_g532_t1, neudis6-1_g536_t1, neudis6-1_g6149_t1, neudis6-1_g6366_t1, neudis6-1_g647_t1, neudis6-1_g648_t1, neudis6-1_g649_t1, neudis6-1_g650_t1, neudis6-1_g7207_t1, neudis6-1_g981_t1	neudis7-1_g1298_t1, neudis7-1_g1303_t1, neudis7-1_g1304_t1, neudis7-1_g1311_t1, neudis7-1_g2422_t1, neudis7-1_g2623_t1, neudis7-1_g2681_t1, neudis7-1_g2682_t1, neudis7-1_g2683_t1, neudis7-1_g4945_t1, neudis7-1_g5514_t1, neudis7-1_g5515_t1, neudis7-1_g5859_t1, neudis7-1_g6420_t1, neudis7-1_g6785_t1	neudis8-1_g153_t1, neudis8-1_g1944_t1, neudis8-1_g1945_t1, neudis8-1_g1946_t1, neudis8-1_g1951_t1, neudis8-1_g1952_t1, neudis8-1_g1956_t1, neudis8-1_g3946_t1, neudis8-1_g4580_t1, neudis8-1_g5849_t1, neudis8-1_g7689_t1, neudis8-1_g7690_t1, neudis8-1_g8309_t1	neudissp-1_g2073_t1, neudissp-1_g2479_t1, neudissp-1_g3065_t1, neudissp-1_g3457_t1, neudissp-1_g3648_t1, neudissp-1_g3652_t1, neudissp-1_g3653_t1, neudissp-1_g5257_t1, neudissp-1_g6176_t1, neudissp-1_g6201_t1, neudissp-1_g6209_t1, neudissp-1_g6211_t1, neudissp-1_g6331_t1, neudissp-1_g6479_t1, neudissp-1_g6480_t1, neudissp-1_g6481_t1	neudisss-1_g2300_t1, neudisss-1_g4116_t1, neudisss-1_g4571_t1, neudisss-1_g5013_t1, neudisss-1_g5015_t1, neudisss-1_g52_t1, neudisss-1_g6645_t1, neudisss-1_g6959_t1, neudisss-1_g7748_t1, neudisss-1_g8628_t1, neudisss-1_g8629_t1, neudisss-1_g8630_t1, neudisss-1_g9243_t1, neudisss-1_g973_t1	neuhis-1_g2258_t1, neuhis-1_g2259_t1, neuhis-1_g2260_t1, neuhis-1_g2261_t1, neuhis-1_g2263_t1, neuhis-1_g2264_t1, neuhis-1_g2272_t1, neuhis-1_g4259_t1, neuhis-1_g4414_t1, neuhis-1_g4879_t1, neuhis-1_g5029_t1, neuhis-1_g5092_t1, neuhis-1_g6439_t1, neuhis-1_g9820_t1, neuhis-1_g9821_t1, neuhis-1_g9894_t1, neuhis-1_g9895_t1	neuint-01_g2842_t1, neuint-01_g3972_t1, neuint-01_g4468_t1, neuint-01_g4474_t1, neuint-01_g4475_t1, neuint-01_g4478_t1, neuint-01_g4479_t1, neuint-01_g5229_t1, neuint-01_g5586_t1, neuint-01_g5587_t1, neuint-01_g706_t1, neuint-01_g7240_t1, neuint-01_g7824_t1, neuint-01_g7825_t1, neuint-01_g7833_t1, neuint-01_g7834_t1	neumet-1_g2785_t1, neumet-1_g3072_t1, neumet-1_g4436_t1, neumet-1_g4442_t1, neumet-1_g4443_t1, neumet-1_g6076_t1, neumet-1_g6077_t1, neumet-1_g6319_t1, neumet-1_g7063_t1, neumet-1_g7064_t1, neumet-1_g7677_t1, neumet-1_g8109_t1, neumet-1_g8110_t1, neumet-1_g8111_t1, neumet-1_g8112_t1, neumet-1_g8482_t1, neumet-1_g894_t1	neumid-01_g10390_t1, neumid-01_g10522_t1, neumid-01_g10527_t1, neumid-01_g10528_t1, neumid-01_g10529_t1, neumid-01_g10530_t1, neumid-01_g10531_t1, neumid-01_g10544_t1, neumid-01_g2476_t1, neumid-01_g5343_t1, neumid-01_g5360_t1, neumid-01_g5362_t1, neumid-01_g5363_t1, neumid-01_g5371_t1, neumid-01_g5372_t1, neumid-01_g6476_t1, neumid-01_g6607_t1, neumid-01_g7018_t1, neumid-01_g7659_t1	neumon-01_g2495_t1, neumon-01_g379_t1, neumon-01_g43_t1, neumon-01_g525_t1, neumon-01_g7424_t1, neumon-01_g8442_t1, neumon-01_g8452_t1, neumon-01_g8453_t1, neumon-01_g8454_t1, neumon-01_g8455_t1, neumon-01_g8793_t1, neumon-01_g8818_t1, neumon-01_g8819_t1, neumon-01_g8820_t1, neumon-01_g8821_t1, neumon-01_g8835_t1, neumon-01_g8836_t1, neumon-01_g8840_t1, neumon-01_g9761_t1	neupan-1_g1002_t1, neupan-1_g10294_t1, neupan-1_g10417_t1, neupan-1_g10629_t1, neupan-1_g10630_t1, neupan-1_g10631_t1, neupan-1_g10802_t1, neupan-1_g1102_t1, neupan-1_g11227_t1, neupan-1_g11827_t1, neupan-1_g2421_t1, neupan-1_g2523_t1, neupan-1_g2545_t1, neupan-1_g4600_t1, neupan-1_g4749_t1, neupan-1_g4750_t1, neupan-1_g4753_t1, neupan-1_g4864_t1, neupan-1_g4891_t1, neupan-1_g5408_t1, neupan-1_g5…	neuper-1_g2046_t1, neuper-1_g2047_t1, neuper-1_g2495_t1, neuper-1_g4822_t1, neuper-1_g5118_t1, neuper-1_g5978_t1, neuper-1_g6229_t1, neuper-1_g6230_t1, neuper-1_g6237_t1, neuper-1_g6238_t1, neuper-1_g6239_t1, neuper-1_g6240_t1, neuper-1_g7707_t1, neuper-1_g970_t1, neuper-1_g971_t1
OG0000005	achmac-1_g10093_t1, achmac-1_g1014_t1, achmac-1_g10209_t1, achmac-1_g10836_t1, achmac-1_g1121_t1, achmac-1_g1771_t1, achmac-1_g1962_t1, achmac-1_g2203_t1, achmac-1_g2264_t1, achmac-1_g3045_t1, achmac-1_g3110_t1, achmac-1_g4958_t1, achmac-1_g617_t1, achmac-1_g730_t1, achmac-1_g7751_t1, achmac-1_g863_t1, achmac-1_g9376_t1, achmac-1_g9492_t1, achmac-1_g986_t1		apoper-1_g12235_t1	arnari-1_g1995_t1, arnari-1_g235_t1, arnari-1_g3203_t1, arnari-1_g3457_t1, arnari-1_g3640_t1, arnari-1_g3728_t1, arnari-1_g3891_t1, arnari-1_g3946_t1, arnari-1_g3988_t1, arnari-1_g4032_t1, arnari-1_g4035_t1, arnari-1_g4097_t1, arnari-1_g4130_t1, arnari-1_g4274_t1, arnari-1_g4428_t1, arnari-1_g4702_t1	bombom-1_g11298_t1, bombom-1_g11707_t1, bombom-1_g12079_t1					chacoc-1_g2055_t1, chacoc-1_g2756_t1, chacoc-1_g2757_t1, chacoc-1_g3282_t1, chacoc-1_g3431_t1, chacoc-1_g3432_t1, chacoc-1_g3517_t1, chacoc-1_g3948_t1, chacoc-1_g4821_t1, chacoc-1_g5529_t1, chacoc-1_g6269_t1, chacoc-1_g6562_t1, chacoc-1_g6563_t1, chacoc-1_g6565_t1, chacoc-1_g8092_t1		chalep-1_g2365_t1, chalep-1_g433_t1, chalep-1_g4414_t1, chalep-1_g4914_t1, chalep-1_g6509_t1, chalep-1_g6595_t1, chalep-1_g7087_t1, chalep-1_g7580_t1, chalep-1_g8700_t1, chalep-1_g8705_t1, chalep-1_g8758_t1, chalep-1_g8760_t1, chalep-1_g8929_t1, chalep-1_g9024_t1, chalep-1_g9074_t1, chalep-1_g9119_t1, chalep-1_g9487_t1	chathe-1_g3835_t1	corina-1_g7467_t1, corina-1_g7909_t1, corina-1_g7910_t1, corina-1_g8754_t1	cornov-1_g2455_t1, cornov-1_g6367_t1				dicfun-1_g1546_t1, dicfun-1_g726_t1, dicfun-1_g7315_t1		gelunc-1_g10126_t1, gelunc-1_g1552_t1, gelunc-1_g3003_t1, gelunc-1_g3108_t1, gelunc-1_g4841_t1, gelunc-1_g5091_t1, gelunc-1_g5363_t1, gelunc-1_g5364_t1, gelunc-1_g5499_t1, gelunc-1_g5530_t1, gelunc-1_g5543_t1, gelunc-1_g5641_t1, gelunc-1_g5851_t1, gelunc-1_g5870_t1, gelunc-1_g6017_t1, gelunc-1_g6379_t1, gelunc-1_g6408_t1, gelunc-1_g6622_t1, gelunc-1_g7122_t1, gelunc-1_g7195_t1, gelunc-1_g7203_t1,…	lashir-1_g14059_t1				lolmin-1_g3591_t1		mycthe-1_g2108_t1, mycthe-1_g2115_t1, mycthe-1_g7191_t1	neuafr-1_g299_t1, neuafr-1_g5799_t1, neuafr-1_g5800_t1, neuafr-1_g5814_t1, neuafr-1_g6989_t1	neuala-1_g4982_t1	neucer-01_g1343_t1, neucer-01_g3010_t1, neucer-01_g3478_t1, neucer-01_g3938_t1, neucer-01_g3943_t1, neucer-01_g3951_t1, neucer-01_g3952_t1, neucer-01_g3954_t1, neucer-01_g3955_t1, neucer-01_g3956_t1, neucer-01_g3957_t1, neucer-01_g3958_t1, neucer-01_g3959_t1, neucer-01_g3960_t1, neucer-01_g4561_t1, neucer-01_g5670_t1, neucer-01_g6618_t1, neucer-01_g6637_t1, neucer-01_g7356_t1, neucer-01_g7617_t1,…		neucra-02_g4201_t1, neucra-02_g9332_t1	neucra-03_g4075_t1, neucra-03_g5142_t1, neucra-03_g5227_t1, neucra-03_g5974_t1, neucra-03_g7956_t1, neucra-03_g8034_t1		neudis4-112a_g8126_t1	neudis5-1_g3620_t1, neudis5-1_g4046_t1, neudis5-1_g5473_t1, neudis5-1_g5474_t1, neudis5-1_g6024_t1, neudis5-1_g6809_t1, neudis5-1_g7636_t1, neudis5-1_g7749_t1, neudis5-1_g8436_t1, neudis5-1_g8507_t1, neudis5-1_g8511_t1	neudis6-1_g4290_t1	neudis7-1_g261_t1		neudissp-1_g5974_t1, neudissp-1_g7520_t1, neudissp-1_g7735_t1, neudissp-1_g853_t1, neudissp-1_g854_t1, neudissp-1_g8609_t1, neudissp-1_g8610_t1, neudissp-1_g8614_t1, neudissp-1_g8615_t1	neudisss-1_g1730_t1, neudisss-1_g1731_t1, neudisss-1_g1732_t1, neudisss-1_g2325_t1, neudisss-1_g47_t1, neudisss-1_g5777_t1, neudisss-1_g885_t1, neudisss-1_g895_t1, neudisss-1_g896_t1, neudisss-1_g9235_t1, neudisss-1_g9613_t1	neuhis-1_g3703_t1			neumid-01_g408_t1, neumid-01_g409_t1, neumid-01_g7472_t1, neumid-01_g7578_t1	neumon-01_g4745_t1, neumon-01_g4912_t1	neupan-1_g1007_t1, neupan-1_g10183_t1, neupan-1_g10279_t1, neupan-1_g10280_t1, neupan-1_g10450_t1, neupan-1_g10451_t1, neupan-1_g10504_t1, neupan-1_g10759_t1, neupan-1_g1083_t1, neupan-1_g1084_t1, neupan-1_g10898_t1, neupan-1_g10899_t1, neupan-1_g10901_t1, neupan-1_g10964_t1, neupan-1_g1097_t1, neupan-1_g1098_t1, neupan-1_g11080_t1, neupan-1_g11081_t1, neupan-1_g11095_t1, neupan-1_g11096_t1, neup…	neuper-1_g4473_t1, neuper-1_g8216_t1
OG0000006	achmac-1_g10102_t1, achmac-1_g1054_t1, achmac-1_g3305_t1, achmac-1_g420_t1, achmac-1_g5544_t1, achmac-1_g6036_t1, achmac-1_g675_t1, achmac-1_g7647_t1, achmac-1_g9361_t1, achmac-1_g9362_t1	achstr-1_g10106_t1, achstr-1_g1651_t1, achstr-1_g5792_t1, achstr-1_g6168_t1, achstr-1_g6459_t1, achstr-1_g6460_t1, achstr-1_g6463_t1, achstr-1_g74_t1, achstr-1_g8775_t1, achstr-1_g9386_t1	apoper-1_g11388_t1, apoper-1_g11889_t1, apoper-1_g12168_t1, apoper-1_g12171_t1, apoper-1_g12172_t1, apoper-1_g12503_t1, apoper-1_g2484_t1, apoper-1_g2909_t1, apoper-1_g479_t1, apoper-1_g6435_t1, apoper-1_g6556_t1, apoper-1_g6673_t1, apoper-1_g7893_t1	arnari-1_g3706_t1, arnari-1_g3707_t1, arnari-1_g3751_t1, arnari-1_g4206_t1, arnari-1_g4590_t1, arnari-1_g8015_t1, arnari-1_g8016_t1	bombom-1_g10911_t1, bombom-1_g11303_t1, bombom-1_g3730_t1, bombom-1_g7060_t1, bombom-1_g7175_t1, bombom-1_g7428_t1, bombom-1_g9212_t1	canare-1_g10857_t1, canare-1_g1261_t1, canare-1_g2003_t1, canare-1_g2004_t1, canare-1_g5726_t1, canare-1_g5890_t1, canare-1_g6019_t1, canare-1_g6080_t1, canare-1_g7055_t1, canare-1_g7185_t1, canare-1_g7323_t1, canare-1_g7324_t1, canare-1_g766_t1, canare-1_g8999_t1, canare-1_g9002_t1, canare-1_g9003_t1, canare-1_g9436_t1	cercau-1_g10508_t1, cercau-1_g10575_t1, cercau-1_g10576_t1, cercau-1_g11219_t1, cercau-1_g11354_t1, cercau-1_g11531_t1, cercau-1_g11765_t1, cercau-1_g12527_t1, cercau-1_g13384_t1, cercau-1_g13478_t1, cercau-1_g13522_t1, cercau-1_g13906_t1, cercau-1_g2725_t1, cercau-1_g3138_t1, cercau-1_g3443_t1, cercau-1_g4324_t1, cercau-1_g5128_t1, cercau-1_g5506_t1, cercau-1_g6136_t1, cercau-1_g6928_t1, cercau-…	cernew-1_g10324_t1, cernew-1_g10582_t1, cernew-1_g10603_t1, cernew-1_g10824_t1, cernew-1_g11319_t1, cernew-1_g11635_t1, cernew-1_g12503_t1, cernew-1_g12940_t1, cernew-1_g13530_t1, cernew-1_g14200_t1, cernew-1_g14495_t1, cernew-1_g2657_t1, cernew-1_g5131_t1, cernew-1_g5653_t1, cernew-1_g7259_t1, cernew-1_g8073_t1, cernew-1_g8074_t1, cernew-1_g826_t1, cernew-1_g827_t1, cernew-1_g9271_t1, cernew-1_g…	cersco-1_g11134_t1, cersco-1_g11135_t1, cersco-1_g11562_t1, cersco-1_g11617_t1, cersco-1_g11618_t1, cersco-1_g11619_t1, cersco-1_g151_t1, cersco-1_g2832_t1, cersco-1_g2862_t1, cersco-1_g2885_t1, cersco-1_g4177_t1, cersco-1_g5365_t1, cersco-1_g5530_t1, cersco-1_g6621_t1, cersco-1_g9818_t1	chacoc-1_g10255_t1, chacoc-1_g10490_t1, chacoc-1_g11110_t1, chacoc-1_g11156_t1, chacoc-1_g11158_t1, chacoc-1_g1157_t1, chacoc-1_g11923_t1, chacoc-1_g12910_t1, chacoc-1_g2179_t1, chacoc-1_g2280_t1, chacoc-1_g2355_t1, chacoc-1_g2356_t1, chacoc-1_g2357_t1, chacoc-1_g240_t1, chacoc-1_g2532_t1, chacoc-1_g5272_t1, chacoc-1_g5518_t1, chacoc-1_g6623_t1, chacoc-1_g7549_t1, chacoc-1_g8649_t1, chacoc-1_g935…	chafim-1_g2094_t1, chafim-1_g2095_t1, chafim-1_g2096_t1, chafim-1_g2284_t1, chafim-1_g3559_t1, chafim-1_g3582_t1, chafim-1_g4608_t1, chafim-1_g5008_t1, chafim-1_g5300_t1, chafim-1_g5302_t1, chafim-1_g5303_t1, chafim-1_g5942_t1, chafim-1_g6130_t1, chafim-1_g6133_t1, chafim-1_g6476_t1, chafim-1_g6593_t1, chafim-1_g6596_t1, chafim-1_g6597_t1, chafim-1_g7827_t1, chafim-1_g8233_t1, chafim-1_g8234_t1	chalep-1_g5265_t1, chalep-1_g8255_t1, chalep-1_g8284_t1		corina-1_g10102_t1, corina-1_g11198_t1, corina-1_g11469_t1, corina-1_g11472_t1, corina-1_g11749_t1, corina-1_g2759_t1, corina-1_g2957_t1, corina-1_g2958_t1, corina-1_g5006_t1, corina-1_g7004_t1, corina-1_g7213_t1, corina-1_g7363_t1, corina-1_g7835_t1, corina-1_g7836_t1, corina-1_g8324_t1, corina-1_g8342_t1, corina-1_g8343_t1	cornov-1_g356_t1, cornov-1_g357_t1, cornov-1_g5469_t1, cornov-1_g5661_t1, cornov-1_g7604_t1	corsep-1_g1785_t1, corsep-1_g3177_t1, corsep-1_g4769_t1, corsep-1_g4770_t1, corsep-1_g5808_t1, corsep-1_g6025_t1, corsep-1_g617_t1, corsep-1_g8678_t1, corsep-1_g8783_t1	crahot-1_g3290_t1, crahot-1_g8476_t1	crathe-1_g6863_t1	dicfun-1_g2087_t1, dicfun-1_g5084_t1, dicfun-1_g6212_t1, dicfun-1_g6937_t1, dicfun-1_g6938_t1, dicfun-1_g701_t1, dicfun-1_g7324_t1, dicfun-1_g7325_t1, dicfun-1_g7326_t1, dicfun-1_g826_t1, dicfun-1_g8850_t1	eutlat-1_g10580_t1, eutlat-1_g4926_t1	gelunc-1_g3251_t1, gelunc-1_g4330_t1, gelunc-1_g6368_t1, gelunc-1_g6400_t1	lashir-1_g100_t1, lashir-1_g105_t1, lashir-1_g106_t1, lashir-1_g11934_t1, lashir-1_g11966_t1, lashir-1_g12166_t1, lashir-1_g12167_t1, lashir-1_g12168_t1, lashir-1_g12816_t1, lashir-1_g13543_t1, lashir-1_g14127_t1, lashir-1_g14128_t1, lashir-1_g14129_t1, lashir-1_g2473_t1, lashir-1_g3353_t1, lashir-1_g3482_t1, lashir-1_g3580_t1, lashir-1_g4865_t1, lashir-1_g5923_t1, lashir-1_g6892_t1, lashir-1_g75…	lashis-1_g10357_t1, lashis-1_g10358_t1, lashis-1_g10496_t1, lashis-1_g11075_t1, lashis-1_g11181_t1, lashis-1_g11182_t1, lashis-1_g11620_t1, lashis-1_g11679_t1, lashis-1_g11926_t1, lashis-1_g12043_t1, lashis-1_g12090_t1, lashis-1_g12304_t1, lashis-1_g13969_t1, lashis-1_g14063_t1, lashis-1_g14346_t1, lashis-1_g1687_t1, lashis-1_g1835_t1, lashis-1_g1957_t1, lashis-1_g3115_t1, lashis-1_g3982_t1, lash…	lasmin-1_g10947_t1, lasmin-1_g115_t1, lasmin-1_g11641_t1, lasmin-1_g1177_t1, lasmin-1_g1178_t1, lasmin-1_g1179_t1, lasmin-1_g12260_t1, lasmin-1_g12261_t1, lasmin-1_g12262_t1, lasmin-1_g13113_t1, lasmin-1_g13211_t1, lasmin-1_g13966_t1, lasmin-1_g13967_t1, lasmin-1_g13979_t1, lasmin-1_g2162_t1, lasmin-1_g4025_t1, lasmin-1_g5713_t1, lasmin-1_g7493_t1, lasmin-1_g7549_t1, lasmin-1_g8086_t1, lasmin-1_g…	lasovi-1_g10161_t1, lasovi-1_g10162_t1, lasovi-1_g10693_t1, lasovi-1_g10735_t1, lasovi-1_g11122_t1, lasovi-1_g11174_t1, lasovi-1_g11335_t1, lasovi-1_g11336_t1, lasovi-1_g11430_t1, lasovi-1_g11475_t1, lasovi-1_g11476_t1, lasovi-1_g11652_t1, lasovi-1_g1177_t1, lasovi-1_g1178_t1, lasovi-1_g1179_t1, lasovi-1_g13517_t1, lasovi-1_g14756_t1, lasovi-1_g14897_t1, lasovi-1_g14898_t1, lasovi-1_g14912_t1, la…	lolmin-1_g11223_t1, lolmin-1_g11224_t1, lolmin-1_g11407_t1, lolmin-1_g6116_t1, lolmin-1_g9628_t1, lolmin-1_g9921_t1	madmyc-1_g1450_t1, madmyc-1_g2032_t1, madmyc-1_g3256_t1, madmyc-1_g4209_t1, madmyc-1_g443_t1, madmyc-1_g4833_t1, madmyc-1_g5709_t1, madmyc-1_g5712_t1, madmyc-1_g5841_t1, madmyc-1_g6529_t1, madmyc-1_g7354_t1, madmyc-1_g8090_t1, madmyc-1_g8091_t1, madmyc-1_g8446_t1, madmyc-1_g8581_t1, madmyc-1_g8855_t1, madmyc-1_g9040_t1, madmyc-1_g9043_t1, madmyc-1_g9305_t1, madmyc-1_g9735_t1, madmyc-1_g9829_t1	mycthe-1_g10937_t1, mycthe-1_g1251_t1, mycthe-1_g1996_t1, mycthe-1_g2257_t1, mycthe-1_g5787_t1, mycthe-1_g5789_t1, mycthe-1_g6700_t1, mycthe-1_g6844_t1, mycthe-1_g8589_t1	neuafr-1_g2090_t1, neuafr-1_g4259_t1, neuafr-1_g7811_t1, neuafr-1_g9297_t1	neuala-1_g1379_t1, neuala-1_g1380_t1, neuala-1_g3989_t1, neuala-1_g5130_t1, neuala-1_g5599_t1, neuala-1_g8447_t1	neucer-01_g4613_t1, neucer-01_g4927_t1, neucer-01_g6697_t1, neucer-01_g6704_t1, neucer-01_g7787_t1	neucra-01_g9695_t1, neucra-01_g9703_t1	neucra-02_g2541_t1, neucra-02_g2548_t1	neucra-03_g8453_t1	neudis4-001b_g8625_t1	neudis4-112a_g3618_t1	neudis5-1_g2907_t1	neudis6-1_g7570_t1	neudis7-1_g1738_t1	neudis8-1_g5111_t1, neudis8-1_g5763_t1	neudissp-1_g538_t1	neudisss-1_g4390_t1	neuhis-1_g9947_t1	neuint-01_g3714_t1, neuint-01_g4449_t1	neumet-1_g5110_t1	neumid-01_g2707_t1, neumid-01_g3035_t1, neumid-01_g4090_t1, neumid-01_g5521_t1, neumid-01_g7585_t1	neumon-01_g2372_t1, neumon-01_g6722_t1, neumon-01_g7182_t1, neumon-01_g7183_t1, neumon-01_g7190_t1, neumon-01_g8573_t1, neumon-01_g8888_t1	neupan-1_g10109_t1, neupan-1_g10801_t1, neupan-1_g11195_t1, neupan-1_g1187_t1, neupan-1_g1811_t1, neupan-1_g2114_t1, neupan-1_g2785_t1, neupan-1_g2981_t1, neupan-1_g3334_t1, neupan-1_g4620_t1, neupan-1_g4886_t1, neupan-1_g9773_t1	neuper-1_g4835_t1, neuper-1_g7162_t1
OG0000007	achmac-1_g10177_t1, achmac-1_g10287_t1, achmac-1_g10729_t1, achmac-1_g4350_t1, achmac-1_g6938_t1, achmac-1_g7285_t1, achmac-1_g7550_t1, achmac-1_g9188_t1, achmac-1_g9530_t1, achmac-1_g9797_t1, achmac-1_g9839_t1, achmac-1_g9943_t1	achstr-1_g2474_t1, achstr-1_g2551_t1, achstr-1_g4929_t1, achstr-1_g5578_t1, achstr-1_g5580_t1, achstr-1_g5600_t1, achstr-1_g6806_t1, achstr-1_g7813_t1	apoper-1_g6587_t1	arnari-1_g2700_t1, arnari-1_g2808_t1, arnari-1_g283_t1, arnari-1_g3963_t1, arnari-1_g3976_t1, arnari-1_g4033_t1, arnari-1_g4183_t1, arnari-1_g4302_t1, arnari-1_g4475_t1, arnari-1_g5463_t1, arnari-1_g8508_t1	bombom-1_g185_t1, bombom-1_g3797_t1, bombom-1_g4845_t1, bombom-1_g4847_t1, bombom-1_g7354_t1	canare-1_g1505_t1, canare-1_g5531_t1, canare-1_g5664_t1, canare-1_g5670_t1, canare-1_g6700_t1, canare-1_g6890_t1, canare-1_g6959_t1, canare-1_g7336_t1, canare-1_g8361_t1, canare-1_g8363_t1, canare-1_g8454_t1, canare-1_g8462_t1, canare-1_g9112_t1, canare-1_g9357_t1, canare-1_g9466_t1	cercau-1_g10460_t1, cercau-1_g11177_t1, cercau-1_g11671_t1, cercau-1_g11889_t1, cercau-1_g12135_t1, cercau-1_g13909_t1, cercau-1_g2647_t1, cercau-1_g3301_t1, cercau-1_g3684_t1, cercau-1_g4891_t1, cercau-1_g5413_t1, cercau-1_g6666_t1, cercau-1_g7251_t1, cercau-1_g8027_t1, cercau-1_g9438_t1	cernew-1_g11331_t1, cernew-1_g13387_t1, cernew-1_g7580_t1, cernew-1_g7980_t1, cernew-1_g8561_t1, cernew-1_g9646_t1	cersco-1_g11559_t1	chacoc-1_g10144_t1, chacoc-1_g10861_t1, chacoc-1_g12436_t1, chacoc-1_g12909_t1, chacoc-1_g1903_t1, chacoc-1_g2825_t1, chacoc-1_g302_t1, chacoc-1_g3140_t1, chacoc-1_g3318_t1, chacoc-1_g4250_t1, chacoc-1_g4423_t1, chacoc-1_g4504_t1, chacoc-1_g5337_t1, chacoc-1_g6080_t1, chacoc-1_g724_t1	chafim-1_g10407_t1, chafim-1_g2052_t1, chafim-1_g3807_t1, chafim-1_g875_t1	chalep-1_g481_t1, chalep-1_g5550_t1, chalep-1_g6142_t1, chalep-1_g795_t1		corina-1_g10445_t1, corina-1_g10451_t1, corina-1_g7169_t1, corina-1_g8092_t1, corina-1_g9278_t1	cornov-1_g1937_t1, cornov-1_g2559_t1, cornov-1_g2574_t1, cornov-1_g320_t1, cornov-1_g3408_t1, cornov-1_g492_t1, cornov-1_g5398_t1, cornov-1_g5638_t1, cornov-1_g5912_t1, cornov-1_g6217_t1, cornov-1_g6369_t1, cornov-1_g6563_t1, cornov-1_g6631_t1, cornov-1_g669_t1, cornov-1_g7311_t1, cornov-1_g7691_t1, cornov-1_g7741_t1, cornov-1_g8273_t1, cornov-1_g8603_t1, cornov-1_g9162_t1, cornov-1_g9163_t1, cor…	corsep-1_g1078_t1, corsep-1_g1567_t1, corsep-1_g1661_t1, corsep-1_g2285_t1, corsep-1_g2405_t1, corsep-1_g2629_t1, corsep-1_g2701_t1, corsep-1_g3085_t1, corsep-1_g3178_t1, corsep-1_g3499_t1, corsep-1_g4140_t1, corsep-1_g4207_t1, corsep-1_g4357_t1, corsep-1_g4690_t1, corsep-1_g4892_t1, corsep-1_g4893_t1, corsep-1_g5002_t1, corsep-1_g5695_t1, corsep-1_g5956_t1, corsep-1_g6039_t1, corsep-1_g6053_t1, …	crahot-1_g1506_t1, crahot-1_g3068_t1, crahot-1_g3289_t1, crahot-1_g4175_t1, crahot-1_g4647_t1		dicfun-1_g1096_t1, dicfun-1_g1738_t1, dicfun-1_g1942_t1, dicfun-1_g6954_t1, dicfun-1_g7466_t1, dicfun-1_g7702_t1, dicfun-1_g7931_t1, dicfun-1_g8867_t1		gelunc-1_g10009_t1, gelunc-1_g1415_t1, gelunc-1_g1417_t1, gelunc-1_g2468_t1, gelunc-1_g2593_t1, gelunc-1_g3092_t1, gelunc-1_g4514_t1, gelunc-1_g4660_t1, gelunc-1_g4731_t1, gelunc-1_g4839_t1, gelunc-1_g4844_t1, gelunc-1_g4854_t1, gelunc-1_g5365_t1, gelunc-1_g5366_t1, gelunc-1_g5612_t1, gelunc-1_g5673_t1, gelunc-1_g5981_t1, gelunc-1_g6106_t1, gelunc-1_g6215_t1, gelunc-1_g6319_t1, gelunc-1_g6320_t1,…	lashir-1_g10527_t1, lashir-1_g10762_t1, lashir-1_g10820_t1, lashir-1_g12109_t1, lashir-1_g13687_t1, lashir-1_g1449_t1, lashir-1_g1504_t1, lashir-1_g2475_t1, lashir-1_g2546_t1, lashir-1_g3929_t1, lashir-1_g3930_t1, lashir-1_g3931_t1, lashir-1_g4156_t1, lashir-1_g5470_t1, lashir-1_g5733_t1, lashir-1_g6424_t1, lashir-1_g6849_t1, lashir-1_g7212_t1, lashir-1_g8006_t1, lashir-1_g9278_t1, lashir-1_g9279…	lashis-1_g10360_t1, lashis-1_g10405_t1, lashis-1_g11543_t1, lashis-1_g12848_t1, lashis-1_g13109_t1, lashis-1_g14348_t1, lashis-1_g1706_t1, lashis-1_g1787_t1, lashis-1_g1795_t1, lashis-1_g1817_t1, lashis-1_g1825_t1, lashis-1_g1826_t1, lashis-1_g1837_t1, lashis-1_g1917_t1, lashis-1_g2036_t1, lashis-1_g2037_t1, lashis-1_g2128_t1, lashis-1_g3112_t1, lashis-1_g3240_t1, lashis-1_g3649_t1, lashis-1_g380…	lasmin-1_g11755_t1, lasmin-1_g11947_t1, lasmin-1_g12088_t1, lasmin-1_g12173_t1, lasmin-1_g12975_t1, lasmin-1_g13156_t1, lasmin-1_g13258_t1, lasmin-1_g13698_t1, lasmin-1_g14001_t1, lasmin-1_g14398_t1, lasmin-1_g1841_t1, lasmin-1_g195_t1, lasmin-1_g1_t1, lasmin-1_g2412_t1, lasmin-1_g4641_t1, lasmin-1_g4648_t1, lasmin-1_g5732_t1, lasmin-1_g6552_t1, lasmin-1_g6708_t1, lasmin-1_g7581_t1, lasmin-1_g866…	lasovi-1_g10093_t1, lasovi-1_g11458_t1, lasovi-1_g11710_t1, lasovi-1_g12316_t1, lasovi-1_g14266_t1, lasovi-1_g14441_t1, lasovi-1_g14483_t1, lasovi-1_g223_t1, lasovi-1_g2575_t1, lasovi-1_g4288_t1, lasovi-1_g5279_t1, lasovi-1_g6860_t1, lasovi-1_g6916_t1, lasovi-1_g7766_t1, lasovi-1_g7868_t1, lasovi-1_g9971_t1	lolmin-1_g2063_t1, lolmin-1_g6707_t1, lolmin-1_g6715_t1, lolmin-1_g7468_t1	madmyc-1_g10445_t1, madmyc-1_g1051_t1, madmyc-1_g2863_t1, madmyc-1_g3647_t1, madmyc-1_g3648_t1, madmyc-1_g482_t1, madmyc-1_g4936_t1, madmyc-1_g5663_t1, madmyc-1_g607_t1, madmyc-1_g6556_t1, madmyc-1_g6805_t1, madmyc-1_g6806_t1, madmyc-1_g7350_t1, madmyc-1_g7365_t1, madmyc-1_g7580_t1, madmyc-1_g7581_t1, madmyc-1_g9507_t1	mycthe-1_g10267_t1, mycthe-1_g4592_t1, mycthe-1_g5968_t1, mycthe-1_g5969_t1	neuafr-1_g4403_t1, neuafr-1_g5949_t1, neuafr-1_g7796_t1		neucer-01_g1236_t1, neucer-01_g3976_t1, neucer-01_g4569_t1, neucer-01_g4570_t1, neucer-01_g5526_t1, neucer-01_g6049_t1, neucer-01_g6643_t1, neucer-01_g7350_t1, neucer-01_g7786_t1, neucer-01_g8283_t1, neucer-01_g8293_t1						neudis5-1_g2540_t1, neudis5-1_g3517_t1						neuhis-1_g9442_t1					neupan-1_g10370_t1, neupan-1_g10371_t1, neupan-1_g11194_t1, neupan-1_g11236_t1, neupan-1_g11597_t1, neupan-1_g11604_t1, neupan-1_g11605_t1, neupan-1_g1491_t1, neupan-1_g1531_t1, neupan-1_g1606_t1, neupan-1_g1738_t1, neupan-1_g1779_t1, neupan-1_g1967_t1, neupan-1_g1973_t1, neupan-1_g1974_t1, neupan-1_g2035_t1, neupan-1_g2076_t1, neupan-1_g239_t1, neupan-1_g2418_t1, neupan-1_g2499_t1, neupan-1_g256…
OG0000008	achmac-1_g4327_t1, achmac-1_g5987_t1, achmac-1_g6083_t1, achmac-1_g6469_t1, achmac-1_g685_t1	achstr-1_g548_t1, achstr-1_g6173_t1, achstr-1_g6692_t1, achstr-1_g7846_t1, achstr-1_g8750_t1	apoper-1_g10268_t1, apoper-1_g10958_t1, apoper-1_g10972_t1, apoper-1_g11008_t1, apoper-1_g11782_t1, apoper-1_g11822_t1, apoper-1_g12002_t1, apoper-1_g12118_t1, apoper-1_g12190_t1, apoper-1_g12381_t1, apoper-1_g12630_t1, apoper-1_g12953_t1, apoper-1_g13016_t1, apoper-1_g2874_t1, apoper-1_g3148_t1, apoper-1_g3591_t1, apoper-1_g4206_t1, apoper-1_g4210_t1, apoper-1_g4279_t1, apoper-1_g430_t1, apoper-…	arnari-1_g3573_t1, arnari-1_g4492_t1, arnari-1_g4861_t1, arnari-1_g4981_t1, arnari-1_g5870_t1, arnari-1_g8140_t1, arnari-1_g8778_t1	bombom-1_g11028_t1, bombom-1_g11165_t1, bombom-1_g11992_t1, bombom-1_g12035_t1, bombom-1_g3302_t1, bombom-1_g3851_t1, bombom-1_g4121_t1, bombom-1_g4547_t1, bombom-1_g5759_t1, bombom-1_g7619_t1, bombom-1_g7766_t1, bombom-1_g9170_t1	canare-1_g10855_t1, canare-1_g10861_t1, canare-1_g1803_t1, canare-1_g1841_t1, canare-1_g3617_t1, canare-1_g5589_t1, canare-1_g5598_t1, canare-1_g5599_t1, canare-1_g6012_t1, canare-1_g6229_t1, canare-1_g6843_t1, canare-1_g7000_t1	cercau-1_g10034_t1, cercau-1_g10149_t1, cercau-1_g10194_t1, cercau-1_g11327_t1, cercau-1_g11502_t1, cercau-1_g11515_t1, cercau-1_g11706_t1, cercau-1_g12042_t1, cercau-1_g12110_t1, cercau-1_g12507_t1, cercau-1_g12645_t1, cercau-1_g13065_t1, cercau-1_g14390_t1, cercau-1_g14398_t1, cercau-1_g14548_t1, cercau-1_g29_t1, cercau-1_g5114_t1, cercau-1_g5287_t1, cercau-1_g5522_t1, cercau-1_g5686_t1, cercau…	cernew-1_g10469_t1, cernew-1_g10645_t1, cernew-1_g10674_t1, cernew-1_g10782_t1, cernew-1_g10990_t1, cernew-1_g11939_t1, cernew-1_g12204_t1, cernew-1_g12206_t1, cernew-1_g13090_t1, cernew-1_g13150_t1, cernew-1_g13477_t1, cernew-1_g13629_t1, cernew-1_g13747_t1, cernew-1_g14204_t1, cernew-1_g14348_t1, cernew-1_g14445_t1, cernew-1_g3493_t1, cernew-1_g5111_t1, cernew-1_g6539_t1, cernew-1_g7348_t1, cer…	cersco-1_g10104_t1, cersco-1_g10105_t1, cersco-1_g10208_t1, cersco-1_g10275_t1, cersco-1_g10331_t1, cersco-1_g10349_t1, cersco-1_g10402_t1, cersco-1_g10603_t1, cersco-1_g10607_t1, cersco-1_g10926_t1, cersco-1_g11043_t1, cersco-1_g11206_t1, cersco-1_g11271_t1, cersco-1_g2622_t1, cersco-1_g4182_t1, cersco-1_g5400_t1, cersco-1_g5436_t1, cersco-1_g6659_t1, cersco-1_g7155_t1, cersco-1_g8629_t1, cersco…	chacoc-1_g1007_t1, chacoc-1_g10685_t1, chacoc-1_g10778_t1, chacoc-1_g11195_t1, chacoc-1_g11329_t1, chacoc-1_g11353_t1, chacoc-1_g11699_t1, chacoc-1_g1309_t1, chacoc-1_g2120_t1, chacoc-1_g2361_t1, chacoc-1_g3173_t1, chacoc-1_g3279_t1, chacoc-1_g5170_t1, chacoc-1_g759_t1, chacoc-1_g9442_t1	chafim-1_g11086_t1, chafim-1_g11336_t1, chafim-1_g11338_t1, chafim-1_g11428_t1, chafim-1_g2218_t1, chafim-1_g3796_t1, chafim-1_g38_t1, chafim-1_g4627_t1, chafim-1_g4678_t1, chafim-1_g5245_t1, chafim-1_g6419_t1, chafim-1_g6533_t1, chafim-1_g9448_t1	chalep-1_g10127_t1, chalep-1_g1138_t1, chalep-1_g1436_t1, chalep-1_g2589_t1, chalep-1_g5309_t1, chalep-1_g6507_t1, chalep-1_g6705_t1, chalep-1_g6706_t1, chalep-1_g8021_t1, chalep-1_g865_t1		corina-1_g10147_t1, corina-1_g3362_t1, corina-1_g3370_t1, corina-1_g5311_t1, corina-1_g5312_t1, corina-1_g7272_t1, corina-1_g884_t1, corina-1_g9537_t1	cornov-1_g1117_t1				dicfun-1_g2080_t1, dicfun-1_g3876_t1, dicfun-1_g5886_t1, dicfun-1_g6137_t1, dicfun-1_g8942_t1, dicfun-1_g8943_t1	eutlat-1_g10600_t1, eutlat-1_g11211_t1, eutlat-1_g1752_t1, eutlat-1_g1821_t1, eutlat-1_g2990_t1, eutlat-1_g5775_t1, eutlat-1_g5776_t1	gelunc-1_g2338_t1, gelunc-1_g345_t1, gelunc-1_g5097_t1, gelunc-1_g5098_t1, gelunc-1_g6185_t1, gelunc-1_g7865_t1	lashir-1_g10313_t1, lashir-1_g10400_t1, lashir-1_g10698_t1, lashir-1_g10744_t1, lashir-1_g13382_t1, lashir-1_g13662_t1, lashir-1_g13922_t1, lashir-1_g2555_t1, lashir-1_g2657_t1, lashir-1_g2834_t1, lashir-1_g4180_t1, lashir-1_g5610_t1, lashir-1_g6902_t1, lashir-1_g7232_t1, lashir-1_g8194_t1, lashir-1_g8862_t1, lashir-1_g8986_t1, lashir-1_g9073_t1, lashir-1_g9112_t1, lashir-1_g9230_t1, lashir-1_g92…	lashis-1_g11947_t1, lashis-1_g13949_t1, lashis-1_g14441_t1, lashis-1_g14496_t1, lashis-1_g14579_t1, lashis-1_g2636_t1, lashis-1_g2872_t1, lashis-1_g4399_t1, lashis-1_g4428_t1, lashis-1_g4444_t1, lashis-1_g5187_t1, lashis-1_g5195_t1, lashis-1_g5314_t1, lashis-1_g6629_t1, lashis-1_g8442_t1, lashis-1_g8595_t1, lashis-1_g8863_t1, lashis-1_g8903_t1	lasmin-1_g10379_t1, lasmin-1_g10380_t1, lasmin-1_g10913_t1, lasmin-1_g12096_t1, lasmin-1_g12177_t1, lasmin-1_g12294_t1, lasmin-1_g13139_t1, lasmin-1_g13140_t1, lasmin-1_g14839_t1, lasmin-1_g14968_t1, lasmin-1_g1645_t1, lasmin-1_g1929_t1, lasmin-1_g2318_t1, lasmin-1_g4073_t1, lasmin-1_g4086_t1, lasmin-1_g5066_t1, lasmin-1_g5734_t1, lasmin-1_g5783_t1, lasmin-1_g6506_t1, lasmin-1_g6545_t1, lasmin-1_…	lasovi-1_g104_t1, lasovi-1_g10501_t1, lasovi-1_g10575_t1, lasovi-1_g10711_t1, lasovi-1_g11977_t1, lasovi-1_g12345_t1, lasovi-1_g12760_t1, lasovi-1_g13428_t1, lasovi-1_g13477_t1, lasovi-1_g14572_t1, lasovi-1_g14586_t1, lasovi-1_g2832_t1, lasovi-1_g3325_t1, lasovi-1_g3555_t1, lasovi-1_g3910_t1, lasovi-1_g4295_t1, lasovi-1_g4517_t1, lasovi-1_g4629_t1, lasovi-1_g463_t1, lasovi-1_g5013_t1, lasovi-1_g5…	lolmin-1_g11975_t1, lolmin-1_g1727_t1, lolmin-1_g8556_t1	madmyc-1_g10369_t1, madmyc-1_g1124_t1, madmyc-1_g1685_t1, madmyc-1_g387_t1, madmyc-1_g4333_t1, madmyc-1_g4481_t1, madmyc-1_g6185_t1, madmyc-1_g6728_t1, madmyc-1_g7251_t1, madmyc-1_g7726_t1, madmyc-1_g8994_t1	mycthe-1_g10409_t1, mycthe-1_g8603_t1, mycthe-1_g9117_t1	neuafr-1_g1716_t1, neuafr-1_g462_t1, neuafr-1_g6509_t1	neuala-1_g387_t1, neuala-1_g4168_t1, neuala-1_g510_t1, neuala-1_g7905_t1, neuala-1_g9181_t1	neucer-01_g3906_t1, neucer-01_g9554_t1	neucra-01_g4365_t1, neucra-01_g7335_t1, neucra-01_g8354_t1	neucra-02_g10057_t1, neucra-02_g1624_t1, neucra-02_g78_t1	neucra-03_g2507_t1, neucra-03_g2592_t1, neucra-03_g5846_t1	neudis4-001b_g6484_t1, neudis4-001b_g9499_t1, neudis4-001b_g9500_t1	neudis4-112a_g4802_t1, neudis4-112a_g743_t1, neudis4-112a_g7570_t1	neudis5-1_g1379_t1, neudis5-1_g2425_t1, neudis5-1_g5724_t1	neudis6-1_g2036_t1, neudis6-1_g8774_t1, neudis6-1_g998_t1	neudis7-1_g2016_t1, neudis7-1_g934_t1	neudis8-1_g1494_t1, neudis8-1_g8166_t1	neudissp-1_g1074_t1, neudissp-1_g207_t1	neudisss-1_g1125_t1, neudisss-1_g48_t1	neuhis-1_g1716_t1, neuhis-1_g7430_t1	neuint-01_g2614_t1, neuint-01_g2615_t1, neuint-01_g3029_t1, neuint-01_g4519_t1, neuint-01_g4520_t1	neumet-1_g1148_t1, neumet-1_g1149_t1, neumet-1_g4960_t1	neumid-01_g10327_t1, neumid-01_g1129_t1, neumid-01_g4154_t1, neumid-01_g47_t1	neumon-01_g6057_t1, neumon-01_g623_t1	neupan-1_g1584_t1, neupan-1_g4239_t1, neupan-1_g8820_t1, neupan-1_g8821_t1, neupan-1_g9351_t1	neuper-1_g6488_t1, neuper-1_g6725_t1, neuper-1_g74_t1
OG0000009	achmac-1_g1967_t1, achmac-1_g4919_t1, achmac-1_g5816_t1, achmac-1_g6773_t1	achstr-1_g1748_t1, achstr-1_g6516_t1, achstr-1_g9233_t1	apoper-1_g10262_t1, apoper-1_g12039_t1, apoper-1_g12051_t1, apoper-1_g12388_t1, apoper-1_g12467_t1, apoper-1_g12848_t1, apoper-1_g13091_t1, apoper-1_g1327_t1, apoper-1_g13360_t1, apoper-1_g2737_t1, apoper-1_g3190_t1, apoper-1_g4353_t1, apoper-1_g4446_t1, apoper-1_g7943_t1, apoper-1_g8385_t1	arnari-1_g1229_t1, arnari-1_g1546_t1, arnari-1_g2226_t1, arnari-1_g4476_t1, arnari-1_g4971_t1, arnari-1_g6538_t1, arnari-1_g6583_t1, arnari-1_g6758_t1, arnari-1_g7757_t1, arnari-1_g8063_t1, arnari-1_g866_t1, arnari-1_g8776_t1, arnari-1_g8852_t1	bombom-1_g11088_t1, bombom-1_g11912_t1, bombom-1_g1826_t1, bombom-1_g3270_t1, bombom-1_g3532_t1, bombom-1_g3660_t1, bombom-1_g3756_t1, bombom-1_g3809_t1, bombom-1_g6675_t1, bombom-1_g7789_t1, bombom-1_g8370_t1, bombom-1_g9172_t1	canare-1_g10718_t1, canare-1_g1495_t1, canare-1_g5228_t1, canare-1_g8678_t1, canare-1_g8748_t1, canare-1_g972_t1	cercau-1_g10016_t1, cercau-1_g11077_t1, cercau-1_g11165_t1, cercau-1_g11196_t1, cercau-1_g11394_t1, cercau-1_g13886_t1, cercau-1_g14159_t1, cercau-1_g14525_t1, cercau-1_g2754_t1, cercau-1_g2945_t1, cercau-1_g346_t1, cercau-1_g4869_t1, cercau-1_g6890_t1, cercau-1_g7323_t1, cercau-1_g7332_t1, cercau-1_g7720_t1, cercau-1_g8078_t1, cercau-1_g8727_t1, cercau-1_g88_t1, cercau-1_g9117_t1, cercau-1_g9592…	cernew-1_g10625_t1, cernew-1_g10719_t1, cernew-1_g10723_t1, cernew-1_g10745_t1, cernew-1_g10845_t1, cernew-1_g11290_t1, cernew-1_g11297_t1, cernew-1_g11426_t1, cernew-1_g12232_t1, cernew-1_g3107_t1, cernew-1_g5433_t1, cernew-1_g5692_t1, cernew-1_g6548_t1, cernew-1_g6707_t1, cernew-1_g6910_t1, cernew-1_g7443_t1, cernew-1_g7456_t1, cernew-1_g7977_t1, cernew-1_g9042_t1, cernew-1_g90_t1, cernew-1_g98…	cersco-1_g10405_t1, cersco-1_g10590_t1, cersco-1_g10884_t1, cersco-1_g10941_t1, cersco-1_g11112_t1, cersco-1_g11463_t1, cersco-1_g11763_t1, cersco-1_g2673_t1, cersco-1_g5241_t1, cersco-1_g6575_t1, cersco-1_g7462_t1, cersco-1_g8535_t1	chacoc-1_g1028_t1, chacoc-1_g1070_t1, chacoc-1_g12139_t1, chacoc-1_g12511_t1, chacoc-1_g2428_t1, chacoc-1_g990_t1	chafim-1_g10875_t1, chafim-1_g11116_t1, chafim-1_g2082_t1, chafim-1_g2909_t1, chafim-1_g4709_t1, chafim-1_g7714_t1, chafim-1_g7821_t1, chafim-1_g8152_t1, chafim-1_g9125_t1, chafim-1_g9287_t1, chafim-1_g9392_t1	chalep-1_g10499_t1, chalep-1_g1493_t1, chalep-1_g4189_t1, chalep-1_g4473_t1, chalep-1_g4547_t1, chalep-1_g461_t1, chalep-1_g7498_t1, chalep-1_g7790_t1, chalep-1_g8197_t1, chalep-1_g9301_t1	chathe-1_g6671_t1	corina-1_g10878_t1, corina-1_g11489_t1, corina-1_g11490_t1, corina-1_g4687_t1, corina-1_g483_t1, corina-1_g591_t1, corina-1_g8027_t1, corina-1_g8474_t1, corina-1_g8838_t1, corina-1_g9610_t1	cornov-1_g4738_t1, cornov-1_g6885_t1, cornov-1_g8727_t1, cornov-1_g9258_t1	corsep-1_g1051_t1, corsep-1_g4244_t1, corsep-1_g4251_t1, corsep-1_g5996_t1, corsep-1_g6059_t1	crahot-1_g2444_t1, crahot-1_g6172_t1, crahot-1_g6961_t1	crathe-1_g4946_t1, crathe-1_g5297_t1, crathe-1_g6381_t1	dicfun-1_g3132_t1, dicfun-1_g6250_t1, dicfun-1_g8188_t1, dicfun-1_g9245_t1	eutlat-1_g10688_t1, eutlat-1_g1733_t1, eutlat-1_g1993_t1, eutlat-1_g2550_t1, eutlat-1_g2821_t1, eutlat-1_g2865_t1, eutlat-1_g3729_t1, eutlat-1_g3851_t1, eutlat-1_g5081_t1, eutlat-1_g8690_t1	gelunc-1_g10059_t1, gelunc-1_g1600_t1, gelunc-1_g2061_t1, gelunc-1_g258_t1, gelunc-1_g4562_t1, gelunc-1_g5453_t1, gelunc-1_g5873_t1, gelunc-1_g6870_t1, gelunc-1_g9070_t1, gelunc-1_g9838_t1	lashir-1_g11313_t1, lashir-1_g13763_t1, lashir-1_g13803_t1, lashir-1_g13855_t1, lashir-1_g3211_t1, lashir-1_g3418_t1, lashir-1_g3950_t1, lashir-1_g3976_t1, lashir-1_g4916_t1, lashir-1_g5179_t1, lashir-1_g7459_t1	lashis-1_g11125_t1, lashis-1_g11151_t1, lashis-1_g11601_t1, lashis-1_g11718_t1, lashis-1_g11914_t1, lashis-1_g126_t1, lashis-1_g14504_t1, lashis-1_g2416_t1, lashis-1_g4674_t1, lashis-1_g4692_t1, lashis-1_g4693_t1, lashis-1_g4977_t1, lashis-1_g7156_t1, lashis-1_g8877_t1, lashis-1_g9766_t1, lashis-1_g9812_t1	lasmin-1_g14434_t1, lasmin-1_g30_t1, lasmin-1_g5907_t1, lasmin-1_g6479_t1, lasmin-1_g6722_t1, lasmin-1_g7538_t1, lasmin-1_g9689_t1, lasmin-1_g9961_t1, lasmin-1_g9986_t1	lasovi-1_g11580_t1, lasovi-1_g12349_t1, lasovi-1_g12637_t1, lasovi-1_g13246_t1, lasovi-1_g4144_t1, lasovi-1_g5336_t1, lasovi-1_g6713_t1, lasovi-1_g7251_t1, lasovi-1_g7313_t1, lasovi-1_g7337_t1, lasovi-1_g7595_t1, lasovi-1_g8892_t1	lolmin-1_g11932_t1, lolmin-1_g2213_t1, lolmin-1_g3567_t1, lolmin-1_g5735_t1	madmyc-1_g2508_t1, madmyc-1_g3178_t1, madmyc-1_g5571_t1, madmyc-1_g5867_t1, madmyc-1_g6144_t1, madmyc-1_g6741_t1, madmyc-1_g6834_t1, madmyc-1_g790_t1, madmyc-1_g8152_t1, madmyc-1_g8200_t1, madmyc-1_g9152_t1	mycthe-1_g2153_t1, mycthe-1_g5848_t1, mycthe-1_g7003_t1	neuafr-1_g1629_t1, neuafr-1_g4150_t1, neuafr-1_g6767_t1, neuafr-1_g7122_t1, neuafr-1_g794_t1, neuafr-1_g795_t1, neuafr-1_g9343_t1, neuafr-1_g9376_t1	neuala-1_g3039_t1, neuala-1_g3459_t1, neuala-1_g5154_t1, neuala-1_g5564_t1, neuala-1_g8676_t1, neuala-1_g8978_t1	neucer-01_g1036_t1, neucer-01_g4017_t1, neucer-01_g4296_t1, neucer-01_g4896_t1, neucer-01_g6750_t1, neucer-01_g7809_t1, neucer-01_g8494_t1, neucer-01_g8495_t1, neucer-01_g855_t1, neucer-01_g8667_t1	neucra-01_g1694_t1, neucra-01_g6085_t1, neucra-01_g82_t1, neucra-01_g9652_t1	neucra-02_g1246_t1, neucra-02_g2594_t1, neucra-02_g7354_t1, neucra-02_g8750_t1	neucra-03_g6541_t1, neucra-03_g7101_t1, neucra-03_g8468_t1	neudis4-001b_g1834_t1, neudis4-001b_g5430_t1, neudis4-001b_g80_t1, neudis4-001b_g8599_t1	neudis4-112a_g2784_t1, neudis4-112a_g2809_t1, neudis4-112a_g5764_t1, neudis4-112a_g6725_t1	neudis5-1_g224_t1, neudis5-1_g2340_t1, neudis5-1_g3847_t1, neudis5-1_g4716_t1	neudis6-1_g1869_t1, neudis6-1_g3370_t1, neudis6-1_g4084_t1, neudis6-1_g7544_t1	neudis7-1_g1045_t1, neudis7-1_g10_t1, neudis7-1_g7437_t1, neudis7-1_g7979_t1	neudis8-1_g2742_t1, neudis8-1_g490_t1, neudis8-1_g7685_t1, neudis8-1_g8590_t1	neudissp-1_g5513_t1, neudissp-1_g6216_t1, neudissp-1_g7210_t1, neudissp-1_g8733_t1	neudisss-1_g10521_t1, neudisss-1_g2085_t1, neudisss-1_g554_t1, neudisss-1_g6088_t1, neudisss-1_g6892_t1, neudisss-1_g8035_t1	neuhis-1_g1997_t1, neuhis-1_g3173_t1, neuhis-1_g4153_t1, neuhis-1_g8509_t1, neuhis-1_g9901_t1	neuint-01_g1743_t1, neuint-01_g6052_t1, neuint-01_g7838_t1, neuint-01_g7950_t1	neumet-1_g1812_t1, neumet-1_g2364_t1, neumet-1_g3323_t1, neumet-1_g710_t1, neumet-1_g806_t1	neumid-01_g10243_t1, neumid-01_g3003_t1, neumid-01_g342_t1, neumid-01_g5486_t1, neumid-01_g5545_t1, neumid-01_g584_t1, neumid-01_g5906_t1, neumid-01_g5907_t1, neumid-01_g6171_t1, neumid-01_g9707_t1	neumon-01_g2385_t1, neumon-01_g3055_t1, neumon-01_g3654_t1, neumon-01_g6512_t1, neumon-01_g7169_t1, neumon-01_g8260_t1, neumon-01_g9450_t1	neupan-1_g2919_t1, neupan-1_g4244_t1, neupan-1_g6003_t1, neupan-1_g6148_t1, neupan-1_g6584_t1, neupan-1_g6795_t1, neupan-1_g7352_t1, neupan-1_g7353_t1, neupan-1_g7755_t1, neupan-1_g8234_t1	neuper-1_g2482_t1, neuper-1_g3925_t1, neuper-1_g7440_t1, neuper-1_g852_t1
OG0000010	achmac-1_g1507_t1, achmac-1_g2313_t1, achmac-1_g4743_t1, achmac-1_g5131_t1, achmac-1_g5621_t1, achmac-1_g8801_t1, achmac-1_g9076_t1	achstr-1_g1735_t1, achstr-1_g8522_t1, achstr-1_g8563_t1, achstr-1_g8899_t1	apoper-1_g10218_t1, apoper-1_g11947_t1, apoper-1_g12159_t1, apoper-1_g12526_t1, apoper-1_g12872_t1, apoper-1_g2841_t1, apoper-1_g4926_t1, apoper-1_g538_t1, apoper-1_g5501_t1, apoper-1_g6712_t1, apoper-1_g6879_t1, apoper-1_g9532_t1, apoper-1_g9888_t1	arnari-1_g1435_t1, arnari-1_g3293_t1, arnari-1_g5435_t1, arnari-1_g76_t1, arnari-1_g9975_t1	bombom-1_g3648_t1, bombom-1_g3901_t1, bombom-1_g4467_t1, bombom-1_g5610_t1, bombom-1_g7356_t1, bombom-1_g7795_t1, bombom-1_g7892_t1, bombom-1_g8312_t1	canare-1_g142_t1, canare-1_g2677_t1, canare-1_g7708_t1	cercau-1_g11250_t1, cercau-1_g12544_t1, cercau-1_g12786_t1, cercau-1_g12792_t1, cercau-1_g13047_t1, cercau-1_g14006_t1, cercau-1_g14178_t1, cercau-1_g2779_t1, cercau-1_g3150_t1, cercau-1_g3182_t1, cercau-1_g5124_t1, cercau-1_g5300_t1, cercau-1_g6812_t1, cercau-1_g6946_t1, cercau-1_g7324_t1, cercau-1_g7364_t1, cercau-1_g7715_t1, cercau-1_g8257_t1, cercau-1_g9327_t1, cercau-1_g9914_t1	cernew-1_g11325_t1, cernew-1_g13539_t1, cernew-1_g13616_t1, cernew-1_g13635_t1, cernew-1_g14212_t1, cernew-1_g280_t1, cernew-1_g3522_t1, cernew-1_g5107_t1, cernew-1_g5566_t1, cernew-1_g6054_t1, cernew-1_g6089_t1, cernew-1_g6150_t1, cernew-1_g7186_t1, cernew-1_g7514_t1, cernew-1_g7521_t1, cernew-1_g7547_t1, cernew-1_g9223_t1, cernew-1_g9537_t1	cersco-1_g10134_t1, cersco-1_g10564_t1, cersco-1_g11205_t1, cersco-1_g11341_t1, cersco-1_g1262_t1, cersco-1_g2769_t1, cersco-1_g3928_t1, cersco-1_g3985_t1, cersco-1_g3_t1, cersco-1_g5476_t1, cersco-1_g5511_t1, cersco-1_g9843_t1	chacoc-1_g10730_t1, chacoc-1_g11362_t1, chacoc-1_g12578_t1, chacoc-1_g12654_t1, chacoc-1_g13001_t1, chacoc-1_g161_t1, chacoc-1_g4502_t1, chacoc-1_g538_t1, chacoc-1_g8557_t1, chacoc-1_g8734_t1, chacoc-1_g8862_t1	chafim-1_g11128_t1, chafim-1_g1869_t1, chafim-1_g3685_t1, chafim-1_g4513_t1, chafim-1_g4759_t1, chafim-1_g6466_t1, chafim-1_g7940_t1, chafim-1_g9313_t1	chalep-1_g10456_t1, chalep-1_g1296_t1, chalep-1_g3291_t1, chalep-1_g4214_t1, chalep-1_g4291_t1, chalep-1_g4327_t1, chalep-1_g4878_t1, chalep-1_g5988_t1, chalep-1_g6095_t1, chalep-1_g7117_t1, chalep-1_g9414_t1	chathe-1_g2213_t1, chathe-1_g2270_t1, chathe-1_g4282_t1	corina-1_g10442_t1, corina-1_g1058_t1, corina-1_g1076_t1, corina-1_g11638_t1, corina-1_g2977_t1, corina-1_g5290_t1, corina-1_g5688_t1, corina-1_g6135_t1, corina-1_g6226_t1, corina-1_g7442_t1, corina-1_g8695_t1, corina-1_g873_t1, corina-1_g9187_t1, corina-1_g9462_t1, corina-1_g9685_t1, corina-1_g9698_t1	cornov-1_g1985_t1, cornov-1_g2983_t1, cornov-1_g3004_t1, cornov-1_g3997_t1, cornov-1_g4715_t1, cornov-1_g6607_t1, cornov-1_g6982_t1, cornov-1_g7755_t1, cornov-1_g8567_t1, cornov-1_g8828_t1	corsep-1_g3887_t1, corsep-1_g4000_t1, corsep-1_g5704_t1, corsep-1_g6032_t1, corsep-1_g6107_t1, corsep-1_g7177_t1, corsep-1_g7238_t1, corsep-1_g8336_t1, corsep-1_g9229_t1	crahot-1_g2014_t1, crahot-1_g3978_t1, crahot-1_g6057_t1, crahot-1_g6211_t1, crahot-1_g7878_t1	crathe-1_g2212_t1, crathe-1_g4415_t1	dicfun-1_g2104_t1, dicfun-1_g3106_t1, dicfun-1_g4660_t1, dicfun-1_g5384_t1, dicfun-1_g755_t1	eutlat-1_g5450_t1, eutlat-1_g8548_t1	gelunc-1_g1649_t1, gelunc-1_g1994_t1, gelunc-1_g230_t1, gelunc-1_g4561_t1, gelunc-1_g848_t1	lashir-1_g10492_t1, lashir-1_g13596_t1, lashir-1_g14094_t1, lashir-1_g3078_t1, lashir-1_g3616_t1, lashir-1_g4494_t1, lashir-1_g5011_t1, lashir-1_g5214_t1, lashir-1_g650_t1, lashir-1_g7171_t1, lashir-1_g9349_t1	lashis-1_g10452_t1, lashis-1_g1048_t1, lashis-1_g11491_t1, lashis-1_g11559_t1, lashis-1_g14131_t1, lashis-1_g2499_t1, lashis-1_g2658_t1, lashis-1_g4925_t1, lashis-1_g5119_t1, lashis-1_g6332_t1	lasmin-1_g10440_t1, lasmin-1_g14268_t1, lasmin-1_g6437_t1, lasmin-1_g7390_t1, lasmin-1_g7486_t1, lasmin-1_g8720_t1, lasmin-1_g8730_t1, lasmin-1_g8748_t1, lasmin-1_g8853_t1, lasmin-1_g8855_t1, lasmin-1_g901_t1, lasmin-1_g9255_t1	lasovi-1_g10391_t1, lasovi-1_g12396_t1, lasovi-1_g13418_t1, lasovi-1_g1450_t1, lasovi-1_g2778_t1, lasovi-1_g4271_t1, lasovi-1_g7567_t1, lasovi-1_g8002_t1, lasovi-1_g8255_t1, lasovi-1_g8409_t1, lasovi-1_g8411_t1, lasovi-1_g8528_t1, lasovi-1_g8574_t1, lasovi-1_g8581_t1, lasovi-1_g8862_t1	lolmin-1_g2002_t1, lolmin-1_g5421_t1, lolmin-1_g602_t1, lolmin-1_g7198_t1, lolmin-1_g7887_t1, lolmin-1_g8162_t1, lolmin-1_g9187_t1	madmyc-1_g10089_t1, madmyc-1_g1699_t1, madmyc-1_g1827_t1, madmyc-1_g2754_t1, madmyc-1_g4114_t1, madmyc-1_g5652_t1, madmyc-1_g5971_t1, madmyc-1_g6180_t1, madmyc-1_g7041_t1, madmyc-1_g786_t1, madmyc-1_g8595_t1, madmyc-1_g8880_t1, madmyc-1_g9543_t1	mycthe-1_g10487_t1, mycthe-1_g1961_t1, mycthe-1_g2020_t1, mycthe-1_g5842_t1, mycthe-1_g6038_t1, mycthe-1_g7385_t1, mycthe-1_g8507_t1	neuafr-1_g2330_t1, neuafr-1_g2660_t1, neuafr-1_g3071_t1, neuafr-1_g3114_t1, neuafr-1_g4205_t1	neuala-1_g1966_t1, neuala-1_g2356_t1, neuala-1_g2829_t1, neuala-1_g3404_t1, neuala-1_g4222_t1	neucer-01_g2508_t1, neucer-01_g4520_t1, neucer-01_g5480_t1, neucer-01_g5677_t1, neucer-01_g8405_t1, neucer-01_g854_t1	neucra-01_g1540_t1, neucra-01_g7181_t1, neucra-01_g8636_t1, neucra-01_g9503_t1	neucra-02_g233_t1, neucra-02_g2730_t1, neucra-02_g8610_t1, neucra-02_g8841_t1	neucra-03_g1137_t1, neucra-03_g2407_t1, neucra-03_g4011_t1, neucra-03_g8434_t1	neudis4-001b_g1371_t1, neudis4-001b_g6348_t1, neudis4-001b_g7797_t1, neudis4-001b_g8462_t1	neudis4-112a_g1096_t1, neudis4-112a_g2634_t1, neudis4-112a_g6085_t1, neudis4-112a_g7443_t1	neudis5-1_g1433_t1, neudis5-1_g3799_t1, neudis5-1_g4811_t1, neudis5-1_g5394_t1	neudis6-1_g2940_t1, neudis6-1_g4122_t1, neudis6-1_g5355_t1, neudis6-1_g576_t1	neudis7-1_g1020_t1, neudis7-1_g213_t1, neudis7-1_g6446_t1, neudis7-1_g7310_t1	neudis8-1_g3662_t1, neudis8-1_g4787_t1, neudis8-1_g6742_t1, neudis8-1_g6998_t1	neudissp-1_g3695_t1, neudissp-1_g4234_t1, neudissp-1_g6179_t1, neudissp-1_g8545_t1	neudisss-1_g3472_t1, neudisss-1_g3565_t1, neudisss-1_g658_t1, neudisss-1_g9842_t1	neuhis-1_g1822_t1, neuhis-1_g3027_t1, neuhis-1_g5173_t1, neuhis-1_g9773_t1	neuint-01_g226_t1, neuint-01_g2322_t1, neuint-01_g2853_t1, neuint-01_g7779_t1	neumet-1_g1581_t1, neumet-1_g2265_t1, neumet-1_g5013_t1, neumet-1_g6091_t1	neumid-01_g5682_t1, neumid-01_g5908_t1, neumid-01_g638_t1, neumid-01_g825_t1	neumon-01_g1724_t1, neumon-01_g5595_t1, neumon-01_g8477_t1, neumon-01_g9451_t1, neumon-01_g9540_t1	neupan-1_g10517_t1, neupan-1_g3988_t1, neupan-1_g4964_t1, neupan-1_g5673_t1, neupan-1_g9414_t1	neuper-1_g2037_t1, neuper-1_g7548_t1
OG0000011	achmac-1_g10149_t1, achmac-1_g2838_t1, achmac-1_g4173_t1, achmac-1_g4205_t1, achmac-1_g4694_t1, achmac-1_g695_t1, achmac-1_g7184_t1, achmac-1_g7819_t1, achmac-1_g7997_t1	achstr-1_g10163_t1, achstr-1_g10175_t1, achstr-1_g4999_t1, achstr-1_g5478_t1, achstr-1_g7768_t1, achstr-1_g7881_t1, achstr-1_g7962_t1, achstr-1_g8182_t1, achstr-1_g9632_t1	apoper-1_g11409_t1, apoper-1_g12912_t1, apoper-1_g2974_t1, apoper-1_g543_t1, apoper-1_g5605_t1, apoper-1_g5691_t1, apoper-1_g6654_t1, apoper-1_g7150_t1, apoper-1_g7152_t1, apoper-1_g8527_t1, apoper-1_g8554_t1, apoper-1_g8620_t1, apoper-1_g9325_t1	arnari-1_g2751_t1, arnari-1_g3835_t1, arnari-1_g5447_t1, arnari-1_g8344_t1, arnari-1_g9606_t1	bombom-1_g3667_t1, bombom-1_g3823_t1, bombom-1_g4934_t1, bombom-1_g8338_t1, bombom-1_g9048_t1	canare-1_g10894_t1, canare-1_g1303_t1, canare-1_g1859_t1, canare-1_g2297_t1, canare-1_g4379_t1, canare-1_g5639_t1, canare-1_g6159_t1, canare-1_g6930_t1, canare-1_g8605_t1	cercau-1_g10308_t1, cercau-1_g10328_t1, cercau-1_g11008_t1, cercau-1_g13350_t1, cercau-1_g13585_t1, cercau-1_g1957_t1, cercau-1_g2605_t1, cercau-1_g6868_t1, cercau-1_g7130_t1, cercau-1_g9323_t1	cernew-1_g11176_t1, cernew-1_g12695_t1, cernew-1_g5859_t1	cersco-1_g10093_t1, cersco-1_g10101_t1, cersco-1_g11089_t1, cersco-1_g11393_t1, cersco-1_g2496_t1, cersco-1_g3488_t1, cersco-1_g4563_t1, cersco-1_g6611_t1, cersco-1_g6873_t1, cersco-1_g7446_t1, cersco-1_g8447_t1, cersco-1_g8526_t1, cersco-1_g8569_t1, cersco-1_g8699_t1, cersco-1_g9132_t1	chacoc-1_g11655_t1, chacoc-1_g12891_t1, chacoc-1_g12939_t1, chacoc-1_g2082_t1, chacoc-1_g2438_t1, chacoc-1_g298_t1, chacoc-1_g5361_t1, chacoc-1_g6007_t1, chacoc-1_g6283_t1, chacoc-1_g7143_t1, chacoc-1_g7752_t1, chacoc-1_g8015_t1, chacoc-1_g9119_t1	chafim-1_g1161_t1, chafim-1_g1176_t1, chafim-1_g2266_t1, chafim-1_g2818_t1, chafim-1_g5538_t1, chafim-1_g6058_t1, chafim-1_g8901_t1, chafim-1_g9067_t1	chalep-1_g10240_t1, chalep-1_g10384_t1, chalep-1_g1662_t1, chalep-1_g2556_t1, chalep-1_g4364_t1, chalep-1_g4365_t1, chalep-1_g5489_t1, chalep-1_g6244_t1, chalep-1_g6245_t1, chalep-1_g8112_t1, chalep-1_g8221_t1, chalep-1_g8805_t1, chalep-1_g9302_t1	chathe-1_g1058_t1, chathe-1_g7062_t1	corina-1_g11450_t1, corina-1_g1909_t1, corina-1_g2636_t1, corina-1_g391_t1, corina-1_g4371_t1, corina-1_g4791_t1, corina-1_g5077_t1, corina-1_g5736_t1, corina-1_g894_t1, corina-1_g9229_t1	cornov-1_g1636_t1, cornov-1_g2292_t1, cornov-1_g2818_t1, cornov-1_g4327_t1, cornov-1_g4456_t1, cornov-1_g456_t1, cornov-1_g5639_t1, cornov-1_g579_t1, cornov-1_g6965_t1	corsep-1_g1903_t1, corsep-1_g3860_t1, corsep-1_g3872_t1, corsep-1_g3944_t1, corsep-1_g4136_t1, corsep-1_g4488_t1, corsep-1_g4755_t1, corsep-1_g5694_t1, corsep-1_g5737_t1, corsep-1_g639_t1, corsep-1_g7088_t1, corsep-1_g8112_t1	crahot-1_g1460_t1, crahot-1_g1806_t1, crahot-1_g395_t1, crahot-1_g4892_t1, crahot-1_g6852_t1, crahot-1_g6893_t1, crahot-1_g7194_t1, crahot-1_g8591_t1	crathe-1_g260_t1, crathe-1_g303_t1, crathe-1_g3154_t1, crathe-1_g5938_t1, crathe-1_g8879_t1	dicfun-1_g1667_t1, dicfun-1_g1967_t1, dicfun-1_g2748_t1, dicfun-1_g3208_t1, dicfun-1_g3211_t1, dicfun-1_g5226_t1, dicfun-1_g5957_t1, dicfun-1_g6704_t1, dicfun-1_g7015_t1, dicfun-1_g8516_t1, dicfun-1_g9074_t1	eutlat-1_g10648_t1, eutlat-1_g11478_t1, eutlat-1_g11479_t1, eutlat-1_g11666_t1, eutlat-1_g153_t1, eutlat-1_g1732_t1, eutlat-1_g2026_t1, eutlat-1_g2131_t1, eutlat-1_g2641_t1, eutlat-1_g2878_t1, eutlat-1_g351_t1, eutlat-1_g3714_t1, eutlat-1_g4397_t1, eutlat-1_g452_t1, eutlat-1_g4564_t1, eutlat-1_g4865_t1, eutlat-1_g6661_t1, eutlat-1_g6820_t1, eutlat-1_g7053_t1, eutlat-1_g7054_t1, eutlat-1_g719_t1, …	gelunc-1_g1103_t1, gelunc-1_g1104_t1, gelunc-1_g1238_t1, gelunc-1_g1437_t1, gelunc-1_g3525_t1	lashir-1_g10655_t1, lashir-1_g10657_t1, lashir-1_g11119_t1, lashir-1_g14096_t1, lashir-1_g2937_t1, lashir-1_g3064_t1, lashir-1_g8721_t1, lashir-1_g9069_t1	lashis-1_g10597_t1, lashis-1_g12092_t1, lashis-1_g12110_t1, lashis-1_g2348_t1, lashis-1_g4511_t1, lashis-1_g6675_t1, lashis-1_g7371_t1, lashis-1_g9546_t1	lasmin-1_g10455_t1, lasmin-1_g10810_t1, lasmin-1_g11704_t1, lasmin-1_g13199_t1, lasmin-1_g1817_t1, lasmin-1_g214_t1, lasmin-1_g4481_t1, lasmin-1_g6643_t1, lasmin-1_g6644_t1, lasmin-1_g7812_t1	lasovi-1_g3168_t1, lasovi-1_g3706_t1, lasovi-1_g3877_t1, lasovi-1_g565_t1, lasovi-1_g6579_t1, lasovi-1_g6893_t1, lasovi-1_g7096_t1, lasovi-1_g9078_t1	lolmin-1_g4930_t1, lolmin-1_g5075_t1, lolmin-1_g5340_t1, lolmin-1_g7018_t1, lolmin-1_g9094_t1	madmyc-1_g1970_t1, madmyc-1_g3413_t1, madmyc-1_g4233_t1, madmyc-1_g4823_t1, madmyc-1_g5024_t1, madmyc-1_g5781_t1, madmyc-1_g5782_t1, madmyc-1_g6022_t1, madmyc-1_g7807_t1, madmyc-1_g9400_t1, madmyc-1_g9890_t1, madmyc-1_g9903_t1	mycthe-1_g1901_t1, mycthe-1_g6960_t1	neuafr-1_g1905_t1, neuafr-1_g2104_t1, neuafr-1_g7648_t1, neuafr-1_g7956_t1	neuala-1_g3727_t1, neuala-1_g3728_t1, neuala-1_g561_t1, neuala-1_g6522_t1	neucer-01_g6272_t1, neucer-01_g7621_t1, neucer-01_g8499_t1	neucra-01_g10484_t1, neucra-01_g10762_t1, neucra-01_g4529_t1	neucra-02_g3929_t1, neucra-02_g4200_t1, neucra-02_g5362_t1	neucra-03_g164_t1, neucra-03_g5041_t1, neucra-03_g8629_t1	neudis4-001b_g4043_t1, neudis4-001b_g7273_t1, neudis4-001b_g7275_t1, neudis4-001b_g7544_t1	neudis4-112a_g3017_t1, neudis4-112a_g3019_t1, neudis4-112a_g4066_t1, neudis4-112a_g8580_t1	neudis5-1_g6609_t1, neudis5-1_g7828_t1, neudis5-1_g8508_t1, neudis5-1_g8509_t1	neudis6-1_g4235_t1, neudis6-1_g6613_t1, neudis6-1_g8339_t1	neudis7-1_g2238_t1, neudis7-1_g2684_t1, neudis7-1_g2705_t1	neudis8-1_g3897_t1, neudis8-1_g5937_t1, neudis8-1_g8827_t1	neudissp-1_g2366_t1, neudissp-1_g2367_t1, neudissp-1_g4066_t1, neudissp-1_g4366_t1	neudisss-1_g10609_t1, neudisss-1_g4269_t1, neudisss-1_g5716_t1, neudisss-1_g5754_t1, neudisss-1_g5791_t1, neudisss-1_g7676_t1, neudisss-1_g7679_t1, neudisss-1_g7744_t1, neudisss-1_g8080_t1, neudisss-1_g8081_t1	neuhis-1_g2221_t1, neuhis-1_g5427_t1, neuhis-1_g5711_t1	neuint-01_g6984_t1, neuint-01_g7113_t1, neuint-01_g8337_t1	neumet-1_g1478_t1, neumet-1_g2339_t1, neumet-1_g5325_t1	neumid-01_g10596_t1, neumid-01_g2440_t1, neumid-01_g3574_t1	neumon-01_g2195_t1, neumon-01_g2507_t1, neumon-01_g8329_t1	neupan-1_g10807_t1, neupan-1_g1213_t1, neupan-1_g2599_t1, neupan-1_g3114_t1, neupan-1_g6359_t1, neupan-1_g9791_t1	neuper-1_g2615_t1, neuper-1_g7619_t1, neuper-1_g7914_t1
OG0000012	achmac-1_g2412_t1, achmac-1_g5704_t1, achmac-1_g7760_t1, achmac-1_g8415_t1, achmac-1_g9050_t1	achstr-1_g106_t1, achstr-1_g1792_t1, achstr-1_g3018_t1, achstr-1_g4147_t1, achstr-1_g6167_t1, achstr-1_g7689_t1, achstr-1_g8852_t1	apoper-1_g10937_t1, apoper-1_g10999_t1, apoper-1_g12054_t1, apoper-1_g12580_t1, apoper-1_g13030_t1, apoper-1_g1322_t1, apoper-1_g2520_t1, apoper-1_g2895_t1, apoper-1_g292_t1, apoper-1_g3331_t1, apoper-1_g3523_t1, apoper-1_g4431_t1, apoper-1_g4585_t1, apoper-1_g476_t1, apoper-1_g4916_t1, apoper-1_g5926_t1, apoper-1_g7620_t1, apoper-1_g8300_t1, apoper-1_g8519_t1, apoper-1_g8647_t1	arnari-1_g1871_t1, arnari-1_g2522_t1, arnari-1_g2630_t1, arnari-1_g3983_t1, arnari-1_g4051_t1, arnari-1_g7368_t1, arnari-1_g7398_t1, arnari-1_g9846_t1	bombom-1_g10881_t1, bombom-1_g10991_t1, bombom-1_g11108_t1, bombom-1_g11452_t1, bombom-1_g11828_t1, bombom-1_g2554_t1, bombom-1_g3278_t1, bombom-1_g4498_t1, bombom-1_g4916_t1, bombom-1_g5318_t1, bombom-1_g6477_t1, bombom-1_g7430_t1, bombom-1_g7439_t1, bombom-1_g7734_t1, bombom-1_g8286_t1, bombom-1_g84_t1, bombom-1_g9182_t1	canare-1_g10471_t1, canare-1_g10473_t1, canare-1_g1064_t1, canare-1_g1429_t1, canare-1_g1430_t1, canare-1_g178_t1, canare-1_g5658_t1, canare-1_g8345_t1	cercau-1_g11107_t1, cercau-1_g11216_t1, cercau-1_g12081_t1, cercau-1_g12666_t1, cercau-1_g12673_t1, cercau-1_g13055_t1, cercau-1_g1490_t1, cercau-1_g1491_t1, cercau-1_g1730_t1, cercau-1_g19_t1, cercau-1_g2901_t1, cercau-1_g2928_t1, cercau-1_g5120_t1, cercau-1_g5587_t1, cercau-1_g5934_t1, cercau-1_g6814_t1, cercau-1_g7089_t1, cercau-1_g7295_t1, cercau-1_g8284_t1, cercau-1_g9139_t1, cercau-1_g9856_…	cernew-1_g10832_t1, cernew-1_g10958_t1, cernew-1_g13175_t1, cernew-1_g13485_t1, cernew-1_g14153_t1, cernew-1_g14380_t1, cernew-1_g1479_t1, cernew-1_g183_t1, cernew-1_g2238_t1, cernew-1_g3129_t1, cernew-1_g4776_t1, cernew-1_g5661_t1, cernew-1_g7868_t1, cernew-1_g8224_t1, cernew-1_g9032_t1, cernew-1_g9162_t1, cernew-1_g9218_t1, cernew-1_g9554_t1, cernew-1_g9795_t1	cersco-1_g10149_t1, cersco-1_g10283_t1, cersco-1_g10878_t1, cersco-1_g11469_t1, cersco-1_g1236_t1, cersco-1_g3016_t1, cersco-1_g30_t1, cersco-1_g3947_t1, cersco-1_g4213_t1, cersco-1_g5506_t1, cersco-1_g9157_t1	chacoc-1_g12876_t1, chacoc-1_g12877_t1, chacoc-1_g12887_t1, chacoc-1_g1628_t1, chacoc-1_g2326_t1, chacoc-1_g2748_t1, chacoc-1_g2749_t1, chacoc-1_g2753_t1, chacoc-1_g2822_t1, chacoc-1_g2840_t1	chafim-1_g100_t1, chafim-1_g10464_t1, chafim-1_g1848_t1, chafim-1_g3733_t1, chafim-1_g4625_t1, chafim-1_g4638_t1, chafim-1_g7818_t1, chafim-1_g9799_t1	chalep-1_g10013_t1, chalep-1_g3462_t1, chalep-1_g4780_t1, chalep-1_g5171_t1, chalep-1_g5890_t1, chalep-1_g8323_t1, chalep-1_g8984_t1, chalep-1_g9766_t1	chathe-1_g2164_t1, chathe-1_g4269_t1	corina-1_g10569_t1, corina-1_g11137_t1, corina-1_g4724_t1, corina-1_g6436_t1, corina-1_g6437_t1, corina-1_g7283_t1, corina-1_g7360_t1, corina-1_g9196_t1, corina-1_g928_t1	cornov-1_g1553_t1, cornov-1_g2119_t1, cornov-1_g9334_t1	corsep-1_g5936_t1, corsep-1_g7131_t1	crahot-1_g1685_t1, crahot-1_g1687_t1, crahot-1_g2023_t1, crahot-1_g2516_t1, crahot-1_g3241_t1, crahot-1_g5195_t1	crathe-1_g8340_t1, crathe-1_g8784_t1	dicfun-1_g4079_t1, dicfun-1_g6094_t1, dicfun-1_g6216_t1, dicfun-1_g8592_t1, dicfun-1_g9861_t1	eutlat-1_g10581_t1, eutlat-1_g10784_t1, eutlat-1_g10929_t1, eutlat-1_g1128_t1, eutlat-1_g1268_t1, eutlat-1_g3659_t1, eutlat-1_g415_t1, eutlat-1_g4593_t1, eutlat-1_g4608_t1, eutlat-1_g5884_t1, eutlat-1_g5899_t1, eutlat-1_g6157_t1, eutlat-1_g6239_t1, eutlat-1_g6591_t1, eutlat-1_g688_t1, eutlat-1_g711_t1, eutlat-1_g7610_t1, eutlat-1_g8159_t1, eutlat-1_g8405_t1, eutlat-1_g844_t1, eutlat-1_g8897_t1, e…	gelunc-1_g4890_t1	lashir-1_g10472_t1, lashir-1_g10473_t1, lashir-1_g11240_t1, lashir-1_g11314_t1, lashir-1_g12393_t1, lashir-1_g12407_t1, lashir-1_g1443_t1, lashir-1_g2541_t1, lashir-1_g3042_t1, lashir-1_g412_t1, lashir-1_g4884_t1, lashir-1_g5114_t1, lashir-1_g5561_t1, lashir-1_g689_t1, lashir-1_g7322_t1, lashir-1_g8600_t1, lashir-1_g8970_t1	lashis-1_g1020_t1, lashis-1_g10484_t1, lashis-1_g1261_t1, lashis-1_g12810_t1, lashis-1_g13948_t1, lashis-1_g14577_t1, lashis-1_g2346_t1, lashis-1_g3157_t1, lashis-1_g4302_t1, lashis-1_g4345_t1, lashis-1_g4377_t1, lashis-1_g5313_t1, lashis-1_g6275_t1, lashis-1_g6600_t1, lashis-1_g8300_t1, lashis-1_g9598_t1, lashis-1_g9709_t1, lashis-1_g9924_t1	lasmin-1_g10088_t1, lasmin-1_g10374_t1, lasmin-1_g12239_t1, lasmin-1_g1788_t1, lasmin-1_g2291_t1, lasmin-1_g2982_t1, lasmin-1_g3189_t1, lasmin-1_g4549_t1, lasmin-1_g4645_t1, lasmin-1_g4699_t1, lasmin-1_g5001_t1, lasmin-1_g6879_t1, lasmin-1_g8944_t1, lasmin-1_g9856_t1	lasovi-1_g10655_t1, lasovi-1_g11466_t1, lasovi-1_g11575_t1, lasovi-1_g11602_t1, lasovi-1_g12027_t1, lasovi-1_g12453_t1, lasovi-1_g12784_t1, lasovi-1_g135_t1, lasovi-1_g13861_t1, lasovi-1_g14049_t1, lasovi-1_g14890_t1, lasovi-1_g2838_t1, lasovi-1_g3934_t1, lasovi-1_g4613_t1, lasovi-1_g4986_t1, lasovi-1_g7228_t1, lasovi-1_g7436_t1, lasovi-1_g9018_t1	lolmin-1_g10450_t1, lolmin-1_g11397_t1, lolmin-1_g2093_t1, lolmin-1_g378_t1, lolmin-1_g4330_t1	madmyc-1_g1277_t1, madmyc-1_g239_t1, madmyc-1_g4410_t1, madmyc-1_g5287_t1, madmyc-1_g6305_t1, madmyc-1_g724_t1, madmyc-1_g7648_t1, madmyc-1_g7816_t1, madmyc-1_g8477_t1, madmyc-1_g8507_t1	mycthe-1_g1931_t1, mycthe-1_g5410_t1, mycthe-1_g5744_t1, mycthe-1_g7351_t1	neuafr-1_g2193_t1, neuafr-1_g2227_t1, neuafr-1_g7167_t1	neuala-1_g1301_t1, neuala-1_g996_t1	neucer-01_g6176_t1, neucer-01_g8455_t1	neucra-01_g2629_t1, neucra-01_g4256_t1	neucra-02_g10024_t1, neucra-02_g10172_t1	neucra-03_g2603_t1, neucra-03_g8006_t1	neudis4-001b_g2317_t1	neudis4-112a_g1713_t1, neudis4-112a_g2873_t1	neudis5-1_g3057_t1	neudis6-1_g5623_t1	neudis7-1_g5946_t1	neudis8-1_g6202_t1	neudissp-1_g6791_t1	neudisss-1_g5887_t1	neuhis-1_g1589_t1, neuhis-1_g4059_t1	neuint-01_g2739_t1, neuint-01_g3772_t1, neuint-01_g4130_t1	neumet-1_g1591_t1, neumet-1_g1959_t1, neumet-1_g7350_t1	neumid-01_g1094_t1, neumid-01_g3732_t1, neumid-01_g6306_t1	neumon-01_g1157_t1, neumon-01_g2656_t1	neupan-1_g3890_t1	neuper-1_g1638_t1, neuper-1_g234_t1
OG0000013	achmac-1_g10741_t1, achmac-1_g5203_t1	achstr-1_g10151_t1, achstr-1_g7121_t1, achstr-1_g9140_t1	apoper-1_g12265_t1, apoper-1_g13003_t1, apoper-1_g13231_t1, apoper-1_g2680_t1, apoper-1_g3189_t1, apoper-1_g3191_t1, apoper-1_g3208_t1, apoper-1_g3219_t1, apoper-1_g3343_t1, apoper-1_g5580_t1, apoper-1_g6527_t1, apoper-1_g7652_t1	arnari-1_g2925_t1, arnari-1_g7034_t1, arnari-1_g8509_t1, arnari-1_g9233_t1	bombom-1_g322_t1, bombom-1_g3919_t1, bombom-1_g7216_t1, bombom-1_g7820_t1	canare-1_g10619_t1, canare-1_g9912_t1	cercau-1_g10124_t1, cercau-1_g10691_t1, cercau-1_g12546_t1, cercau-1_g14155_t1, cercau-1_g14388_t1, cercau-1_g2676_t1, cercau-1_g2987_t1, cercau-1_g4625_t1, cercau-1_g4867_t1, cercau-1_g5146_t1, cercau-1_g6668_t1, cercau-1_g6777_t1, cercau-1_g6857_t1, cercau-1_g6942_t1, cercau-1_g7520_t1, cercau-1_g8423_t1, cercau-1_g8663_t1, cercau-1_g9371_t1, cercau-1_g9419_t1	cernew-1_g13138_t1, cernew-1_g13782_t1, cernew-1_g14362_t1, cernew-1_g14504_t1, cernew-1_g18_t1, cernew-1_g3507_t1, cernew-1_g4927_t1, cernew-1_g5112_t1, cernew-1_g5175_t1, cernew-1_g5510_t1, cernew-1_g5564_t1, cernew-1_g5586_t1, cernew-1_g5652_t1, cernew-1_g7153_t1, cernew-1_g9328_t1, cernew-1_g9408_t1, cernew-1_g9521_t1, cernew-1_g9815_t1	cersco-1_g10766_t1, cersco-1_g6737_t1, cersco-1_g8901_t1, cersco-1_g9149_t1	chacoc-1_g12033_t1	chafim-1_g7036_t1, chafim-1_g7875_t1	chalep-1_g7204_t1, chalep-1_g831_t1		corina-1_g1461_t1, corina-1_g1611_t1, corina-1_g1684_t1, corina-1_g2790_t1, corina-1_g488_t1, corina-1_g7916_t1	cornov-1_g3041_t1, cornov-1_g4151_t1	corsep-1_g4025_t1, corsep-1_g7934_t1	crahot-1_g6792_t1			eutlat-1_g6558_t1, eutlat-1_g9368_t1	gelunc-1_g2355_t1, gelunc-1_g3060_t1, gelunc-1_g393_t1, gelunc-1_g4836_t1, gelunc-1_g7451_t1	lashir-1_g10049_t1, lashir-1_g10403_t1, lashir-1_g10543_t1, lashir-1_g11409_t1, lashir-1_g11961_t1, lashir-1_g2470_t1, lashir-1_g2493_t1, lashir-1_g2843_t1, lashir-1_g3106_t1, lashir-1_g3499_t1, lashir-1_g5906_t1, lashir-1_g8216_t1, lashir-1_g8911_t1, lashir-1_g9157_t1, lashir-1_g9222_t1, lashir-1_g9223_t1	lashis-1_g1049_t1, lashis-1_g11118_t1, lashis-1_g13886_t1, lashis-1_g2104_t1, lashis-1_g2365_t1, lashis-1_g6253_t1, lashis-1_g6664_t1, lashis-1_g9579_t1	lasmin-1_g11437_t1, lasmin-1_g13225_t1, lasmin-1_g201_t1, lasmin-1_g2635_t1, lasmin-1_g5017_t1, lasmin-1_g5034_t1, lasmin-1_g5728_t1, lasmin-1_g6442_t1, lasmin-1_g8438_t1, lasmin-1_g8924_t1, lasmin-1_g9947_t1	lasovi-1_g10734_t1, lasovi-1_g12005_t1, lasovi-1_g13508_t1, lasovi-1_g2586_t1, lasovi-1_g2753_t1, lasovi-1_g3839_t1, lasovi-1_g3868_t1, lasovi-1_g4816_t1, lasovi-1_g5528_t1, lasovi-1_g6742_t1, lasovi-1_g8854_t1, lasovi-1_g9035_t1	lolmin-1_g11629_t1, lolmin-1_g2068_t1, lolmin-1_g8518_t1	madmyc-1_g2544_t1, madmyc-1_g4473_t1, madmyc-1_g7584_t1		neuafr-1_g1796_t1, neuafr-1_g1803_t1, neuafr-1_g1804_t1, neuafr-1_g4410_t1, neuafr-1_g4758_t1, neuafr-1_g815_t1, neuafr-1_g818_t1, neuafr-1_g9162_t1	neuala-1_g1030_t1, neuala-1_g4946_t1, neuala-1_g9343_t1, neuala-1_g9895_t1	neucer-01_g605_t1, neucer-01_g7335_t1, neucer-01_g8105_t1, neucer-01_g9634_t1, neucer-01_g9640_t1, neucer-01_g9641_t1, neucer-01_g9662_t1	neucra-01_g10553_t1, neucra-01_g2931_t1, neucra-01_g330_t1, neucra-01_g4266_t1, neucra-01_g4286_t1, neucra-01_g5929_t1, neucra-01_g7566_t1, neucra-01_g7590_t1	neucra-02_g10136_t1, neucra-02_g10158_t1, neucra-02_g10163_t1, neucra-02_g1866_t1, neucra-02_g2584_t1, neucra-02_g2878_t1, neucra-02_g2906_t1, neucra-02_g4133_t1, neucra-02_g6914_t1, neucra-02_g7598_t1, neucra-02_g972_t1	neucra-03_g3907_t1, neucra-03_g6059_t1, neucra-03_g8417_t1	neudis4-001b_g3060_t1, neudis4-001b_g3830_t1, neudis4-001b_g5280_t1, neudis4-001b_g5656_t1, neudis4-001b_g8608_t1, neudis4-001b_g8789_t1	neudis4-112a_g2792_t1, neudis4-112a_g2849_t1, neudis4-112a_g3473_t1, neudis4-112a_g4638_t1, neudis4-112a_g4870_t1	neudis5-1_g1006_t1, neudis5-1_g157_t1, neudis5-1_g7233_t1	neudis6-1_g4605_t1, neudis6-1_g7206_t1, neudis6-1_g8266_t1	neudis7-1_g2421_t1, neudis7-1_g4594_t1, neudis7-1_g8094_t1	neudis8-1_g3998_t1, neudis8-1_g7961_t1	neudissp-1_g1687_t1, neudissp-1_g3795_t1, neudissp-1_g5320_t1	neudisss-1_g10431_t1, neudisss-1_g10696_t1, neudisss-1_g8231_t1	neuhis-1_g10040_t1, neuhis-1_g1608_t1, neuhis-1_g1633_t1, neuhis-1_g314_t1, neuhis-1_g5637_t1, neuhis-1_g6619_t1, neuhis-1_g6644_t1, neuhis-1_g9909_t1	neuint-01_g2231_t1, neuint-01_g2427_t1, neuint-01_g3560_t1, neuint-01_g5228_t1, neuint-01_g6303_t1	neumet-1_g2582_t1, neumet-1_g6414_t1, neumet-1_g7342_t1	neumid-01_g1221_t1, neumid-01_g1228_t1, neumid-01_g2900_t1, neumid-01_g6339_t1, neumid-01_g8031_t1	neumon-01_g4969_t1, neumon-01_g992_t1	neupan-1_g10600_t1, neupan-1_g11737_t1, neupan-1_g374_t1, neupan-1_g8_t1	neuper-1_g18_t1, neuper-1_g5860_t1
OG0000014	achmac-1_g10074_t1, achmac-1_g4128_t1, achmac-1_g4497_t1, achmac-1_g6475_t1, achmac-1_g7386_t1	achstr-1_g2690_t1, achstr-1_g2869_t1, achstr-1_g4469_t1, achstr-1_g6712_t1, achstr-1_g8146_t1	apoper-1_g11895_t1, apoper-1_g4137_t1, apoper-1_g4672_t1, apoper-1_g5435_t1, apoper-1_g5648_t1, apoper-1_g6842_t1, apoper-1_g8117_t1	arnari-1_g2291_t1, arnari-1_g5212_t1, arnari-1_g7187_t1, arnari-1_g9429_t1, arnari-1_g991_t1	bombom-1_g1758_t1, bombom-1_g1939_t1, bombom-1_g2833_t1, bombom-1_g7872_t1, bombom-1_g8268_t1, bombom-1_g9107_t1, bombom-1_g993_t1	canare-1_g10502_t1, canare-1_g1372_t1, canare-1_g1413_t1, canare-1_g8890_t1	cercau-1_g13172_t1, cercau-1_g14058_t1, cercau-1_g3812_t1, cercau-1_g4153_t1, cercau-1_g9232_t1, cercau-1_g9874_t1	cernew-1_g11003_t1, cernew-1_g12818_t1, cernew-1_g3937_t1, cernew-1_g4202_t1, cernew-1_g6492_t1, cernew-1_g6780_t1	cersco-1_g10729_t1, cersco-1_g11258_t1, cersco-1_g11316_t1, cersco-1_g5683_t1, cersco-1_g5878_t1, cersco-1_g7402_t1, cersco-1_g7914_t1	chacoc-1_g11337_t1, chacoc-1_g12086_t1, chacoc-1_g3266_t1, chacoc-1_g4715_t1, chacoc-1_g5695_t1, chacoc-1_g5963_t1, chacoc-1_g6905_t1, chacoc-1_g8451_t1	chafim-1_g11045_t1, chafim-1_g4692_t1, chafim-1_g4954_t1, chafim-1_g5144_t1, chafim-1_g8423_t1, chafim-1_g9086_t1	chalep-1_g2325_t1, chalep-1_g3607_t1, chalep-1_g6487_t1, chalep-1_g8419_t1, chalep-1_g9596_t1	chathe-1_g2232_t1, chathe-1_g5509_t1, chathe-1_g6057_t1, chathe-1_g6212_t1, chathe-1_g6795_t1	corina-1_g3210_t1, corina-1_g3310_t1, corina-1_g4150_t1, corina-1_g5791_t1, corina-1_g9308_t1	cornov-1_g2448_t1, cornov-1_g3066_t1, cornov-1_g3472_t1, cornov-1_g7515_t1, cornov-1_g8724_t1, cornov-1_g9076_t1	corsep-1_g1188_t1, corsep-1_g1355_t1, corsep-1_g3960_t1, corsep-1_g4049_t1, corsep-1_g6062_t1, corsep-1_g6926_t1	crahot-1_g4713_t1, crahot-1_g5660_t1, crahot-1_g5832_t1, crahot-1_g6577_t1, crahot-1_g6964_t1	crathe-1_g5214_t1, crathe-1_g5683_t1, crathe-1_g6378_t1, crathe-1_g6639_t1	dicfun-1_g1812_t1, dicfun-1_g182_t1, dicfun-1_g3136_t1, dicfun-1_g358_t1, dicfun-1_g4828_t1	eutlat-1_g11358_t1, eutlat-1_g4182_t1, eutlat-1_g5230_t1, eutlat-1_g558_t1, eutlat-1_g6604_t1	gelunc-1_g162_t1, gelunc-1_g1863_t1, gelunc-1_g195_t1, gelunc-1_g2113_t1, gelunc-1_g2385_t1	lashir-1_g11210_t1, lashir-1_g3599_t1, lashir-1_g4048_t1, lashir-1_g5427_t1, lashir-1_g6109_t1, lashir-1_g6793_t1	lashis-1_g10736_t1, lashis-1_g3014_t1, lashis-1_g3682_t1, lashis-1_g8312_t1, lashis-1_g8674_t1, lashis-1_g9682_t1	lasmin-1_g10079_t1, lasmin-1_g2769_t1, lasmin-1_g3060_t1, lasmin-1_g4783_t1, lasmin-1_g8560_t1, lasmin-1_g8746_t1, lasmin-1_g9210_t1	lasovi-1_g13659_t1, lasovi-1_g13919_t1, lasovi-1_g3812_t1, lasovi-1_g4767_t1, lasovi-1_g7236_t1, lasovi-1_g8043_t1, lasovi-1_g8583_t1	lolmin-1_g10333_t1, lolmin-1_g11390_t1, lolmin-1_g1918_t1, lolmin-1_g297_t1, lolmin-1_g4804_t1, lolmin-1_g7620_t1, lolmin-1_g7811_t1	madmyc-1_g10606_t1, madmyc-1_g1318_t1, madmyc-1_g1746_t1, madmyc-1_g4231_t1, madmyc-1_g4380_t1, madmyc-1_g4711_t1, madmyc-1_g9771_t1	mycthe-1_g10545_t1, mycthe-1_g2067_t1, mycthe-1_g8059_t1, mycthe-1_g8177_t1	neuafr-1_g5041_t1, neuafr-1_g6321_t1, neuafr-1_g8171_t1, neuafr-1_g9124_t1	neuala-1_g2865_t1, neuala-1_g5843_t1, neuala-1_g851_t1, neuala-1_g9419_t1	neucer-01_g1674_t1, neucer-01_g1710_t1, neucer-01_g3336_t1, neucer-01_g399_t1, neucer-01_g9806_t1	neucra-01_g3186_t1, neucra-01_g4098_t1, neucra-01_g5159_t1, neucra-01_g9430_t1, neucra-01_g9465_t1	neucra-02_g10319_t1, neucra-02_g2771_t1, neucra-02_g5938_t1, neucra-02_g6678_t1	neucra-03_g1438_t1, neucra-03_g4183_t1, neucra-03_g5661_t1, neucra-03_g7439_t1, neucra-03_g8016_t1	neudis4-001b_g2838_t1, neudis4-001b_g3672_t1, neudis4-001b_g4585_t1, neudis4-001b_g8388_t1, neudis4-001b_g8422_t1	neudis4-112a_g2608_t1, neudis4-112a_g2951_t1, neudis4-112a_g5717_t1, neudis4-112a_g5916_t1	neudis5-1_g1822_t1, neudis5-1_g2095_t1, neudis5-1_g4168_t1, neudis5-1_g4187_t1, neudis5-1_g7540_t1	neudis6-1_g4131_t1, neudis6-1_g5842_t1, neudis6-1_g762_t1, neudis6-1_g8737_t1	neudis7-1_g2438_t1, neudis7-1_g416_t1, neudis7-1_g4270_t1, neudis7-1_g6683_t1, neudis7-1_g7304_t1	neudis8-1_g1768_t1, neudis8-1_g1910_t1, neudis8-1_g3261_t1, neudis8-1_g4871_t1	neudissp-1_g1198_t1, neudissp-1_g2673_t1, neudissp-1_g3511_t1, neudissp-1_g4072_t1, neudissp-1_g4214_t1	neudisss-1_g2261_t1, neudisss-1_g2461_t1, neudisss-1_g2893_t1, neudisss-1_g8644_t1, neudisss-1_g9939_t1	neuhis-1_g1440_t1, neuhis-1_g566_t1, neuhis-1_g9084_t1, neuhis-1_g9685_t1, neuhis-1_g9718_t1	neuint-01_g19_t1, neuint-01_g6708_t1, neuint-01_g7393_t1, neuint-01_g7425_t1, neuint-01_g7649_t1	neumet-1_g116_t1, neumet-1_g2379_t1, neumet-1_g4188_t1, neumet-1_g5850_t1, neumet-1_g5899_t1	neumid-01_g1410_t1, neumid-01_g2840_t1, neumid-01_g5718_t1, neumid-01_g5755_t1, neumid-01_g8178_t1	neumon-01_g2814_t1, neumon-01_g3316_t1, neumon-01_g5526_t1, neumon-01_g5562_t1, neumon-01_g6853_t1	neupan-1_g10663_t1, neupan-1_g10664_t1, neupan-1_g1576_t1, neupan-1_g5615_t1, neupan-1_g6961_t1, neupan-1_g8087_t1	neuper-1_g1657_t1, neuper-1_g1690_t1, neuper-1_g2153_t1, neuper-1_g2948_t1, neuper-1_g3317_t1
OG0000015	achmac-1_g2160_t1, achmac-1_g6007_t1, achmac-1_g7942_t1, achmac-1_g9042_t1, achmac-1_g9092_t1	achstr-1_g4154_t1, achstr-1_g7347_t1, achstr-1_g7558_t1	apoper-1_g10572_t1, apoper-1_g10805_t1, apoper-1_g11455_t1, apoper-1_g12472_t1, apoper-1_g1303_t1, apoper-1_g3088_t1, apoper-1_g5128_t1, apoper-1_g6963_t1, apoper-1_g7765_t1	arnari-1_g10308_t1, arnari-1_g2682_t1, arnari-1_g2971_t1, arnari-1_g5335_t1	bombom-1_g2237_t1, bombom-1_g553_t1, bombom-1_g5662_t1, bombom-1_g6414_t1, bombom-1_g6563_t1, bombom-1_g9167_t1	canare-1_g1119_t1, canare-1_g2453_t1, canare-1_g2715_t1, canare-1_g6393_t1	cercau-1_g11099_t1, cercau-1_g12084_t1, cercau-1_g12861_t1, cercau-1_g13129_t1, cercau-1_g14114_t1, cercau-1_g3078_t1, cercau-1_g3442_t1, cercau-1_g5123_t1, cercau-1_g7210_t1, cercau-1_g8765_t1	cernew-1_g11440_t1, cernew-1_g12536_t1, cernew-1_g2159_t1, cernew-1_g3747_t1, cernew-1_g6540_t1, cernew-1_g6731_t1, cernew-1_g7590_t1, cernew-1_g9792_t1	cersco-1_g11047_t1, cersco-1_g11304_t1, cersco-1_g5512_t1, cersco-1_g8187_t1, cersco-1_g827_t1, cersco-1_g9146_t1, cersco-1_g9530_t1	chacoc-1_g1066_t1, chacoc-1_g1108_t1, chacoc-1_g3486_t1, chacoc-1_g5279_t1, chacoc-1_g9774_t1	chafim-1_g2839_t1, chafim-1_g4824_t1, chafim-1_g855_t1, chafim-1_g9437_t1, chafim-1_g9816_t1	chalep-1_g10320_t1, chalep-1_g4050_t1, chalep-1_g5214_t1, chalep-1_g5317_t1, chalep-1_g7330_t1, chalep-1_g7466_t1, chalep-1_g8268_t1	chathe-1_g2791_t1, chathe-1_g5814_t1, chathe-1_g6695_t1	corina-1_g10320_t1, corina-1_g1889_t1, corina-1_g2080_t1, corina-1_g4304_t1, corina-1_g5733_t1, corina-1_g6427_t1, corina-1_g8294_t1, corina-1_g8399_t1	cornov-1_g1979_t1, cornov-1_g539_t1, cornov-1_g6102_t1, cornov-1_g6234_t1, cornov-1_g6574_t1, cornov-1_g8655_t1	corsep-1_g4432_t1, corsep-1_g4638_t1, corsep-1_g5622_t1, corsep-1_g5789_t1, corsep-1_g5865_t1, corsep-1_g6742_t1, corsep-1_g8885_t1	crahot-1_g1403_t1, crahot-1_g5946_t1, crahot-1_g6141_t1, crahot-1_g8181_t1, crahot-1_g8398_t1	crathe-1_g1000_t1, crathe-1_g2355_t1, crathe-1_g3211_t1, crathe-1_g4607_t1	dicfun-1_g5174_t1, dicfun-1_g6033_t1, dicfun-1_g6200_t1	eutlat-1_g2975_t1, eutlat-1_g3239_t1, eutlat-1_g5172_t1, eutlat-1_g9393_t1, eutlat-1_g9987_t1	gelunc-1_g1193_t1, gelunc-1_g1641_t1, gelunc-1_g4509_t1, gelunc-1_g5937_t1, gelunc-1_g7604_t1, gelunc-1_g7605_t1	lashir-1_g11433_t1, lashir-1_g13056_t1, lashir-1_g13370_t1, lashir-1_g3138_t1, lashir-1_g4525_t1, lashir-1_g5405_t1, lashir-1_g721_t1, lashir-1_g7988_t1	lashis-1_g11522_t1, lashis-1_g12484_t1, lashis-1_g12791_t1, lashis-1_g7096_t1, lashis-1_g8291_t1, lashis-1_g9194_t1, lashis-1_g946_t1, lashis-1_g999_t1	lasmin-1_g11834_t1, lasmin-1_g12426_t1, lasmin-1_g12686_t1, lasmin-1_g13233_t1, lasmin-1_g1858_t1, lasmin-1_g6433_t1, lasmin-1_g8598_t1, lasmin-1_g9649_t1	lasovi-1_g10825_t1, lasovi-1_g11092_t1, lasovi-1_g3241_t1, lasovi-1_g3831_t1, lasovi-1_g530_t1, lasovi-1_g6425_t1, lasovi-1_g7631_t1, lasovi-1_g8858_t1	lolmin-1_g8024_t1, lolmin-1_g8108_t1, lolmin-1_g9889_t1	madmyc-1_g10227_t1, madmyc-1_g10296_t1, madmyc-1_g1043_t1, madmyc-1_g1641_t1, madmyc-1_g9577_t1	mycthe-1_g4196_t1, mycthe-1_g5748_t1, mycthe-1_g9342_t1, mycthe-1_g9427_t1, mycthe-1_g9460_t1	neuafr-1_g1738_t1, neuafr-1_g4191_t1, neuafr-1_g892_t1	neuala-1_g3415_t1, neuala-1_g4761_t1, neuala-1_g5773_t1, neuala-1_g6515_t1, neuala-1_g7697_t1, neuala-1_g9010_t1	neucer-01_g1067_t1, neucer-01_g3404_t1, neucer-01_g4472_t1, neucer-01_g5683_t1, neucer-01_g7627_t1	neucra-01_g2008_t1, neucra-01_g4533_t1, neucra-01_g5229_t1, neucra-01_g8540_t1	neucra-02_g1805_t1, neucra-02_g3080_t1, neucra-02_g5369_t1, neucra-02_g6008_t1	neucra-03_g1692_t1, neucra-03_g6097_t1, neucra-03_g612_t1, neucra-03_g6164_t1	neudis4-001b_g1559_t1, neudis4-001b_g4051_t1, neudis4-001b_g9665_t1	neudis4-112a_g1922_t1, neudis4-112a_g6956_t1, neudis4-112a_g7250_t1, neudis4-112a_g95_t1	neudis5-1_g1110_t1, neudis5-1_g22_t1, neudis5-1_g5620_t1, neudis5-1_g5946_t1, neudis5-1_g6150_t1	neudis6-1_g3057_t1, neudis6-1_g3293_t1, neudis6-1_g3965_t1, neudis6-1_g5008_t1	neudis7-1_g2932_t1, neudis7-1_g4813_t1, neudis7-1_g6533_t1, neudis7-1_g7163_t1	neudis8-1_g15_t1, neudis8-1_g405_t1, neudis8-1_g6156_t1, neudis8-1_g6851_t1	neudissp-1_g2923_t1, neudissp-1_g3525_t1, neudissp-1_g5017_t1, neudissp-1_g6829_t1	neudisss-1_g4812_t1, neudisss-1_g9257_t1, neudisss-1_g9884_t1	neuhis-1_g2226_t1, neuhis-1_g3468_t1, neuhis-1_g7613_t1, neuhis-1_g9147_t1	neuint-01_g5070_t1, neuint-01_g5705_t1, neuint-01_g7110_t1, neuint-01_g7322_t1	neumet-1_g2635_t1, neumet-1_g5394_t1, neumet-1_g6272_t1, neumet-1_g6987_t1	neumid-01_g10589_t1, neumid-01_g2532_t1, neumid-01_g4020_t1, neumid-01_g6140_t1, neumid-01_g627_t1, neumid-01_g8238_t1	neumon-01_g193_t1, neumon-01_g3023_t1, neumon-01_g3610_t1, neumon-01_g4989_t1, neumon-01_g8318_t1, neumon-01_g9704_t1	neupan-1_g10859_t1, neupan-1_g1233_t1, neupan-1_g7089_t1, neupan-1_g7545_t1	neuper-1_g2496_t1, neuper-1_g2971_t1, neuper-1_g4120_t1, neuper-1_g5706_t1
OG0000016	achmac-1_g1973_t1, achmac-1_g2188_t1, achmac-1_g4366_t1	achstr-1_g2373_t1, achstr-1_g5430_t1, achstr-1_g7974_t1, achstr-1_g9727_t1	apoper-1_g12867_t1, apoper-1_g2673_t1, apoper-1_g2677_t1, apoper-1_g3221_t1, apoper-1_g4295_t1, apoper-1_g5608_t1, apoper-1_g5709_t1, apoper-1_g6328_t1, apoper-1_g7005_t1, apoper-1_g7102_t1, apoper-1_g7752_t1, apoper-1_g8430_t1, apoper-1_g8732_t1, apoper-1_g9520_t1, apoper-1_g9655_t1, apoper-1_g9732_t1, apoper-1_g9819_t1	arnari-1_g10319_t1, arnari-1_g1586_t1	bombom-1_g2457_t1, bombom-1_g8310_t1	canare-1_g10828_t1, canare-1_g1456_t1, canare-1_g2391_t1, canare-1_g3264_t1, canare-1_g5692_t1, canare-1_g6061_t1, canare-1_g7436_t1, canare-1_g7437_t1, canare-1_g8152_t1, canare-1_g992_t1	cercau-1_g10259_t1, cercau-1_g102_t1, cercau-1_g10445_t1, cercau-1_g10504_t1, cercau-1_g11324_t1, cercau-1_g11689_t1, cercau-1_g12562_t1, cercau-1_g12909_t1, cercau-1_g13491_t1, cercau-1_g13599_t1, cercau-1_g13876_t1, cercau-1_g13879_t1, cercau-1_g14241_t1, cercau-1_g300_t1, cercau-1_g5238_t1, cercau-1_g5604_t1, cercau-1_g6808_t1, cercau-1_g6849_t1, cercau-1_g7327_t1, cercau-1_g7524_t1, cercau-1_…	cernew-1_g10687_t1, cernew-1_g10689_t1, cernew-1_g12160_t1, cernew-1_g12529_t1, cernew-1_g12662_t1, cernew-1_g12848_t1, cernew-1_g167_t1, cernew-1_g5115_t1, cernew-1_g5430_t1, cernew-1_g5569_t1, cernew-1_g5570_t1, cernew-1_g5610_t1, cernew-1_g5611_t1, cernew-1_g5691_t1, cernew-1_g5722_t1, cernew-1_g5737_t1, cernew-1_g594_t1, cernew-1_g5993_t1, cernew-1_g6114_t1, cernew-1_g6119_t1, cernew-1_g6888_…	cersco-1_g10562_t1, cersco-1_g10566_t1, cersco-1_g11075_t1, cersco-1_g2997_t1, cersco-1_g5372_t1, cersco-1_g7115_t1, cersco-1_g7353_t1, cersco-1_g9884_t1	chacoc-1_g11240_t1, chacoc-1_g7763_t1, chacoc-1_g883_t1	chafim-1_g10640_t1, chafim-1_g1882_t1, chafim-1_g2912_t1, chafim-1_g7820_t1, chafim-1_g8322_t1, chafim-1_g9044_t1	chalep-1_g3984_t1, chalep-1_g4062_t1, chalep-1_g4472_t1, chalep-1_g6658_t1		corina-1_g2183_t1, corina-1_g3613_t1, corina-1_g6191_t1, corina-1_g8028_t1, corina-1_g8340_t1, corina-1_g985_t1	cornov-1_g6883_t1	corsep-1_g5998_t1	crahot-1_g2446_t1, crahot-1_g324_t1, crahot-1_g4932_t1	crathe-1_g4947_t1	dicfun-1_g5221_t1, dicfun-1_g8166_t1, dicfun-1_g8187_t1, dicfun-1_g8550_t1		gelunc-1_g3144_t1, gelunc-1_g6114_t1, gelunc-1_g7048_t1	lashir-1_g10196_t1, lashir-1_g10756_t1, lashir-1_g10842_t1, lashir-1_g11598_t1, lashir-1_g12214_t1, lashir-1_g12411_t1, lashir-1_g12891_t1, lashir-1_g13727_t1, lashir-1_g13753_t1, lashir-1_g2290_t1, lashir-1_g2477_t1, lashir-1_g2494_t1, lashir-1_g2789_t1, lashir-1_g3117_t1, lashir-1_g3173_t1, lashir-1_g3187_t1, lashir-1_g4549_t1, lashir-1_g7254_t1, lashir-1_g7452_t1, lashir-1_g8161_t1, lashir-1_g…	lashis-1_g10412_t1, lashis-1_g10478_t1, lashis-1_g12024_t1, lashis-1_g12044_t1, lashis-1_g14120_t1, lashis-1_g14277_t1, lashis-1_g14360_t1, lashis-1_g14552_t1, lashis-1_g2363_t1, lashis-1_g3615_t1, lashis-1_g4289_t1, lashis-1_g5070_t1, lashis-1_g5111_t1, lashis-1_g6315_t1, lashis-1_g6316_t1, lashis-1_g6529_t1, lashis-1_g7052_t1, lashis-1_g8255_t1, lashis-1_g8369_t1, lashis-1_g8383_t1, lashis-1_g8…	lasmin-1_g11596_t1, lasmin-1_g11679_t1, lasmin-1_g11775_t1, lasmin-1_g11802_t1, lasmin-1_g12228_t1, lasmin-1_g13324_t1, lasmin-1_g13407_t1, lasmin-1_g1382_t1, lasmin-1_g217_t1, lasmin-1_g2484_t1, lasmin-1_g3271_t1, lasmin-1_g3308_t1, lasmin-1_g54_t1, lasmin-1_g6533_t1, lasmin-1_g8850_t1, lasmin-1_g8981_t1, lasmin-1_g9200_t1, lasmin-1_g9268_t1	lasovi-1_g10514_t1, lasovi-1_g10640_t1, lasovi-1_g11585_t1, lasovi-1_g12400_t1, lasovi-1_g14132_t1, lasovi-1_g14174_t1, lasovi-1_g14587_t1, lasovi-1_g2942_t1, lasovi-1_g3259_t1, lasovi-1_g3405_t1, lasovi-1_g3471_t1, lasovi-1_g3943_t1, lasovi-1_g7995_t1, lasovi-1_g8055_t1, lasovi-1_g8415_t1		madmyc-1_g10260_t1, madmyc-1_g7551_t1, madmyc-1_g8049_t1, madmyc-1_g9664_t1	mycthe-1_g10094_t1, mycthe-1_g6023_t1, mycthe-1_g7181_t1	neuafr-1_g1163_t1, neuafr-1_g1171_t1, neuafr-1_g1174_t1, neuafr-1_g5720_t1	neuala-1_g2419_t1, neuala-1_g2420_t1, neuala-1_g4296_t1, neuala-1_g4950_t1, neuala-1_g998_t1	neucer-01_g4112_t1	neucra-01_g10638_t1, neucra-01_g1865_t1, neucra-01_g7341_t1, neucra-01_g7352_t1	neucra-02_g3217_t1, neucra-02_g3218_t1, neucra-02_g4053_t1, neucra-02_g60_t1, neucra-02_g71_t1, neucra-02_g971_t1	neucra-03_g2064_t1, neucra-03_g6686_t1	neudis4-001b_g5657_t1, neudis4-001b_g6490_t1, neudis4-001b_g6500_t1, neudis4-001b_g7413_t1		neudis5-1_g1005_t1, neudis5-1_g83_t1	neudis6-1_g1220_t1, neudis6-1_g3216_t1	neudis7-1_g2420_t1, neudis7-1_g7043_t1, neudis7-1_g8311_t1	neudis8-1_g156_t1, neudis8-1_g1587_t1, neudis8-1_g5403_t1, neudis8-1_g7940_t1	neudissp-1_g3062_t1, neudissp-1_g626_t1	neudisss-1_g55_t1, neudisss-1_g5707_t1	neuhis-1_g3324_t1, neuhis-1_g4417_t1, neuhis-1_g5338_t1, neuhis-1_g5349_t1, neuhis-1_g5558_t1	neuint-01_g2960_t1, neuint-01_g3991_t1, neuint-01_g4001_t1, neuint-01_g5227_t1, neuint-01_g8144_t1	neumet-1_g36_t1, neumet-1_g7816_t1	neumid-01_g487_t1, neumid-01_g7014_t1, neumid-01_g7751_t1, neumid-01_g7762_t1	neumon-01_g2654_t1, neumon-01_g2655_t1, neumon-01_g4415_t1	neupan-1_g11069_t1, neupan-1_g13_t1, neupan-1_g699_t1, neupan-1_g7004_t1, neupan-1_g8204_t1	neuper-1_g4520_t1, neuper-1_g5980_t1, neuper-1_g6730_t1, neuper-1_g6741_t1, neuper-1_g7383_t1
OG0000017	achmac-1_g5481_t1, achmac-1_g8482_t1, achmac-1_g8567_t1, achmac-1_g9254_t1, achmac-1_g9894_t1, achmac-1_g994_t1	achstr-1_g10130_t1, achstr-1_g3934_t1, achstr-1_g4140_t1, achstr-1_g7090_t1, achstr-1_g8157_t1	apoper-1_g10925_t1, apoper-1_g11173_t1, apoper-1_g2479_t1, apoper-1_g2979_t1, apoper-1_g2986_t1, apoper-1_g487_t1, apoper-1_g4907_t1, apoper-1_g6349_t1, apoper-1_g6546_t1, apoper-1_g8303_t1, apoper-1_g8367_t1, apoper-1_g9329_t1	arnari-1_g2597_t1, arnari-1_g3038_t1, arnari-1_g3531_t1, arnari-1_g7312_t1, arnari-1_g9463_t1	bombom-1_g10369_t1, bombom-1_g12020_t1, bombom-1_g14_t1, bombom-1_g1760_t1, bombom-1_g2547_t1, bombom-1_g4061_t1, bombom-1_g5651_t1, bombom-1_g5700_t1, bombom-1_g5709_t1, bombom-1_g7744_t1, bombom-1_g9124_t1	canare-1_g1054_t1, canare-1_g1190_t1, canare-1_g1270_t1, canare-1_g1455_t1, canare-1_g5939_t1, canare-1_g9895_t1	cercau-1_g10359_t1, cercau-1_g11343_t1, cercau-1_g12698_t1, cercau-1_g1513_t1, cercau-1_g5275_t1, cercau-1_g5441_t1, cercau-1_g6723_t1, cercau-1_g8214_t1, cercau-1_g8708_t1	cernew-1_g10385_t1, cernew-1_g11207_t1, cernew-1_g13147_t1, cernew-1_g14247_t1, cernew-1_g14510_t1, cernew-1_g2268_t1, cernew-1_g7337_t1, cernew-1_g9079_t1, cernew-1_g9577_t1	cersco-1_g11228_t1, cersco-1_g2470_t1, cersco-1_g3023_t1, cersco-1_g41_t1, cersco-1_g5456_t1, cersco-1_g5526_t1, cersco-1_g5541_t1, cersco-1_g7300_t1, cersco-1_g8495_t1	chacoc-1_g10819_t1, chacoc-1_g11501_t1, chacoc-1_g11642_t1, chacoc-1_g2006_t1, chacoc-1_g6968_t1	chafim-1_g10846_t1, chafim-1_g11197_t1, chafim-1_g11217_t1, chafim-1_g2784_t1, chafim-1_g2996_t1, chafim-1_g7666_t1, chafim-1_g8931_t1	chalep-1_g4386_t1, chalep-1_g5427_t1, chalep-1_g5911_t1, chalep-1_g6008_t1, chalep-1_g6112_t1, chalep-1_g6659_t1	chathe-1_g2338_t1, chathe-1_g3889_t1	corina-1_g11209_t1, corina-1_g11382_t1, corina-1_g11580_t1, corina-1_g4775_t1, corina-1_g561_t1, corina-1_g6946_t1	cornov-1_g1732_t1, cornov-1_g2465_t1, cornov-1_g8751_t1	corsep-1_g1065_t1, corsep-1_g4827_t1, corsep-1_g5847_t1, corsep-1_g8137_t1	crahot-1_g1430_t1, crahot-1_g1775_t1, crahot-1_g2392_t1, crahot-1_g8567_t1		dicfun-1_g1090_t1, dicfun-1_g5432_t1, dicfun-1_g5449_t1	eutlat-1_g226_t1, eutlat-1_g3279_t1, eutlat-1_g4566_t1, eutlat-1_g7333_t1, eutlat-1_g7695_t1	gelunc-1_g4990_t1, gelunc-1_g6515_t1, gelunc-1_g7900_t1, gelunc-1_g8570_t1, gelunc-1_g8900_t1	lashir-1_g10495_t1, lashir-1_g10542_t1, lashir-1_g11107_t1, lashir-1_g13603_t1, lashir-1_g13735_t1, lashir-1_g13969_t1, lashir-1_g5506_t1, lashir-1_g7024_t1, lashir-1_g7052_t1, lashir-1_g7117_t1, lashir-1_g8798_t1, lashir-1_g8998_t1, lashir-1_g9283_t1	lashis-1_g12002_t1, lashis-1_g2709_t1, lashis-1_g2761_t1, lashis-1_g2781_t1, lashis-1_g4376_t1, lashis-1_g4531_t1, lashis-1_g4991_t1, lashis-1_g5177_t1, lashis-1_g6273_t1, lashis-1_g6466_t1, lashis-1_g6719_t1, lashis-1_g7311_t1, lashis-1_g9533_t1	lasmin-1_g10780_t1, lasmin-1_g12233_t1, lasmin-1_g12346_t1, lasmin-1_g13982_t1, lasmin-1_g14200_t1, lasmin-1_g2671_t1, lasmin-1_g4516_t1, lasmin-1_g4954_t1, lasmin-1_g7251_t1, lasmin-1_g7400_t1, lasmin-1_g8519_t1, lasmin-1_g9938_t1	lasovi-1_g10646_t1, lasovi-1_g10760_t1, lasovi-1_g13149_t1, lasovi-1_g13462_t1, lasovi-1_g13559_t1, lasovi-1_g14909_t1, lasovi-1_g3778_t1, lasovi-1_g6340_t1, lasovi-1_g6656_t1, lasovi-1_g6658_t1, lasovi-1_g7127_t1, lasovi-1_g7365_t1, lasovi-1_g9050_t1	lolmin-1_g3270_t1, lolmin-1_g4754_t1, lolmin-1_g7500_t1, lolmin-1_g752_t1	madmyc-1_g10660_t1, madmyc-1_g1117_t1, madmyc-1_g1171_t1, madmyc-1_g1965_t1, madmyc-1_g3416_t1, madmyc-1_g4315_t1, madmyc-1_g4836_t1, madmyc-1_g5269_t1, madmyc-1_g6585_t1, madmyc-1_g6766_t1, madmyc-1_g7997_t1, madmyc-1_g8312_t1, madmyc-1_g9109_t1	mycthe-1_g7021_t1	neuafr-1_g1816_t1, neuafr-1_g2152_t1, neuafr-1_g4689_t1, neuafr-1_g806_t1	neuala-1_g1915_t1, neuala-1_g2187_t1, neuala-1_g4394_t1, neuala-1_g9719_t1	neucer-01_g5985_t1, neucer-01_g7663_t1, neucer-01_g7933_t1, neucer-01_g9592_t1, neucer-01_g9621_t1	neucra-01_g4305_t1, neucra-01_g4732_t1, neucra-01_g6147_t1	neucra-02_g10118_t1, neucra-02_g1184_t1, neucra-02_g5553_t1	neucra-03_g1975_t1, neucra-03_g2312_t1	neudis4-001b_g3838_t1, neudis4-001b_g3859_t1, neudis4-001b_g4232_t1, neudis4-001b_g5486_t1	neudis4-112a_g1745_t1, neudis4-112a_g3466_t1, neudis4-112a_g7810_t1, neudis4-112a_g8349_t1	neudis5-1_g1072_t1, neudis5-1_g4412_t1, neudis5-1_g7227_t1	neudis6-1_g1348_t1, neudis6-1_g2543_t1, neudis6-1_g3537_t1, neudis6-1_g3797_t1	neudis7-1_g3146_t1, neudis7-1_g336_t1, neudis7-1_g7645_t1	neudis8-1_g3012_t1, neudis8-1_g4448_t1, neudis8-1_g5253_t1, neudis8-1_g6413_t1	neudissp-1_g1674_t1, neudissp-1_g8139_t1, neudissp-1_g8697_t1	neudisss-1_g6945_t1, neudisss-1_g9231_t1	neuhis-1_g1657_t1, neuhis-1_g4216_t1, neuhis-1_g8685_t1	neuint-01_g2648_t1, neuint-01_g5904_t1, neuint-01_g6377_t1	neumet-1_g2566_t1, neumet-1_g628_t1, neumet-1_g6609_t1, neumet-1_g7214_t1	neumid-01_g10351_t1, neumid-01_g10532_t1, neumid-01_g1164_t1, neumid-01_g1200_t1, neumid-01_g2403_t1	neumon-01_g1018_t1, neumon-01_g1587_t1, neumon-01_g2476_t1, neumon-01_g6597_t1, neumon-01_g8822_t1	neupan-1_g11635_t1, neupan-1_g11828_t1, neupan-1_g1715_t1, neupan-1_g3134_t1, neupan-1_g4317_t1, neupan-1_g4387_t1, neupan-1_g4585_t1, neupan-1_g7868_t1, neupan-1_g8397_t1	neuper-1_g2846_t1, neuper-1_g2_t1, neuper-1_g41_t1, neuper-1_g7114_t1
OG0000018	achmac-1_g4831_t1, achmac-1_g4834_t1, achmac-1_g4836_t1, achmac-1_g4837_t1, achmac-1_g5934_t1, achmac-1_g6967_t1, achmac-1_g8655_t1	achstr-1_g4007_t1, achstr-1_g5493_t1, achstr-1_g7861_t1, achstr-1_g7904_t1	apoper-1_g10214_t1, apoper-1_g11109_t1, apoper-1_g11350_t1, apoper-1_g12340_t1, apoper-1_g12593_t1, apoper-1_g13286_t1, apoper-1_g13413_t1, apoper-1_g2569_t1, apoper-1_g2889_t1, apoper-1_g550_t1, apoper-1_g5539_t1, apoper-1_g6409_t1, apoper-1_g6688_t1, apoper-1_g6690_t1, apoper-1_g8405_t1, apoper-1_g8582_t1	arnari-1_g6215_t1	bombom-1_g1756_t1, bombom-1_g2161_t1, bombom-1_g2163_t1, bombom-1_g2165_t1, bombom-1_g2928_t1, bombom-1_g2929_t1, bombom-1_g3709_t1, bombom-1_g3710_t1, bombom-1_g4131_t1, bombom-1_g524_t1, bombom-1_g6038_t1, bombom-1_g7199_t1, bombom-1_g7841_t1, bombom-1_g8812_t1	canare-1_g10258_t1, canare-1_g10775_t1, canare-1_g7088_t1, canare-1_g7700_t1, canare-1_g8469_t1, canare-1_g8682_t1, canare-1_g8718_t1	cercau-1_g10449_t1, cercau-1_g10450_t1, cercau-1_g1101_t1, cercau-1_g11396_t1, cercau-1_g11397_t1, cercau-1_g12106_t1, cercau-1_g12897_t1, cercau-1_g14109_t1, cercau-1_g14453_t1, cercau-1_g14475_t1, cercau-1_g3096_t1, cercau-1_g3098_t1, cercau-1_g3099_t1, cercau-1_g5468_t1, cercau-1_g6194_t1, cercau-1_g8118_t1, cercau-1_g8269_t1, cercau-1_g9152_t1, cercau-1_g9421_t1, cercau-1_g9610_t1, cercau-1_g…	cernew-1_g10948_t1, cernew-1_g10949_t1, cernew-1_g11307_t1, cernew-1_g13652_t1, cernew-1_g3537_t1, cernew-1_g4995_t1, cernew-1_g4996_t1, cernew-1_g5088_t1, cernew-1_g5576_t1, cernew-1_g5591_t1, cernew-1_g5828_t1, cernew-1_g6123_t1, cernew-1_g6735_t1, cernew-1_g7345_t1, cernew-1_g748_t1, cernew-1_g8629_t1, cernew-1_g871_t1	cersco-1_g10378_t1, cersco-1_g11531_t1, cersco-1_g11532_t1, cersco-1_g1328_t1, cersco-1_g1605_t1, cersco-1_g2823_t1, cersco-1_g5033_t1, cersco-1_g7077_t1, cersco-1_g7279_t1	chacoc-1_g11403_t1, chacoc-1_g12579_t1, chacoc-1_g12998_t1, chacoc-1_g4441_t1, chacoc-1_g6235_t1, chacoc-1_g8230_t1, chacoc-1_g8232_t1, chacoc-1_g8233_t1, chacoc-1_g8234_t1, chacoc-1_g8237_t1, chacoc-1_g9640_t1	chafim-1_g2860_t1, chafim-1_g3684_t1, chafim-1_g3768_t1, chafim-1_g4472_t1, chafim-1_g4573_t1, chafim-1_g7391_t1, chafim-1_g9284_t1	chalep-1_g2791_t1, chalep-1_g4044_t1, chalep-1_g6240_t1		corina-1_g11264_t1, corina-1_g11311_t1, corina-1_g11313_t1, corina-1_g11632_t1, corina-1_g6448_t1, corina-1_g7010_t1, corina-1_g7999_t1, corina-1_g8002_t1, corina-1_g8003_t1, corina-1_g9710_t1, corina-1_g9866_t1	cornov-1_g3960_t1, cornov-1_g5075_t1, cornov-1_g6608_t1, cornov-1_g6962_t1	corsep-1_g3870_t1, corsep-1_g4371_t1, corsep-1_g6126_t1, corsep-1_g7009_t1, corsep-1_g7176_t1, corsep-1_g9083_t1	crahot-1_g6091_t1		dicfun-1_g4659_t1, dicfun-1_g6063_t1, dicfun-1_g6195_t1	eutlat-1_g10842_t1, eutlat-1_g1204_t1, eutlat-1_g1207_t1, eutlat-1_g3919_t1, eutlat-1_g6105_t1, eutlat-1_g9398_t1	gelunc-1_g2016_t1, gelunc-1_g7553_t1, gelunc-1_g8879_t1, gelunc-1_g9645_t1	lashir-1_g10221_t1, lashir-1_g11276_t1, lashir-1_g11320_t1, lashir-1_g11948_t1, lashir-1_g13632_t1, lashir-1_g13767_t1, lashir-1_g13769_t1, lashir-1_g13773_t1, lashir-1_g13774_t1, lashir-1_g3133_t1, lashir-1_g3198_t1, lashir-1_g3199_t1, lashir-1_g3427_t1, lashir-1_g4531_t1, lashir-1_g6266_t1, lashir-1_g7173_t1, lashir-1_g7461_t1, lashir-1_g8816_t1	lashis-1_g11512_t1, lashis-1_g2630_t1, lashis-1_g3525_t1, lashis-1_g4493_t1, lashis-1_g5442_t1, lashis-1_g6311_t1, lashis-1_g6560_t1, lashis-1_g8948_t1, lashis-1_g8949_t1, lashis-1_g9110_t1, lashis-1_g9133_t1, lashis-1_g9236_t1	lasmin-1_g10363_t1, lasmin-1_g13217_t1, lasmin-1_g14529_t1, lasmin-1_g14844_t1, lasmin-1_g4841_t1, lasmin-1_g6199_t1, lasmin-1_g6899_t1, lasmin-1_g8635_t1, lasmin-1_g9633_t1	lasovi-1_g2849_t1, lasovi-1_g3847_t1, lasovi-1_g4521_t1, lasovi-1_g6171_t1, lasovi-1_g7638_t1, lasovi-1_g8934_t1	lolmin-1_g10096_t1, lolmin-1_g1652_t1, lolmin-1_g218_t1, lolmin-1_g3192_t1, lolmin-1_g4129_t1, lolmin-1_g7504_t1	madmyc-1_g10267_t1, madmyc-1_g10344_t1, madmyc-1_g1724_t1, madmyc-1_g4814_t1, madmyc-1_g6416_t1, madmyc-1_g7392_t1, madmyc-1_g7393_t1, madmyc-1_g7397_t1		neuafr-1_g608_t1, neuafr-1_g9096_t1, neuafr-1_g929_t1	neuala-1_g6729_t1, neuala-1_g7961_t1, neuala-1_g9631_t1	neucer-01_g2055_t1, neucer-01_g281_t1, neucer-01_g8335_t1, neucer-01_g8381_t1	neucra-01_g4603_t1, neucra-01_g7656_t1, neucra-01_g9554_t1	neucra-02_g2807_t1, neucra-02_g5430_t1, neucra-02_g6544_t1	neucra-03_g2578_t1, neucra-03_g2963_t1, neucra-03_g4156_t1, neucra-03_g6386_t1	neudis4-001b_g4104_t1, neudis4-001b_g8881_t1	neudis4-112a_g1945_t1, neudis4-112a_g3892_t1, neudis4-112a_g447_t1	neudis5-1_g7164_t1, neudis5-1_g8239_t1, neudis5-1_g862_t1	neudis6-1_g5100_t1, neudis6-1_g547_t1, neudis6-1_g7460_t1	neudis7-1_g5190_t1, neudis7-1_g6225_t1, neudis7-1_g6557_t1	neudis8-1_g2478_t1, neudis8-1_g2682_t1, neudis8-1_g8100_t1, neudis8-1_g8408_t1	neudissp-1_g1630_t1, neudissp-1_g3411_t1, neudissp-1_g4585_t1, neudissp-1_g5537_t1	neudisss-1_g1239_t1, neudisss-1_g2237_t1, neudisss-1_g5269_t1, neudisss-1_g6177_t1	neuhis-1_g6715_t1, neuhis-1_g694_t1	neuint-01_g1268_t1, neuint-01_g2676_t1, neuint-01_g4936_t1	neumet-1_g255_t1, neumet-1_g4060_t1, neumet-1_g660_t1, neumet-1_g6971_t1	neumid-01_g10503_t1, neumid-01_g1719_t1, neumid-01_g3092_t1, neumid-01_g5448_t1	neumon-01_g5794_t1, neumon-01_g8858_t1, neumon-01_g9658_t1	neupan-1_g11647_t1, neupan-1_g3668_t1, neupan-1_g397_t1, neupan-1_g6485_t1, neupan-1_g725_t1, neupan-1_g7456_t1	neuper-1_g5164_t1, neuper-1_g5824_t1
OG0000019	achmac-1_g2226_t1, achmac-1_g6850_t1, achmac-1_g7332_t1, achmac-1_g8217_t1, achmac-1_g9368_t1	achstr-1_g1674_t1, achstr-1_g3011_t1, achstr-1_g6759_t1, achstr-1_g6802_t1, achstr-1_g7844_t1	apoper-1_g10219_t1, apoper-1_g1915_t1, apoper-1_g2704_t1, apoper-1_g3000_t1, apoper-1_g4481_t1, apoper-1_g9633_t1	arnari-1_g2583_t1, arnari-1_g2809_t1, arnari-1_g3777_t1, arnari-1_g6029_t1, arnari-1_g606_t1, arnari-1_g6349_t1, arnari-1_g7660_t1, arnari-1_g7939_t1, arnari-1_g7959_t1	bombom-1_g10836_t1, bombom-1_g10_t1, bombom-1_g3764_t1, bombom-1_g9642_t1	canare-1_g5643_t1, canare-1_g6917_t1, canare-1_g7360_t1, canare-1_g826_t1, canare-1_g9198_t1	cercau-1_g1029_t1, cercau-1_g11803_t1, cercau-1_g3091_t1, cercau-1_g740_t1, cercau-1_g7964_t1	cernew-1_g2661_t1, cernew-1_g833_t1, cernew-1_g9525_t1	cersco-1_g1038_t1, cersco-1_g11496_t1, cersco-1_g8957_t1, cersco-1_g9838_t1	chacoc-1_g11602_t1, chacoc-1_g4994_t1, chacoc-1_g5723_t1, chacoc-1_g7975_t1, chacoc-1_g9782_t1	chafim-1_g10003_t1, chafim-1_g1180_t1, chafim-1_g2404_t1, chafim-1_g3604_t1, chafim-1_g5332_t1, chafim-1_g5407_t1, chafim-1_g6242_t1	chalep-1_g1658_t1, chalep-1_g2819_t1, chalep-1_g4705_t1, chalep-1_g5391_t1, chalep-1_g5898_t1	chathe-1_g2543_t1, chathe-1_g7002_t1	corina-1_g10222_t1, corina-1_g10586_t1, corina-1_g1915_t1, corina-1_g5095_t1, corina-1_g6114_t1, corina-1_g7235_t1	cornov-1_g1166_t1, cornov-1_g1597_t1	corsep-1_g2267_t1, corsep-1_g2371_t1, corsep-1_g7243_t1	crahot-1_g5530_t1	crathe-1_g6799_t1	dicfun-1_g44_t1, dicfun-1_g9268_t1	eutlat-1_g8959_t1	gelunc-1_g233_t1, gelunc-1_g3731_t1, gelunc-1_g5188_t1, gelunc-1_g5988_t1, gelunc-1_g6342_t1	lashir-1_g13392_t1, lashir-1_g1688_t1, lashir-1_g608_t1	lashis-1_g1085_t1, lashis-1_g12122_t1, lashis-1_g4735_t1, lashis-1_g8665_t1, lashis-1_g8_t1	lasmin-1_g12370_t1, lasmin-1_g1552_t1, lasmin-1_g3215_t1, lasmin-1_g6420_t1, lasmin-1_g835_t1	lasovi-1_g10788_t1, lasovi-1_g14070_t1, lasovi-1_g1510_t1, lasovi-1_g817_t1, lasovi-1_g8843_t1	lolmin-1_g10748_t1, lolmin-1_g11614_t1, lolmin-1_g2761_t1, lolmin-1_g2897_t1, lolmin-1_g5034_t1, lolmin-1_g827_t1	madmyc-1_g6072_t1, madmyc-1_g7310_t1, madmyc-1_g7938_t1, madmyc-1_g9166_t1, madmyc-1_g9729_t1	mycthe-1_g7459_t1, mycthe-1_g7654_t1	neuafr-1_g1309_t1, neuafr-1_g1768_t1, neuafr-1_g3738_t1, neuafr-1_g449_t1, neuafr-1_g450_t1, neuafr-1_g452_t1, neuafr-1_g454_t1, neuafr-1_g455_t1, neuafr-1_g456_t1, neuafr-1_g6798_t1, neuafr-1_g9389_t1, neuafr-1_g9390_t1, neuafr-1_g9414_t1, neuafr-1_g9415_t1, neuafr-1_g9416_t1, neuafr-1_g9417_t1, neuafr-1_g9418_t1, neuafr-1_g9419_t1	neuala-1_g4473_t1, neuala-1_g7930_t1, neuala-1_g8120_t1, neuala-1_g8822_t1, neuala-1_g9710_t1	neucer-01_g1510_t1, neucer-01_g1887_t1, neucer-01_g3884_t1, neucer-01_g3927_t1, neucer-01_g4234_t1, neucer-01_g889_t1	neucra-01_g155_t1, neucra-01_g2725_t1, neucra-01_g8438_t1, neucra-01_g8439_t1, neucra-01_g8670_t1	neucra-02_g1713_t1, neucra-02_g1714_t1, neucra-02_g7120_t1, neucra-02_g7428_t1, neucra-02_g8874_t1	neucra-03_g1715_t1, neucra-03_g4086_t1, neucra-03_g5723_t1, neucra-03_g5872_t1, neucra-03_g6189_t1	neudis4-001b_g148_t1, neudis4-001b_g2411_t1, neudis4-001b_g7831_t1, neudis4-001b_g9581_t1, neudis4-001b_g9582_t1	neudis4-112a_g5233_t1, neudis4-112a_g7033_t1, neudis4-112a_g7446_t1, neudis4-112a_g7727_t1, neudis4-112a_g7728_t1	neudis5-1_g2546_t1, neudis5-1_g2547_t1, neudis5-1_g379_t1, neudis5-1_g6889_t1, neudis5-1_g7855_t1	neudis6-1_g2280_t1, neudis6-1_g4418_t1, neudis6-1_g4419_t1, neudis6-1_g6326_t1, neudis6-1_g7303_t1	neudis7-1_g227_t1, neudis7-1_g228_t1, neudis7-1_g2946_t1, neudis7-1_g3883_t1, neudis7-1_g6058_t1	neudis8-1_g4790_t1, neudis8-1_g6410_t1, neudis8-1_g6957_t1, neudis8-1_g8092_t1, neudis8-1_g8093_t1	neudissp-1_g1752_t1, neudissp-1_g7099_t1, neudissp-1_g7316_t1, neudissp-1_g7389_t1	neudisss-1_g10008_t1, neudisss-1_g2161_t1, neudisss-1_g2736_t1, neudisss-1_g4213_t1	neuhis-1_g1856_t1, neuhis-1_g7522_t1, neuhis-1_g7523_t1, neuhis-1_g8439_t1, neuhis-1_g93_t1	neuint-01_g3816_t1, neuint-01_g4853_t1, neuint-01_g4854_t1, neuint-01_g6209_t1	neumet-1_g4887_t1, neumet-1_g5067_t1, neumet-1_g5156_t1, neumet-1_g6544_t1, neumet-1_g6639_t1	neumid-01_g10179_t1, neumid-01_g3433_t1, neumid-01_g4118_t1, neumid-01_g4119_t1, neumid-01_g4169_t1, neumid-01_g5945_t1, neumid-01_g9635_t1	neumon-01_g6075_t1, neumon-01_g6954_t1, neumon-01_g7326_t1, neumon-01_g7989_t1, neumon-01_g8913_t1	neupan-1_g10359_t1, neupan-1_g10360_t1, neupan-1_g11482_t1, neupan-1_g1594_t1, neupan-1_g476_t1, neupan-1_g5017_t1, neupan-1_g940_t1, neupan-1_g9642_t1	neuper-1_g3714_t1, neuper-1_g4130_t1, neuper-1_g4270_t1, neuper-1_g6766_t1, neuper-1_g7067_t1, neuper-1_g7068_t1
OG0000020	achmac-1_g2548_t1, achmac-1_g7409_t1	achstr-1_g5659_t1	apoper-1_g2733_t1, apoper-1_g4404_t1, apoper-1_g5381_t1, apoper-1_g6569_t1, apoper-1_g7706_t1, apoper-1_g8564_t1, apoper-1_g9552_t1, apoper-1_g9874_t1	arnari-1_g1441_t1, arnari-1_g1457_t1, arnari-1_g294_t1, arnari-1_g3162_t1, arnari-1_g3386_t1, arnari-1_g355_t1, arnari-1_g3920_t1, arnari-1_g623_t1, arnari-1_g6471_t1, arnari-1_g7080_t1, arnari-1_g8139_t1, arnari-1_g820_t1, arnari-1_g8917_t1	bombom-1_g2916_t1		cercau-1_g11857_t1, cercau-1_g3393_t1, cercau-1_g4741_t1, cercau-1_g5431_t1, cercau-1_g6877_t1, cercau-1_g6984_t1, cercau-1_g7372_t1, cercau-1_g7603_t1	cernew-1_g13922_t1, cernew-1_g3010_t1, cernew-1_g3546_t1, cernew-1_g3699_t1, cernew-1_g4954_t1, cernew-1_g5097_t1, cernew-1_g597_t1		chacoc-1_g11957_t1, chacoc-1_g12350_t1, chacoc-1_g2724_t1, chacoc-1_g332_t1	chafim-1_g11255_t1, chafim-1_g6966_t1, chafim-1_g8204_t1	chalep-1_g2967_t1, chalep-1_g4401_t1		corina-1_g4710_t1		corsep-1_g6760_t1		crathe-1_g7541_t1	dicfun-1_g3859_t1, dicfun-1_g5468_t1	eutlat-1_g221_t1, eutlat-1_g2911_t1, eutlat-1_g291_t1, eutlat-1_g3110_t1, eutlat-1_g3357_t1, eutlat-1_g4218_t1, eutlat-1_g4730_t1, eutlat-1_g4873_t1, eutlat-1_g5323_t1, eutlat-1_g7946_t1	gelunc-1_g236_t1, gelunc-1_g240_t1, gelunc-1_g3116_t1, gelunc-1_g3213_t1, gelunc-1_g6973_t1	lashir-1_g11136_t1, lashir-1_g11987_t1, lashir-1_g7877_t1	lashis-1_g10681_t1, lashis-1_g7757_t1, lashis-1_g9611_t1	lasmin-1_g14751_t1, lasmin-1_g8415_t1	lasovi-1_g11984_t1	lolmin-1_g4088_t1, lolmin-1_g9087_t1, lolmin-1_g9772_t1	madmyc-1_g955_t1		neuafr-1_g1153_t1, neuafr-1_g3783_t1, neuafr-1_g4249_t1, neuafr-1_g6794_t1, neuafr-1_g7980_t1	neuala-1_g5261_t1, neuala-1_g81_t1, neuala-1_g82_t1, neuala-1_g8812_t1, neuala-1_g8813_t1, neuala-1_g8814_t1, neuala-1_g8815_t1, neuala-1_g8816_t1, neuala-1_g8817_t1, neuala-1_g8818_t1	neucer-01_g1502_t1, neucer-01_g7169_t1, neucer-01_g7444_t1	neucra-01_g2714_t1, neucra-01_g2720_t1, neucra-01_g5551_t1, neucra-01_g5552_t1, neucra-01_g984_t1	neucra-02_g2238_t1, neucra-02_g2239_t1, neucra-02_g3504_t1, neucra-02_g7124_t1, neucra-02_g7129_t1	neucra-03_g188_t1, neucra-03_g5716_t1, neucra-03_g5720_t1, neucra-03_g7576_t1	neudis4-001b_g2415_t1, neudis4-001b_g2419_t1, neudis4-001b_g4934_t1, neudis4-001b_g899_t1	neudis4-112a_g6150_t1, neudis4-112a_g6744_t1, neudis4-112a_g7190_t1	neudis5-1_g4932_t1, neudis5-1_g6025_t1, neudis5-1_g658_t1, neudis5-1_g6783_t1	neudis6-1_g1480_t1, neudis6-1_g5508_t1, neudis6-1_g5804_t1, neudis6-1_g7300_t1	neudis7-1_g2943_t1, neudis7-1_g4984_t1, neudis7-1_g7539_t1	neudis8-1_g3398_t1, neudis8-1_g4650_t1, neudis8-1_g5175_t1, neudis8-1_g6651_t1	neudissp-1_g1825_t1, neudissp-1_g4386_t1, neudissp-1_g4390_t1, neudissp-1_g4600_t1	neudisss-1_g5530_t1, neudisss-1_g595_t1, neudisss-1_g800_t1, neudisss-1_g9754_t1	neuhis-1_g10417_t1, neuhis-1_g10418_t1, neuhis-1_g7629_t1, neuhis-1_g84_t1, neuhis-1_g89_t1	neuint-01_g3809_t1, neuint-01_g3813_t1, neuint-01_g6563_t1, neuint-01_g7077_t1, neuint-01_g8302_t1	neumet-1_g7320_t1, neumet-1_g7439_t1, neumet-1_g8084_t1, neumet-1_g8593_t1	neumid-01_g3429_t1, neumid-01_g3430_t1, neumid-01_g3438_t1, neumid-01_g3439_t1, neumid-01_g3440_t1, neumid-01_g3441_t1, neumid-01_g4979_t1, neumid-01_g8462_t1, neumid-01_g8463_t1	neumon-01_g4718_t1, neumon-01_g4720_t1, neumon-01_g6940_t1, neumon-01_g6946_t1, neumon-01_g6947_t1, neumon-01_g6948_t1, neumon-01_g6949_t1, neumon-01_g6950_t1, neumon-01_g6951_t1, neumon-01_g7119_t1	neupan-1_g2790_t1, neupan-1_g628_t1, neupan-1_g8019_t1, neupan-1_g8332_t1, neupan-1_g8333_t1, neupan-1_g8337_t1	neuper-1_g1044_t1, neuper-1_g7384_t1, neuper-1_g7447_t1, neuper-1_g8062_t1
OG0000021	achmac-1_g1946_t1, achmac-1_g2306_t1, achmac-1_g4701_t1, achmac-1_g525_t1, achmac-1_g5868_t1, achmac-1_g8324_t1, achmac-1_g8353_t1	achstr-1_g1729_t1, achstr-1_g4269_t1, achstr-1_g6112_t1, achstr-1_g6668_t1, achstr-1_g7857_t1	apoper-1_g10232_t1, apoper-1_g10242_t1, apoper-1_g11929_t1, apoper-1_g1988_t1, apoper-1_g2501_t1, apoper-1_g2684_t1, apoper-1_g3314_t1, apoper-1_g3317_t1, apoper-1_g5414_t1, apoper-1_g9583_t1	arnari-1_g10192_t1, arnari-1_g2452_t1, arnari-1_g3003_t1, arnari-1_g3580_t1, arnari-1_g5442_t1, arnari-1_g6109_t1, arnari-1_g6685_t1, arnari-1_g8941_t1, arnari-1_g9722_t1	bombom-1_g3512_t1, bombom-1_g3788_t1, bombom-1_g4442_t1	canare-1_g10831_t1, canare-1_g1459_t1, canare-1_g6995_t1, canare-1_g885_t1, canare-1_g896_t1, canare-1_g9053_t1	cercau-1_g11617_t1, cercau-1_g11637_t1, cercau-1_g13072_t1, cercau-1_g13512_t1, cercau-1_g14485_t1, cercau-1_g1761_t1, cercau-1_g2594_t1, cercau-1_g3224_t1, cercau-1_g4186_t1, cercau-1_g5469_t1, cercau-1_g7368_t1, cercau-1_g8185_t1, cercau-1_g9361_t1, cercau-1_g9635_t1	cernew-1_g10929_t1, cernew-1_g11354_t1, cernew-1_g14266_t1, cernew-1_g1511_t1, cernew-1_g2258_t1, cernew-1_g3499_t1, cernew-1_g425_t1, cernew-1_g5526_t1, cernew-1_g5557_t1, cernew-1_g5789_t1, cernew-1_g6817_t1, cernew-1_g7336_t1	cersco-1_g10118_t1, cersco-1_g10287_t1, cersco-1_g11497_t1, cersco-1_g1264_t1, cersco-1_g3822_t1, cersco-1_g9800_t1	chacoc-1_g11063_t1, chacoc-1_g12988_t1, chacoc-1_g3338_t1, chacoc-1_g4707_t1, chacoc-1_g5201_t1, chacoc-1_g5859_t1, chacoc-1_g7919_t1, chacoc-1_g8265_t1	chafim-1_g10044_t1, chafim-1_g11355_t1, chafim-1_g2342_t1, chafim-1_g2650_t1, chafim-1_g3680_t1, chafim-1_g8147_t1, chafim-1_g9234_t1	chalep-1_g1673_t1, chalep-1_g200_t1, chalep-1_g2320_t1, chalep-1_g6069_t1, chalep-1_g6093_t1, chalep-1_g6620_t1, chalep-1_g8659_t1, chalep-1_g8982_t1	chathe-1_g4488_t1, chathe-1_g6610_t1	corina-1_g10327_t1, corina-1_g11626_t1, corina-1_g6938_t1, corina-1_g7265_t1, corina-1_g7339_t1, corina-1_g9560_t1	cornov-1_g287_t1, cornov-1_g4446_t1, cornov-1_g7248_t1, cornov-1_g8936_t1	corsep-1_g2771_t1, corsep-1_g3953_t1, corsep-1_g4284_t1, corsep-1_g4300_t1, corsep-1_g4696_t1, corsep-1_g7208_t1	crahot-1_g4905_t1, crahot-1_g6261_t1, crahot-1_g6814_t1, crahot-1_g7880_t1, crahot-1_g7904_t1	crathe-1_g315_t1, crathe-1_g5379_t1, crathe-1_g5913_t1, crathe-1_g8812_t1	dicfun-1_g3877_t1, dicfun-1_g4654_t1, dicfun-1_g6336_t1, dicfun-1_g6925_t1	eutlat-1_g5369_t1, eutlat-1_g556_t1, eutlat-1_g9193_t1, eutlat-1_g9401_t1	gelunc-1_g2965_t1, gelunc-1_g3704_t1, gelunc-1_g8387_t1, gelunc-1_g846_t1	lashir-1_g12563_t1, lashir-1_g3968_t1, lashir-1_g4081_t1, lashir-1_g856_t1, lashir-1_g9148_t1, lashir-1_g9433_t1	lashis-1_g10767_t1, lashis-1_g11143_t1, lashis-1_g14674_t1, lashis-1_g369_t1, lashis-1_g4673_t1, lashis-1_g5277_t1, lashis-1_g9090_t1	lasmin-1_g893_t1, lasmin-1_g903_t1, lasmin-1_g9071_t1, lasmin-1_g9812_t1	lasovi-1_g1449_t1, lasovi-1_g1458_t1, lasovi-1_g4914_t1, lasovi-1_g7478_t1, lasovi-1_g8191_t1	lolmin-1_g1451_t1, lolmin-1_g3205_t1, lolmin-1_g9297_t1	madmyc-1_g2959_t1, madmyc-1_g3807_t1, madmyc-1_g668_t1, madmyc-1_g7474_t1, madmyc-1_g8098_t1	mycthe-1_g4376_t1, mycthe-1_g4504_t1, mycthe-1_g6047_t1, mycthe-1_g6074_t1, mycthe-1_g7379_t1, mycthe-1_g9559_t1	neuafr-1_g2328_t1, neuafr-1_g2528_t1, neuafr-1_g7138_t1	neuala-1_g5175_t1, neuala-1_g5232_t1, neuala-1_g5927_t1, neuala-1_g8508_t1	neucer-01_g1128_t1, neucer-01_g5478_t1, neucer-01_g7050_t1, neucer-01_g8867_t1	neucra-01_g1538_t1, neucra-01_g8938_t1, neucra-01_g9524_t1	neucra-02_g2712_t1, neucra-02_g8607_t1, neucra-02_g9113_t1	neucra-03_g1135_t1, neucra-03_g742_t1, neucra-03_g8426_t1	neudis4-001b_g1369_t1, neudis4-001b_g7763_t1, neudis4-001b_g8481_t1	neudis4-112a_g2632_t1, neudis4-112a_g2875_t1, neudis4-112a_g5415_t1	neudis5-1_g1431_t1, neudis5-1_g7730_t1, neudis5-1_g8258_t1	neudis6-1_g5357_t1, neudis6-1_g6110_t1, neudis6-1_g7441_t1	neudis7-1_g6289_t1, neudis7-1_g6444_t1, neudis7-1_g7317_t1	neudis8-1_g2305_t1, neudis8-1_g3629_t1, neudis8-1_g6744_t1	neudissp-1_g6852_t1, neudissp-1_g6959_t1, neudissp-1_g8543_t1	neudisss-1_g2366_t1, neudisss-1_g5738_t1, neudisss-1_g8259_t1	neuhis-1_g2096_t1, neuhis-1_g3025_t1, neuhis-1_g9783_t1	neuint-01_g1675_t1, neuint-01_g228_t1, neuint-01_g2329_t1	neumet-1_g2263_t1, neumet-1_g2298_t1, neumet-1_g3836_t1	neumid-01_g4711_t1, neumid-01_g6067_t1	neumon-01_g5114_t1, neumon-01_g5202_t1, neumon-01_g5374_t1, neumon-01_g6397_t1, neumon-01_g7155_t1	neupan-1_g5625_t1, neupan-1_g5675_t1, neupan-1_g835_t1, neupan-1_g8580_t1, neupan-1_g9757_t1	neuper-1_g354_t1, neuper-1_g5382_t1, neuper-1_g7550_t1
OG0000022	achmac-1_g2323_t1, achmac-1_g2370_t1, achmac-1_g5840_t1, achmac-1_g626_t1, achmac-1_g7655_t1, achmac-1_g9317_t1, achmac-1_g995_t1	achstr-1_g10032_t1, achstr-1_g5401_t1, achstr-1_g5626_t1, achstr-1_g586_t1, achstr-1_g7640_t1, achstr-1_g7710_t1	apoper-1_g11380_t1, apoper-1_g11454_t1, apoper-1_g11498_t1, apoper-1_g9811_t1	arnari-1_g2553_t1	bombom-1_g1830_t1, bombom-1_g3201_t1, bombom-1_g3978_t1, bombom-1_g3982_t1, bombom-1_g5650_t1, bombom-1_g5708_t1	canare-1_g10378_t1, canare-1_g1617_t1, canare-1_g1618_t1, canare-1_g210_t1, canare-1_g2258_t1, canare-1_g2667_t1, canare-1_g3365_t1, canare-1_g5960_t1, canare-1_g5979_t1, canare-1_g5995_t1, canare-1_g6778_t1, canare-1_g7603_t1, canare-1_g7889_t1, canare-1_g8320_t1, canare-1_g8354_t1	cercau-1_g12728_t1, cercau-1_g398_t1, cercau-1_g6683_t1, cercau-1_g7048_t1	cernew-1_g11705_t1, cernew-1_g1954_t1, cernew-1_g9122_t1	cersco-1_g5220_t1, cersco-1_g5335_t1, cersco-1_g8557_t1, cersco-1_g9798_t1	chacoc-1_g11006_t1, chacoc-1_g1993_t1, chacoc-1_g221_t1, chacoc-1_g222_t1, chacoc-1_g3569_t1, chacoc-1_g3743_t1, chacoc-1_g8712_t1, chacoc-1_g8847_t1, chacoc-1_g9199_t1, chacoc-1_g9614_t1, chacoc-1_g978_t1	chafim-1_g176_t1, chafim-1_g2011_t1, chafim-1_g4498_t1, chafim-1_g4783_t1, chafim-1_g4840_t1, chafim-1_g5506_t1, chafim-1_g6150_t1, chafim-1_g7618_t1, chafim-1_g7626_t1, chafim-1_g7764_t1, chafim-1_g7765_t1	chalep-1_g1132_t1, chalep-1_g1323_t1, chalep-1_g2473_t1, chalep-1_g5288_t1, chalep-1_g7823_t1, chalep-1_g8308_t1, chalep-1_g8996_t1, chalep-1_g913_t1, chalep-1_g9732_t1		corina-1_g10452_t1, corina-1_g10564_t1, corina-1_g11306_t1, corina-1_g11545_t1, corina-1_g3493_t1, corina-1_g3508_t1, corina-1_g9506_t1	cornov-1_g1624_t1, cornov-1_g7090_t1, cornov-1_g7698_t1	corsep-1_g2746_t1, corsep-1_g5690_t1, corsep-1_g6786_t1, corsep-1_g686_t1	crahot-1_g2164_t1, crahot-1_g2165_t1, crahot-1_g6064_t1, crahot-1_g6135_t1	crathe-1_g8361_t1	dicfun-1_g3269_t1, dicfun-1_g8151_t1, dicfun-1_g9031_t1	eutlat-1_g1020_t1, eutlat-1_g10330_t1, eutlat-1_g10431_t1, eutlat-1_g4351_t1, eutlat-1_g4625_t1, eutlat-1_g5364_t1, eutlat-1_g6064_t1, eutlat-1_g9316_t1	gelunc-1_g5871_t1, gelunc-1_g5881_t1, gelunc-1_g5885_t1	lashir-1_g12321_t1, lashir-1_g12419_t1, lashir-1_g12536_t1, lashir-1_g7025_t1	lashis-1_g14642_t1, lashis-1_g8362_t1, lashis-1_g8445_t1, lashis-1_g9105_t1	lasmin-1_g12625_t1, lasmin-1_g12894_t1, lasmin-1_g12911_t1, lasmin-1_g13954_t1, lasmin-1_g14172_t1, lasmin-1_g14286_t1, lasmin-1_g14559_t1, lasmin-1_g5680_t1, lasmin-1_g6773_t1, lasmin-1_g7196_t1, lasmin-1_g9830_t1	lasovi-1_g10639_t1, lasovi-1_g11034_t1, lasovi-1_g11375_t1, lasovi-1_g11394_t1, lasovi-1_g12218_t1, lasovi-1_g12715_t1, lasovi-1_g13090_t1, lasovi-1_g14880_t1, lasovi-1_g4297_t1, lasovi-1_g6311_t1, lasovi-1_g9529_t1	lolmin-1_g2042_t1, lolmin-1_g5747_t1, lolmin-1_g9935_t1	madmyc-1_g10086_t1, madmyc-1_g2086_t1, madmyc-1_g3557_t1, madmyc-1_g3625_t1, madmyc-1_g5677_t1, madmyc-1_g6183_t1, madmyc-1_g7884_t1, madmyc-1_g9692_t1	mycthe-1_g10270_t1, mycthe-1_g67_t1	neuafr-1_g3670_t1, neuafr-1_g4997_t1, neuafr-1_g788_t1, neuafr-1_g793_t1	neuala-1_g5552_t1, neuala-1_g5554_t1, neuala-1_g5557_t1, neuala-1_g5563_t1	neucer-01_g4882_t1, neucer-01_g4886_t1, neucer-01_g4888_t1, neucer-01_g4895_t1	neucra-01_g6089_t1, neucra-01_g6095_t1, neucra-01_g6098_t1, neucra-01_g6101_t1	neucra-02_g1233_t1, neucra-02_g1237_t1, neucra-02_g1240_t1, neucra-02_g1245_t1	neucra-03_g5577_t1, neucra-03_g7776_t1, neucra-03_g7780_t1, neucra-03_g7783_t1	neudis4-001b_g5431_t1, neudis4-001b_g5436_t1, neudis4-001b_g5439_t1, neudis4-001b_g5443_t1	neudis4-112a_g193_t1, neudis4-112a_g195_t1, neudis4-112a_g197_t1, neudis4-112a_g5763_t1	neudis5-1_g225_t1, neudis5-1_g229_t1, neudis5-1_g231_t1, neudis5-1_g233_t1	neudis6-1_g1870_t1, neudis6-1_g1875_t1, neudis6-1_g1877_t1, neudis6-1_g1879_t1	neudis7-1_g6025_t1, neudis7-1_g6027_t1, neudis7-1_g6030_t1, neudis7-1_g7442_t1	neudis8-1_g2743_t1, neudis8-1_g4345_t1, neudis8-1_g4347_t1, neudis8-1_g4350_t1	neudissp-1_g8734_t1, neudissp-1_g8739_t1, neudissp-1_g8741_t1, neudissp-1_g8745_t1	neudisss-1_g6089_t1, neudisss-1_g8546_t1, neudisss-1_g8550_t1, neudisss-1_g8552_t1	neuhis-1_g4154_t1, neuhis-1_g4157_t1, neuhis-1_g4162_t1, neuhis-1_g4165_t1, neuhis-1_g4168_t1	neuint-01_g7939_t1, neuint-01_g7942_t1, neuint-01_g7944_t1, neuint-01_g7949_t1	neumet-1_g1813_t1, neumet-1_g5185_t1, neumet-1_g5188_t1, neumet-1_g5190_t1	neumid-01_g2971_t1, neumid-01_g2974_t1, neumid-01_g2997_t1, neumid-01_g3002_t1	neumon-01_g2406_t1, neumon-01_g2413_t1, neumon-01_g2416_t1, neumon-01_g2418_t1	neupan-1_g10409_t1, neupan-1_g3426_t1, neupan-1_g3428_t1, neupan-1_g5876_t1, neupan-1_g7757_t1	neuper-1_g1791_t1, neuper-1_g1793_t1, neuper-1_g1795_t1, neuper-1_g3921_t1
OG0000023	achmac-1_g7869_t1	achstr-1_g1185_t1	apoper-1_g11358_t1, apoper-1_g11777_t1, apoper-1_g12245_t1, apoper-1_g12246_t1, apoper-1_g12378_t1, apoper-1_g13428_t1, apoper-1_g1402_t1, apoper-1_g18_t1, apoper-1_g2734_t1, apoper-1_g5130_t1, apoper-1_g5665_t1, apoper-1_g6675_t1, apoper-1_g8042_t1, apoper-1_g9694_t1	arnari-1_g10089_t1, arnari-1_g1481_t1, arnari-1_g3263_t1, arnari-1_g3916_t1, arnari-1_g5957_t1, arnari-1_g6829_t1, arnari-1_g953_t1	bombom-1_g11132_t1, bombom-1_g2481_t1, bombom-1_g2513_t1, bombom-1_g2599_t1, bombom-1_g5470_t1, bombom-1_g6260_t1, bombom-1_g9264_t1	canare-1_g10293_t1, canare-1_g3402_t1	cercau-1_g10184_t1, cercau-1_g12041_t1, cercau-1_g12099_t1, cercau-1_g12193_t1, cercau-1_g12194_t1, cercau-1_g14437_t1, cercau-1_g1443_t1, cercau-1_g2684_t1, cercau-1_g2688_t1, cercau-1_g2969_t1, cercau-1_g3017_t1, cercau-1_g3187_t1, cercau-1_g5740_t1, cercau-1_g6571_t1, cercau-1_g7482_t1, cercau-1_g7766_t1, cercau-1_g8055_t1, cercau-1_g8056_t1, cercau-1_g8647_t1, cercau-1_g9675_t1, cercau-1_g987…	cernew-1_g10612_t1, cernew-1_g10617_t1, cernew-1_g10848_t1, cernew-1_g10888_t1, cernew-1_g11305_t1, cernew-1_g11777_t1, cernew-1_g4807_t1, cernew-1_g5126_t1, cernew-1_g5483_t1, cernew-1_g5856_t1, cernew-1_g7270_t1, cernew-1_g7320_t1, cernew-1_g83_t1, cernew-1_g8683_t1, cernew-1_g8703_t1, cernew-1_g8_t1	cersco-1_g10132_t1, cersco-1_g10936_t1, cersco-1_g11230_t1, cersco-1_g11318_t1, cersco-1_g11547_t1, cersco-1_g2508_t1, cersco-1_g318_t1, cersco-1_g3874_t1, cersco-1_g45_t1, cersco-1_g5475_t1, cersco-1_g7136_t1, cersco-1_g8880_t1	chacoc-1_g6469_t1, chacoc-1_g810_t1, chacoc-1_g9042_t1	chafim-1_g11405_t1, chafim-1_g1311_t1, chafim-1_g4157_t1, chafim-1_g7611_t1, chafim-1_g8990_t1	chalep-1_g4787_t1, chalep-1_g4910_t1, chalep-1_g4911_t1, chalep-1_g5400_t1, chalep-1_g8040_t1, chalep-1_g8169_t1, chalep-1_g8170_t1, chalep-1_g8740_t1	chathe-1_g5988_t1	corina-1_g10050_t1, corina-1_g10051_t1, corina-1_g11394_t1, corina-1_g152_t1, corina-1_g2406_t1, corina-1_g3051_t1, corina-1_g8416_t1, corina-1_g9007_t1	cornov-1_g2605_t1, cornov-1_g3250_t1	corsep-1_g5386_t1, corsep-1_g7478_t1	crahot-1_g2965_t1, crahot-1_g7622_t1	crathe-1_g8056_t1, crathe-1_g8578_t1	dicfun-1_g2119_t1, dicfun-1_g693_t1	eutlat-1_g1386_t1, eutlat-1_g5832_t1, eutlat-1_g6956_t1, eutlat-1_g9168_t1	gelunc-1_g1560_t1, gelunc-1_g9869_t1	lashir-1_g12101_t1, lashir-1_g12225_t1, lashir-1_g13800_t1, lashir-1_g13985_t1, lashir-1_g14066_t1, lashir-1_g156_t1, lashir-1_g2728_t1, lashir-1_g4178_t1, lashir-1_g4187_t1, lashir-1_g4857_t1, lashir-1_g78_t1, lashir-1_g8180_t1, lashir-1_g9037_t1, lashir-1_g9218_t1, lashir-1_g955_t1	lashis-1_g10410_t1, lashis-1_g10424_t1, lashis-1_g10425_t1, lashis-1_g11065_t1, lashis-1_g11099_t1, lashis-1_g11184_t1, lashis-1_g11200_t1, lashis-1_g11660_t1, lashis-1_g11842_t1, lashis-1_g14375_t1, lashis-1_g2329_t1, lashis-1_g4466_t1, lashis-1_g4548_t1, lashis-1_g459_t1, lashis-1_g4979_t1, lashis-1_g4983_t1, lashis-1_g6651_t1	lasmin-1_g102_t1, lasmin-1_g4548_t1, lasmin-1_g659_t1, lasmin-1_g660_t1, lasmin-1_g8007_t1, lasmin-1_g8008_t1	lasovi-1_g13402_t1, lasovi-1_g1673_t1, lasovi-1_g2690_t1, lasovi-1_g3_t1, lasovi-1_g6492_t1, lasovi-1_g6783_t1	lolmin-1_g2357_t1, lolmin-1_g2370_t1, lolmin-1_g6614_t1, lolmin-1_g7430_t1	madmyc-1_g1863_t1, madmyc-1_g8891_t1, madmyc-1_g8892_t1, madmyc-1_g9715_t1, madmyc-1_g9716_t1	mycthe-1_g10489_t1, mycthe-1_g1694_t1, mycthe-1_g3271_t1, mycthe-1_g5304_t1, mycthe-1_g6233_t1, mycthe-1_g7694_t1, mycthe-1_g8468_t1, mycthe-1_g8469_t1, mycthe-1_g8508_t1	neuafr-1_g8870_t1	neuala-1_g2820_t1, neuala-1_g6684_t1, neuala-1_g7086_t1	neucer-01_g1866_t1, neucer-01_g8414_t1	neucra-01_g9512_t1, neucra-01_g9599_t1	neucra-02_g2644_t1, neucra-02_g2723_t1, neucra-02_g7217_t1, neucra-02_g7220_t1	neucra-03_g6049_t1, neucra-03_g6860_t1	neudis4-001b_g8555_t1	neudis4-112a_g6041_t1	neudis5-1_g4645_t1	neudis6-1_g3854_t1, neudis6-1_g7436_t1	neudis7-1_g6686_t1	neudis8-1_g690_t1	neudissp-1_g3051_t1, neudissp-1_g3702_t1	neudisss-1_g10486_t1, neudisss-1_g7431_t1, neudisss-1_g7831_t1	neuhis-1_g9764_t1, neuhis-1_g9852_t1	neuint-01_g2313_t1, neuint-01_g7798_t1	neumet-1_g3826_t1, neumet-1_g3844_t1	neumid-01_g2605_t1, neumid-01_g5402_t1, neumid-01_g5657_t1	neumon-01_g655_t1, neumon-01_g6640_t1, neumon-01_g8411_t1, neumon-01_g8412_t1	neupan-1_g11185_t1, neupan-1_g3996_t1, neupan-1_g696_t1, neupan-1_g8634_t1	neuper-1_g368_t1, neuper-1_g5432_t1
OG0000024	achmac-1_g3949_t1, achmac-1_g5776_t1, achmac-1_g7568_t1	achstr-1_g5138_t1, achstr-1_g8051_t1	apoper-1_g10254_t1, apoper-1_g11413_t1, apoper-1_g1287_t1, apoper-1_g13371_t1, apoper-1_g2774_t1, apoper-1_g417_t1, apoper-1_g4200_t1, apoper-1_g5521_t1, apoper-1_g6611_t1, apoper-1_g7732_t1	arnari-1_g2031_t1, arnari-1_g4973_t1, arnari-1_g7735_t1, arnari-1_g8869_t1	bombom-1_g10400_t1, bombom-1_g10889_t1, bombom-1_g1230_t1, bombom-1_g326_t1, bombom-1_g3879_t1, bombom-1_g4063_t1, bombom-1_g7162_t1, bombom-1_g7717_t1, bombom-1_g8189_t1, bombom-1_g8221_t1, bombom-1_g8342_t1, bombom-1_g8349_t1, bombom-1_g9132_t1	canare-1_g10267_t1, canare-1_g10841_t1, canare-1_g10843_t1, canare-1_g1656_t1, canare-1_g2436_t1, canare-1_g5186_t1, canare-1_g5810_t1	cercau-1_g10248_t1, cercau-1_g11246_t1, cercau-1_g11352_t1, cercau-1_g13447_t1, cercau-1_g2449_t1, cercau-1_g2894_t1, cercau-1_g5681_t1, cercau-1_g6763_t1, cercau-1_g8073_t1, cercau-1_g8209_t1, cercau-1_g8657_t1	cernew-1_g13191_t1, cernew-1_g14033_t1, cernew-1_g142_t1, cernew-1_g14351_t1, cernew-1_g1703_t1, cernew-1_g3308_t1, cernew-1_g5551_t1, cernew-1_g7141_t1, cernew-1_g7623_t1, cernew-1_g9063_t1, cernew-1_g9908_t1	cersco-1_g10061_t1, cersco-1_g10407_t1, cersco-1_g1075_t1, cersco-1_g2479_t1, cersco-1_g2703_t1, cersco-1_g2951_t1, cersco-1_g4126_t1, cersco-1_g6874_t1, cersco-1_g7828_t1, cersco-1_g8440_t1, cersco-1_g9730_t1	chacoc-1_g12032_t1, chacoc-1_g2865_t1, chacoc-1_g4151_t1, chacoc-1_g4152_t1, chacoc-1_g4505_t1, chacoc-1_g5092_t1, chacoc-1_g5097_t1, chacoc-1_g6993_t1	chafim-1_g10159_t1, chafim-1_g10811_t1, chafim-1_g1487_t1, chafim-1_g4537_t1, chafim-1_g7802_t1	chalep-1_g1483_t1, chalep-1_g4568_t1		corina-1_g5469_t1	cornov-1_g3548_t1, cornov-1_g3764_t1, cornov-1_g3773_t1, cornov-1_g6959_t1	corsep-1_g1898_t1, corsep-1_g2813_t1, corsep-1_g3865_t1, corsep-1_g6783_t1	crahot-1_g5363_t1, crahot-1_g6777_t1	crathe-1_g2155_t1, crathe-1_g5889_t1	dicfun-1_g5962_t1, dicfun-1_g6300_t1	eutlat-1_g10402_t1, eutlat-1_g2205_t1, eutlat-1_g2549_t1, eutlat-1_g3546_t1, eutlat-1_g3719_t1, eutlat-1_g3722_t1, eutlat-1_g3974_t1, eutlat-1_g4624_t1, eutlat-1_g5361_t1, eutlat-1_g5990_t1, eutlat-1_g6097_t1, eutlat-1_g6129_t1, eutlat-1_g6629_t1, eutlat-1_g8460_t1, eutlat-1_g8614_t1, eutlat-1_g9765_t1	gelunc-1_g1586_t1, gelunc-1_g3739_t1, gelunc-1_g4691_t1, gelunc-1_g4862_t1, gelunc-1_g5250_t1, gelunc-1_g6245_t1	lashir-1_g10367_t1, lashir-1_g11499_t1, lashir-1_g12185_t1, lashir-1_g12372_t1, lashir-1_g12460_t1, lashir-1_g14117_t1, lashir-1_g14123_t1, lashir-1_g3176_t1, lashir-1_g323_t1, lashir-1_g4292_t1, lashir-1_g7037_t1	lashis-1_g11071_t1, lashis-1_g11294_t1, lashis-1_g11943_t1, lashis-1_g1361_t1, lashis-1_g14390_t1, lashis-1_g2772_t1, lashis-1_g4902_t1, lashis-1_g4947_t1, lashis-1_g9221_t1, lashis-1_g9862_t1	lasmin-1_g14763_t1, lasmin-1_g4487_t1, lasmin-1_g4509_t1, lasmin-1_g8377_t1, lasmin-1_g9472_t1	lasovi-1_g11939_t1, lasovi-1_g13245_t1, lasovi-1_g7790_t1, lasovi-1_g9072_t1	lolmin-1_g1642_t1, lolmin-1_g2784_t1, lolmin-1_g9052_t1	madmyc-1_g1005_t1, madmyc-1_g2042_t1, madmyc-1_g3102_t1, madmyc-1_g3406_t1, madmyc-1_g3411_t1, madmyc-1_g4738_t1, madmyc-1_g7506_t1, madmyc-1_g7609_t1, madmyc-1_g7756_t1, madmyc-1_g8580_t1, madmyc-1_g8910_t1, madmyc-1_g9367_t1		neuafr-1_g3487_t1, neuafr-1_g7697_t1, neuafr-1_g8127_t1, neuafr-1_g8756_t1, neuafr-1_g8757_t1	neuala-1_g4540_t1, neuala-1_g5053_t1, neuala-1_g7147_t1, neuala-1_g7899_t1, neuala-1_g8243_t1	neucer-01_g3995_t1, neucer-01_g4171_t1, neucer-01_g4725_t1, neucer-01_g4999_t1, neucer-01_g6220_t1	neucra-01_g230_t1, neucra-01_g4392_t1, neucra-01_g8363_t1	neucra-02_g1632_t1, neucra-02_g7507_t1	neucra-03_g457_t1, neucra-03_g704_t1, neucra-03_g7085_t1	neudis4-001b_g219_t1, neudis4-001b_g220_t1, neudis4-001b_g3920_t1, neudis4-001b_g9570_t1	neudis4-112a_g2856_t1, neudis4-112a_g2968_t1, neudis4-112a_g5216_t1	neudis5-1_g1572_t1, neudis5-1_g3701_t1, neudis5-1_g397_t1	neudis6-1_g6638_t1, neudis6-1_g7225_t1, neudis6-1_g8435_t1	neudis7-1_g1455_t1, neudis7-1_g6418_t1, neudis7-1_g8554_t1	neudis8-1_g1726_t1, neudis8-1_g202_t1, neudis8-1_g3147_t1	neudissp-1_g1570_t1, neudissp-1_g7305_t1, neudissp-1_g8404_t1	neudisss-1_g10467_t1, neudisss-1_g5357_t1, neudisss-1_g7808_t1	neuhis-1_g7254_t1, neuhis-1_g7439_t1, neuhis-1_g8370_t1	neuint-01_g2120_t1, neuint-01_g2808_t1, neuint-01_g3037_t1	neumet-1_g3583_t1, neumet-1_g4351_t1, neumet-1_g5539_t1	neumid-01_g10113_t1, neumid-01_g2001_t1, neumid-01_g3836_t1, neumid-01_g3978_t1, neumid-01_g9574_t1, neumid-01_g9888_t1	neumon-01_g1972_t1, neumon-01_g2143_t1, neumon-01_g3967_t1, neumon-01_g5014_t1, neumon-01_g6120_t1	neupan-1_g2209_t1, neupan-1_g3057_t1, neupan-1_g4669_t1, neupan-1_g6212_t1, neupan-1_g6532_t1	neuper-1_g2349_t1, neuper-1_g3341_t1, neuper-1_g6496_t1
OG0000025	achmac-1_g5942_t1			arnari-1_g2759_t1, arnari-1_g3136_t1, arnari-1_g957_t1					cersco-1_g8888_t1	chacoc-1_g12150_t1, chacoc-1_g3044_t1, chacoc-1_g8892_t1	chafim-1_g2077_t1, chafim-1_g2183_t1, chafim-1_g2647_t1, chafim-1_g3934_t1, chafim-1_g7599_t1	chalep-1_g5266_t1		corina-1_g1808_t1, corina-1_g7608_t1, corina-1_g7996_t1	cornov-1_g2198_t1, cornov-1_g7306_t1	corsep-1_g5617_t1, corsep-1_g9259_t1	crahot-1_g1564_t1			eutlat-1_g7731_t1	gelunc-1_g1443_t1, gelunc-1_g1444_t1, gelunc-1_g1475_t1, gelunc-1_g5106_t1, gelunc-1_g6869_t1, gelunc-1_g7302_t1, gelunc-1_g8255_t1, gelunc-1_g8256_t1, gelunc-1_g8509_t1, gelunc-1_g9124_t1, gelunc-1_g9688_t1			lasmin-1_g121_t1	lasovi-1_g6815_t1				neuafr-1_g2036_t1, neuafr-1_g2037_t1, neuafr-1_g2097_t1, neuafr-1_g2098_t1, neuafr-1_g2299_t1, neuafr-1_g5339_t1, neuafr-1_g7851_t1, neuafr-1_g8073_t1	neuala-1_g215_t1, neuala-1_g4594_t1, neuala-1_g4881_t1, neuala-1_g5423_t1, neuala-1_g5424_t1, neuala-1_g5425_t1, neuala-1_g5426_t1, neuala-1_g5438_t1, neuala-1_g553_t1, neuala-1_g554_t1, neuala-1_g6270_t1, neuala-1_g7561_t1, neuala-1_g8264_t1	neucer-01_g1223_t1, neucer-01_g1224_t1, neucer-01_g1225_t1, neucer-01_g1226_t1, neucer-01_g1239_t1, neucer-01_g2306_t1, neucer-01_g3552_t1, neucer-01_g3948_t1, neucer-01_g3964_t1, neucer-01_g5020_t1, neucer-01_g5901_t1, neucer-01_g6076_t1, neucer-01_g6265_t1, neucer-01_g6344_t1, neucer-01_g6345_t1, neucer-01_g8280_t1, neucer-01_g9771_t1	neucra-01_g10754_t1, neucra-01_g10755_t1, neucra-01_g4519_t1, neucra-01_g5805_t1, neucra-01_g5806_t1, neucra-01_g5807_t1, neucra-01_g5808_t1, neucra-01_g5809_t1	neucra-02_g1988_t1, neucra-02_g1989_t1, neucra-02_g1990_t1, neucra-02_g1991_t1, neucra-02_g1992_t1, neucra-02_g3936_t1, neucra-02_g3937_t1, neucra-02_g5351_t1	neucra-03_g4928_t1, neucra-03_g4929_t1, neucra-03_g4930_t1, neucra-03_g5272_t1, neucra-03_g8635_t1, neucra-03_g8636_t1	neudis4-001b_g4031_t1, neudis4-001b_g5168_t1, neudis4-001b_g5169_t1, neudis4-001b_g5170_t1, neudis4-001b_g7536_t1	neudis4-112a_g3459_t1, neudis4-112a_g3460_t1, neudis4-112a_g3461_t1, neudis4-112a_g3462_t1, neudis4-112a_g8159_t1, neudis4-112a_g8586_t1	neudis5-1_g1591_t1, neudis5-1_g6687_t1, neudis5-1_g7821_t1, neudis5-1_g7822_t1	neudis6-1_g4229_t1, neudis6-1_g6839_t1, neudis6-1_g6840_t1, neudis6-1_g6841_t1, neudis6-1_g6842_t1	neudis7-1_g2695_t1, neudis7-1_g4655_t1, neudis7-1_g4834_t1, neudis7-1_g4835_t1, neudis7-1_g5411_t1	neudis8-1_g3892_t1, neudis8-1_g7094_t1, neudis8-1_g7095_t1, neudis8-1_g7096_t1, neudis8-1_g7097_t1, neudis8-1_g8821_t1	neudissp-1_g4372_t1, neudissp-1_g4373_t1, neudissp-1_g614_t1, neudissp-1_g615_t1, neudissp-1_g616_t1, neudissp-1_g7630_t1	neudisss-1_g3686_t1, neudisss-1_g3687_t1, neudisss-1_g3688_t1, neudisss-1_g5358_t1, neudisss-1_g8796_t1, neudisss-1_g8797_t1	neuhis-1_g10164_t1, neuhis-1_g10165_t1, neuhis-1_g10167_t1, neuhis-1_g10168_t1, neuhis-1_g10169_t1, neuhis-1_g10170_t1, neuhis-1_g2211_t1, neuhis-1_g5434_t1, neuhis-1_g5435_t1	neuint-01_g3720_t1, neuint-01_g5537_t1, neuint-01_g5538_t1, neuint-01_g7035_t1, neuint-01_g8331_t1	neumet-1_g4398_t1, neumet-1_g5104_t1, neumet-1_g5105_t1, neumet-1_g8048_t1, neumet-1_g8049_t1, neumet-1_g8050_t1, neumet-1_g8051_t1	neumid-01_g10062_t1, neumid-01_g145_t1, neumid-01_g2022_t1, neumid-01_g3629_t1, neumid-01_g3630_t1, neumid-01_g3773_t1, neumid-01_g5137_t1, neumid-01_g5180_t1, neumid-01_g8482_t1, neumid-01_g8494_t1, neumid-01_g8495_t1, neumid-01_g8666_t1, neumid-01_g8667_t1, neumid-01_g9522_t1	neumon-01_g1949_t1, neumon-01_g2187_t1, neumon-01_g2188_t1, neumon-01_g2249_t1, neumon-01_g3481_t1, neumon-01_g3524_t1, neumon-01_g6014_t1, neumon-01_g654_t1, neumon-01_g8079_t1, neumon-01_g8080_t1, neumon-01_g8092_t1, neumon-01_g8345_t1	neupan-1_g10012_t1, neupan-1_g1111_t1, neupan-1_g1326_t1, neupan-1_g5373_t1, neupan-1_g5502_t1, neupan-1_g598_t1, neupan-1_g599_t1, neupan-1_g7311_t1, neupan-1_g7743_t1, neupan-1_g7882_t1	neuper-1_g1597_t1, neuper-1_g536_t1, neuper-1_g537_t1, neuper-1_g538_t1, neuper-1_g7920_t1, neuper-1_g7921_t1
OG0000026	achmac-1_g1099_t1, achmac-1_g3948_t1, achmac-1_g4330_t1, achmac-1_g5373_t1, achmac-1_g6636_t1, achmac-1_g8374_t1, achmac-1_g8798_t1	achstr-1_g14_t1, achstr-1_g2272_t1, achstr-1_g6497_t1, achstr-1_g6748_t1, achstr-1_g6776_t1, achstr-1_g8047_t1, achstr-1_g8878_t1, achstr-1_g9974_t1	apoper-1_g1275_t1, apoper-1_g12808_t1, apoper-1_g5436_t1, apoper-1_g5616_t1, apoper-1_g6860_t1, apoper-1_g8455_t1, apoper-1_g9847_t1	arnari-1_g10020_t1, arnari-1_g2537_t1, arnari-1_g2586_t1, arnari-1_g9270_t1	bombom-1_g10786_t1, bombom-1_g10890_t1, bombom-1_g2585_t1, bombom-1_g4048_t1, bombom-1_g5395_t1, bombom-1_g5594_t1, bombom-1_g5730_t1, bombom-1_g7780_t1, bombom-1_g7874_t1	canare-1_g1548_t1, canare-1_g5818_t1, canare-1_g5934_t1, canare-1_g8652_t1	cercau-1_g11421_t1, cercau-1_g12498_t1, cercau-1_g14057_t1, cercau-1_g14345_t1, cercau-1_g1440_t1, cercau-1_g14457_t1, cercau-1_g2938_t1, cercau-1_g4639_t1, cercau-1_g6661_t1	cernew-1_g11316_t1, cernew-1_g12216_t1, cernew-1_g13653_t1, cernew-1_g6781_t1, cernew-1_g6785_t1, cernew-1_g7372_t1, cernew-1_g9069_t1, cernew-1_g9072_t1	cersco-1_g10910_t1, cersco-1_g11259_t1, cersco-1_g11447_t1, cersco-1_g2478_t1, cersco-1_g2893_t1, cersco-1_g4076_t1	chacoc-1_g10724_t1, chacoc-1_g10927_t1, chacoc-1_g6653_t1	chafim-1_g1876_t1, chafim-1_g6510_t1, chafim-1_g7688_t1, chafim-1_g861_t1, chafim-1_g9311_t1	chalep-1_g10463_t1, chalep-1_g1297_t1, chalep-1_g4108_t1, chalep-1_g6532_t1, chalep-1_g8153_t1	chathe-1_g6653_t1	corina-1_g1059_t1, corina-1_g11591_t1, corina-1_g3610_t1, corina-1_g8303_t1, corina-1_g8979_t1	cornov-1_g1327_t1, cornov-1_g2546_t1, cornov-1_g2711_t1, cornov-1_g4714_t1, cornov-1_g8822_t1	corsep-1_g1991_t1, corsep-1_g2917_t1, corsep-1_g5698_t1, corsep-1_g5875_t1, corsep-1_g5915_t1, corsep-1_g6033_t1	crahot-1_g1395_t1, crahot-1_g1479_t1, crahot-1_g3299_t1, crahot-1_g3973_t1, crahot-1_g6210_t1, crahot-1_g6743_t1	crathe-1_g3202_t1, crathe-1_g3986_t1, crathe-1_g5854_t1	dicfun-1_g1167_t1, dicfun-1_g3997_t1, dicfun-1_g5952_t1, dicfun-1_g7444_t1, dicfun-1_g7445_t1, dicfun-1_g764_t1	eutlat-1_g10361_t1, eutlat-1_g10776_t1, eutlat-1_g11063_t1, eutlat-1_g1624_t1, eutlat-1_g2266_t1, eutlat-1_g3040_t1, eutlat-1_g3140_t1, eutlat-1_g4076_t1, eutlat-1_g4484_t1, eutlat-1_g4750_t1, eutlat-1_g6123_t1, eutlat-1_g7057_t1, eutlat-1_g7388_t1, eutlat-1_g8371_t1, eutlat-1_g8480_t1, eutlat-1_g8831_t1, eutlat-1_g9334_t1, eutlat-1_g9808_t1	gelunc-1_g1617_t1, gelunc-1_g196_t1, gelunc-1_g2922_t1, gelunc-1_g3110_t1, gelunc-1_g5616_t1	lashir-1_g11449_t1, lashir-1_g13764_t1, lashir-1_g13861_t1, lashir-1_g1473_t1, lashir-1_g180_t1, lashir-1_g3600_t1, lashir-1_g6295_t1, lashir-1_g9119_t1	lashis-1_g14255_t1, lashis-1_g14532_t1, lashis-1_g4645_t1, lashis-1_g5051_t1, lashis-1_g8673_t1, lashis-1_g9059_t1, lashis-1_g9182_t1, lashis-1_g958_t1, lashis-1_g9790_t1	lasmin-1_g11841_t1, lasmin-1_g14352_t1, lasmin-1_g14762_t1, lasmin-1_g1865_t1, lasmin-1_g8449_t1	lasovi-1_g12017_t1, lasovi-1_g3233_t1, lasovi-1_g4363_t1, lasovi-1_g526_t1, lasovi-1_g95_t1	lolmin-1_g3110_t1, lolmin-1_g6029_t1, lolmin-1_g6259_t1, lolmin-1_g8131_t1	madmyc-1_g1182_t1, madmyc-1_g1420_t1, madmyc-1_g1476_t1, madmyc-1_g1477_t1, madmyc-1_g2013_t1, madmyc-1_g2014_t1, madmyc-1_g4092_t1, madmyc-1_g5862_t1, madmyc-1_g6046_t1, madmyc-1_g6451_t1, madmyc-1_g7128_t1, madmyc-1_g727_t1, madmyc-1_g8130_t1, madmyc-1_g9037_t1	mycthe-1_g10851_t1, mycthe-1_g3983_t1, mycthe-1_g5822_t1, mycthe-1_g6848_t1	neuafr-1_g4169_t1, neuafr-1_g5269_t1, neuafr-1_g5543_t1, neuafr-1_g6320_t1	neuala-1_g1932_t1, neuala-1_g2864_t1, neuala-1_g3438_t1, neuala-1_g4030_t1	neucer-01_g1154_t1, neucer-01_g1673_t1, neucer-01_g5706_t1, neucer-01_g6450_t1	neucra-01_g1983_t1, neucra-01_g9466_t1	neucra-02_g2770_t1, neucra-02_g3104_t1	neucra-03_g8017_t1, neucra-03_g952_t1	neudis4-001b_g1583_t1, neudis4-001b_g8423_t1	neudis4-112a_g4657_t1, neudis4-112a_g5915_t1	neudis5-1_g6737_t1, neudis5-1_g7539_t1	neudis6-1_g3037_t1, neudis6-1_g5843_t1	neudis7-1_g4269_t1, neudis7-1_g7260_t1, neudis7-1_g756_t1	neudis8-1_g1909_t1, neudis8-1_g2703_t1	neudissp-1_g4215_t1, neudissp-1_g4961_t1	neudisss-1_g2068_t1, neudisss-1_g8643_t1	neuhis-1_g3445_t1, neuhis-1_g9719_t1	neuint-01_g7343_t1, neuint-01_g7392_t1	neumet-1_g1660_t1, neumet-1_g4187_t1	neumid-01_g5717_t1, neumid-01_g604_t1, neumid-01_g6092_t1, neumid-01_g7623_t1	neumon-01_g3633_t1, neumon-01_g5401_t1, neumon-01_g5563_t1, neumon-01_g76_t1	neupan-1_g10665_t1, neupan-1_g11274_t1, neupan-1_g6400_t1, neupan-1_g95_t1, neupan-1_g9723_t1	neuper-1_g1656_t1, neuper-1_g4542_t1
OG0000027			apoper-1_g10825_t1, apoper-1_g3381_t1, apoper-1_g3382_t1, apoper-1_g415_t1, apoper-1_g416_t1	arnari-1_g4374_t1, arnari-1_g4829_t1, arnari-1_g4830_t1		canare-1_g187_t1, canare-1_g6190_t1, canare-1_g9378_t1, canare-1_g9379_t1	cercau-1_g12141_t1, cercau-1_g12142_t1, cercau-1_g12563_t1, cercau-1_g12979_t1, cercau-1_g12980_t1, cercau-1_g13868_t1, cercau-1_g13869_t1, cercau-1_g14342_t1, cercau-1_g14344_t1, cercau-1_g279_t1, cercau-1_g4622_t1, cercau-1_g4623_t1, cercau-1_g5780_t1, cercau-1_g5781_t1, cercau-1_g6731_t1, cercau-1_g6732_t1, cercau-1_g6839_t1, cercau-1_g6854_t1, cercau-1_g6855_t1, cercau-1_g6975_t1, cercau-1_g8…	cernew-1_g13114_t1, cernew-1_g13115_t1, cernew-1_g13200_t1, cernew-1_g13201_t1, cernew-1_g1860_t1, cernew-1_g336_t1, cernew-1_g3474_t1, cernew-1_g3475_t1, cernew-1_g4985_t1, cernew-1_g4986_t1, cernew-1_g4987_t1, cernew-1_g5414_t1, cernew-1_g5415_t1, cernew-1_g5738_t1, cernew-1_g6720_t1, cernew-1_g6721_t1, cernew-1_g7311_t1, cernew-1_g7312_t1, cernew-1_g7699_t1, cernew-1_g7700_t1, cernew-1_g9331_t…	cersco-1_g10608_t1, cersco-1_g10609_t1, cersco-1_g8202_t1	chacoc-1_g10193_t1, chacoc-1_g10194_t1, chacoc-1_g12000_t1, chacoc-1_g12001_t1, chacoc-1_g12002_t1	chafim-1_g10906_t1, chafim-1_g10907_t1, chafim-1_g178_t1, chafim-1_g179_t1, chafim-1_g180_t1, chafim-1_g3651_t1, chafim-1_g4244_t1, chafim-1_g4245_t1	chalep-1_g6503_t1, chalep-1_g9350_t1, chalep-1_g9351_t1		corina-1_g10364_t1, corina-1_g10365_t1, corina-1_g3083_t1, corina-1_g5199_t1	cornov-1_g6127_t1		crahot-1_g1346_t1, crahot-1_g1347_t1, crahot-1_g7054_t1		dicfun-1_g6297_t1, dicfun-1_g7028_t1, dicfun-1_g7321_t1	eutlat-1_g4313_t1, eutlat-1_g5862_t1, eutlat-1_g6681_t1	gelunc-1_g3273_t1, gelunc-1_g4528_t1, gelunc-1_g7169_t1, gelunc-1_g7170_t1	lashir-1_g10378_t1, lashir-1_g10379_t1, lashir-1_g10402_t1, lashir-1_g10414_t1, lashir-1_g10415_t1, lashir-1_g10418_t1, lashir-1_g10419_t1, lashir-1_g10461_t1, lashir-1_g10462_t1, lashir-1_g11179_t1, lashir-1_g11591_t1, lashir-1_g11592_t1, lashir-1_g2438_t1, lashir-1_g2439_t1, lashir-1_g2507_t1, lashir-1_g2720_t1, lashir-1_g3255_t1, lashir-1_g4548_t1, lashir-1_g5143_t1, lashir-1_g5144_t1, lashir-…	lashis-1_g10369_t1, lashis-1_g10397_t1, lashis-1_g12013_t1, lashis-1_g12014_t1, lashis-1_g13864_t1, lashis-1_g14224_t1, lashis-1_g2424_t1, lashis-1_g2425_t1, lashis-1_g2625_t1, lashis-1_g2689_t1, lashis-1_g2690_t1, lashis-1_g3466_t1, lashis-1_g3467_t1, lashis-1_g6372_t1, lashis-1_g6373_t1, lashis-1_g6376_t1, lashis-1_g6377_t1, lashis-1_g6388_t1, lashis-1_g6562_t1, lashis-1_g6563_t1, lashis-1_g782…	lasmin-1_g10341_t1, lasmin-1_g11500_t1, lasmin-1_g11531_t1, lasmin-1_g11533_t1, lasmin-1_g12231_t1, lasmin-1_g12232_t1, lasmin-1_g12311_t1, lasmin-1_g12312_t1, lasmin-1_g1370_t1, lasmin-1_g1371_t1, lasmin-1_g1372_t1, lasmin-1_g1410_t1, lasmin-1_g1411_t1, lasmin-1_g1868_t1, lasmin-1_g3272_t1, lasmin-1_g3273_t1, lasmin-1_g3276_t1, lasmin-1_g3277_t1, lasmin-1_g4654_t1, lasmin-1_g4655_t1, lasmin-1_g4…	lasovi-1_g10644_t1, lasovi-1_g10645_t1, lasovi-1_g12002_t1, lasovi-1_g12003_t1, lasovi-1_g12004_t1, lasovi-1_g12718_t1, lasovi-1_g13206_t1, lasovi-1_g14133_t1, lasovi-1_g14134_t1, lasovi-1_g2031_t1, lasovi-1_g2656_t1, lasovi-1_g2693_t1, lasovi-1_g2694_t1, lasovi-1_g2871_t1, lasovi-1_g2929_t1, lasovi-1_g3408_t1, lasovi-1_g3776_t1, lasovi-1_g3777_t1, lasovi-1_g4638_t1, lasovi-1_g525_t1, lasovi-1_g7…		madmyc-1_g10261_t1, madmyc-1_g226_t1, madmyc-1_g227_t1, madmyc-1_g3061_t1, madmyc-1_g3506_t1, madmyc-1_g7412_t1, madmyc-1_g7413_t1, madmyc-1_g8162_t1, madmyc-1_g8163_t1, madmyc-1_g8541_t1, madmyc-1_g9273_t1		neuafr-1_g163_t1, neuafr-1_g166_t1, neuafr-1_g2246_t1, neuafr-1_g2247_t1	neuala-1_g1459_t1, neuala-1_g3639_t1, neuala-1_g3640_t1, neuala-1_g92_t1	neucer-01_g3763_t1, neucer-01_g3764_t1, neucer-01_g8436_t1, neucer-01_g9065_t1	neucra-01_g10585_t1, neucra-01_g10586_t1	neucra-02_g4102_t1, neucra-02_g4103_t1	neucra-03_g28_t1, neucra-03_g29_t1	neudis4-001b_g7358_t1, neudis4-001b_g7359_t1	neudis4-112a_g6753_t1, neudis4-112a_g6754_t1	neudis5-1_g2735_t1, neudis5-1_g2736_t1	neudis6-1_g2478_t1, neudis6-1_g2479_t1	neudis7-1_g316_t1, neudis7-1_g317_t1	neudis8-1_g6139_t1, neudis8-1_g6140_t1	neudissp-1_g7764_t1, neudissp-1_g7765_t1	neudisss-1_g4227_t1, neudisss-1_g4228_t1	neuhis-1_g5604_t1, neuhis-1_g5605_t1	neuint-01_g6429_t1, neuint-01_g6430_t1	neumet-1_g1015_t1, neumet-1_g1016_t1	neumid-01_g2927_t1, neumid-01_g2928_t1, neumid-01_g6829_t1, neumid-01_g8540_t1	neumon-01_g2596_t1, neumon-01_g2597_t1, neumon-01_g4731_t1, neumon-01_g9371_t1, neumon-01_g9373_t1	neupan-1_g4182_t1, neupan-1_g4185_t1, neupan-1_g7008_t1, neupan-1_g7009_t1	neuper-1_g1754_t1, neuper-1_g1755_t1
OG0000028	achmac-1_g3594_t1, achmac-1_g4391_t1, achmac-1_g4464_t1, achmac-1_g8063_t1	achstr-1_g1749_t1, achstr-1_g2722_t1, achstr-1_g5221_t1, achstr-1_g6089_t1, achstr-1_g6743_t1	apoper-1_g4352_t1, apoper-1_g4444_t1, apoper-1_g4466_t1, apoper-1_g5530_t1, apoper-1_g5606_t1, apoper-1_g6364_t1, apoper-1_g6844_t1, apoper-1_g6876_t1, apoper-1_g7942_t1, apoper-1_g9541_t1, apoper-1_g9670_t1, apoper-1_g9831_t1	arnari-1_g4542_t1, arnari-1_g7083_t1, arnari-1_g8062_t1, arnari-1_g840_t1	bombom-1_g11038_t1, bombom-1_g11054_t1, bombom-1_g11209_t1, bombom-1_g1893_t1, bombom-1_g2081_t1, bombom-1_g2169_t1, bombom-1_g3605_t1, bombom-1_g3658_t1, bombom-1_g3668_t1, bombom-1_g6389_t1, bombom-1_g9251_t1	canare-1_g1277_t1, canare-1_g2332_t1, canare-1_g602_t1, canare-1_g8747_t1	cercau-1_g11076_t1, cercau-1_g11240_t1, cercau-1_g11649_t1, cercau-1_g12542_t1, cercau-1_g13365_t1, cercau-1_g13865_t1, cercau-1_g14025_t1, cercau-1_g14493_t1, cercau-1_g2653_t1, cercau-1_g2673_t1, cercau-1_g3063_t1, cercau-1_g3486_t1, cercau-1_g7260_t1, cercau-1_g7459_t1, cercau-1_g7979_t1, cercau-1_g9453_t1	cernew-1_g10724_t1, cernew-1_g11359_t1, cernew-1_g14031_t1, cernew-1_g185_t1, cernew-1_g215_t1, cernew-1_g5080_t1, cernew-1_g5210_t1, cernew-1_g7107_t1, cernew-1_g7155_t1, cernew-1_g7355_t1, cernew-1_g9538_t1, cernew-1_g9779_t1	cersco-1_g10067_t1, cersco-1_g10904_t1, cersco-1_g11265_t1, cersco-1_g2981_t1, cersco-1_g2999_t1, cersco-1_g3441_t1, cersco-1_g3715_t1, cersco-1_g5382_t1, cersco-1_g5890_t1, cersco-1_g6549_t1, cersco-1_g6576_t1, cersco-1_g6684_t1	chacoc-1_g11153_t1, chacoc-1_g12886_t1, chacoc-1_g1787_t1, chacoc-1_g2989_t1, chacoc-1_g4779_t1, chacoc-1_g6712_t1, chacoc-1_g7055_t1, chacoc-1_g8705_t1	chafim-1_g2214_t1, chafim-1_g2716_t1, chafim-1_g3035_t1, chafim-1_g3734_t1, chafim-1_g4190_t1, chafim-1_g4666_t1, chafim-1_g4989_t1, chafim-1_g6638_t1, chafim-1_g7822_t1, chafim-1_g8037_t1, chafim-1_g8924_t1	chalep-1_g1196_t1, chalep-1_g1491_t1, chalep-1_g3461_t1, chalep-1_g3667_t1, chalep-1_g4076_t1, chalep-1_g4700_t1, chalep-1_g6551_t1, chalep-1_g8113_t1	chathe-1_g5049_t1, chathe-1_g5653_t1, chathe-1_g6976_t1	corina-1_g11013_t1, corina-1_g11136_t1, corina-1_g11431_t1, corina-1_g2683_t1, corina-1_g5301_t1, corina-1_g5524_t1, corina-1_g5990_t1, corina-1_g8801_t1, corina-1_g9898_t1	cornov-1_g1552_t1, cornov-1_g2717_t1, cornov-1_g3513_t1, cornov-1_g564_t1, cornov-1_g9154_t1, cornov-1_g966_t1	corsep-1_g1220_t1, corsep-1_g2911_t1, corsep-1_g6739_t1, corsep-1_g7132_t1, corsep-1_g8130_t1, corsep-1_g9306_t1	crahot-1_g3338_t1, crahot-1_g4974_t1, crahot-1_g5794_t1, crahot-1_g6748_t1, crahot-1_g6749_t1, crahot-1_g8574_t1	crathe-1_g377_t1, crathe-1_g4823_t1, crathe-1_g5249_t1, crathe-1_g5858_t1	dicfun-1_g1713_t1, dicfun-1_g323_t1, dicfun-1_g5922_t1, dicfun-1_g8535_t1, dicfun-1_g8591_t1, dicfun-1_g8646_t1, dicfun-1_g9246_t1	eutlat-1_g2132_t1, eutlat-1_g6382_t1, eutlat-1_g8909_t1	gelunc-1_g7173_t1	lashir-1_g11205_t1, lashir-1_g12229_t1, lashir-1_g13933_t1, lashir-1_g13960_t1, lashir-1_g3066_t1, lashir-1_g3185_t1, lashir-1_g3419_t1, lashir-1_g3611_t1, lashir-1_g4513_t1, lashir-1_g4573_t1, lashir-1_g5158_t1, lashir-1_g6829_t1, lashir-1_g7925_t1	lashis-1_g10457_t1, lashis-1_g10560_t1, lashis-1_g11510_t1, lashis-1_g11674_t1, lashis-1_g14574_t1, lashis-1_g3050_t1, lashis-1_g4326_t1, lashis-1_g4502_t1, lashis-1_g4783_t1, lashis-1_g4837_t1, lashis-1_g5016_t1, lashis-1_g6642_t1, lashis-1_g7821_t1, lashis-1_g8878_t1, lashis-1_g9678_t1	lasmin-1_g10454_t1, lasmin-1_g10788_t1, lasmin-1_g10945_t1, lasmin-1_g3534_t1, lasmin-1_g4973_t1	lasovi-1_g10008_t1, lasovi-1_g14095_t1, lasovi-1_g2766_t1, lasovi-1_g4006_t1, lasovi-1_g6967_t1, lasovi-1_g7118_t1	lolmin-1_g1453_t1, lolmin-1_g1645_t1, lolmin-1_g1983_t1, lolmin-1_g3566_t1, lolmin-1_g5077_t1, lolmin-1_g5900_t1, lolmin-1_g753_t1, lolmin-1_g8067_t1	madmyc-1_g10392_t1, madmyc-1_g1516_t1, madmyc-1_g2987_t1, madmyc-1_g4497_t1, madmyc-1_g6372_t1, madmyc-1_g693_t1, madmyc-1_g789_t1, madmyc-1_g8151_t1, madmyc-1_g8632_t1, madmyc-1_g9752_t1	mycthe-1_g10792_t1, mycthe-1_g6935_t1, mycthe-1_g7352_t1, mycthe-1_g8132_t1	neuafr-1_g2243_t1	neuala-1_g3636_t1	neucer-01_g3767_t1	neucra-01_g10589_t1	neucra-02_g4099_t1	neucra-03_g32_t1	neudis4-001b_g7362_t1		neudis5-1_g6009_t1	neudis6-1_g8584_t1	neudis7-1_g6286_t1	neudis8-1_g6143_t1	neudissp-1_g7768_t1	neudisss-1_g4232_t1	neuhis-1_g5601_t1	neuint-01_g6426_t1	neumet-1_g6684_t1	neumid-01_g2931_t1	neumon-01_g2600_t1	neupan-1_g7012_t1	neuper-1_g4431_t1
OG0000029	achmac-1_g3812_t1, achmac-1_g4143_t1, achmac-1_g724_t1	achstr-1_g7914_t1, achstr-1_g9810_t1	apoper-1_g4465_t1, apoper-1_g4604_t1, apoper-1_g5598_t1, apoper-1_g6768_t1, apoper-1_g8397_t1	arnari-1_g10362_t1, arnari-1_g1318_t1, arnari-1_g5428_t1, arnari-1_g8305_t1, arnari-1_g841_t1	bombom-1_g1544_t1, bombom-1_g2205_t1, bombom-1_g3641_t1, bombom-1_g7337_t1, bombom-1_g9255_t1	canare-1_g10568_t1, canare-1_g1527_t1, canare-1_g4689_t1, canare-1_g5608_t1	cercau-1_g11148_t1, cercau-1_g11427_t1, cercau-1_g5426_t1, cercau-1_g7393_t1, cercau-1_g7978_t1, cercau-1_g8393_t1	cernew-1_g146_t1, cernew-1_g4667_t1, cernew-1_g5209_t1, cernew-1_g5617_t1, cernew-1_g9791_t1	cersco-1_g10095_t1, cersco-1_g2720_t1, cersco-1_g6251_t1, cersco-1_g7045_t1	chacoc-1_g1775_t1, chacoc-1_g3122_t1, chacoc-1_g334_t1, chacoc-1_g9392_t1, chacoc-1_g9790_t1	chafim-1_g11074_t1, chafim-1_g11358_t1, chafim-1_g2169_t1, chafim-1_g5023_t1, chafim-1_g5319_t1, chafim-1_g6407_t1	chalep-1_g1447_t1, chalep-1_g2084_t1, chalep-1_g2807_t1, chalep-1_g6534_t1, chalep-1_g917_t1	chathe-1_g2268_t1, chathe-1_g6179_t1, chathe-1_g7046_t1	corina-1_g10566_t1, corina-1_g5553_t1, corina-1_g5769_t1, corina-1_g8655_t1, corina-1_g9385_t1	cornov-1_g1101_t1, cornov-1_g2188_t1, cornov-1_g2212_t1, cornov-1_g3543_t1, cornov-1_g7292_t1, cornov-1_g853_t1	corsep-1_g1249_t1, corsep-1_g2282_t1, corsep-1_g2731_t1, corsep-1_g3927_t1, corsep-1_g4506_t1, corsep-1_g5825_t1	crahot-1_g1375_t1, crahot-1_g5768_t1, crahot-1_g7122_t1	crathe-1_g3218_t1, crathe-1_g6530_t1, crathe-1_g7668_t1	dicfun-1_g1751_t1, dicfun-1_g29_t1, dicfun-1_g6998_t1, dicfun-1_g8215_t1	eutlat-1_g8929_t1, eutlat-1_g9160_t1	gelunc-1_g10111_t1, gelunc-1_g3861_t1, gelunc-1_g6210_t1, gelunc-1_g8542_t1	lashir-1_g10832_t1, lashir-1_g3110_t1, lashir-1_g6369_t1, lashir-1_g6891_t1	lashis-1_g10262_t1, lashis-1_g10482_t1, lashis-1_g3114_t1, lashis-1_g3397_t1, lashis-1_g6241_t1, lashis-1_g6396_t1	lasmin-1_g10406_t1, lasmin-1_g11909_t1, lasmin-1_g2902_t1, lasmin-1_g3238_t1	lasovi-1_g13790_t1, lasovi-1_g14096_t1, lasovi-1_g2807_t1, lasovi-1_g3182_t1, lasovi-1_g4983_t1	lolmin-1_g11123_t1, lolmin-1_g7983_t1, lolmin-1_g8060_t1	madmyc-1_g10371_t1, madmyc-1_g1880_t1, madmyc-1_g4014_t1, madmyc-1_g4290_t1, madmyc-1_g4543_t1, madmyc-1_g6527_t1, madmyc-1_g6848_t1	mycthe-1_g10932_t1, mycthe-1_g4035_t1, mycthe-1_g6_t1, mycthe-1_g7733_t1, mycthe-1_g7890_t1	neuafr-1_g2421_t1, neuafr-1_g4090_t1, neuafr-1_g7015_t1, neuafr-1_g7995_t1	neuala-1_g3845_t1, neuala-1_g4086_t1, neuala-1_g9120_t1	neucer-01_g2287_t1, neucer-01_g2542_t1, neucer-01_g6289_t1, neucer-01_g6507_t1	neucra-01_g10779_t1, neucra-01_g7215_t1, neucra-01_g9727_t1	neucra-02_g204_t1, neucra-02_g3911_t1, neucra-02_g4935_t1	neucra-03_g2109_t1, neucra-03_g3989_t1, neucra-03_g5588_t1	neudis4-001b_g3400_t1, neudis4-001b_g6384_t1, neudis4-001b_g6567_t1, neudis4-001b_g7561_t1	neudis4-112a_g1767_t1, neudis4-112a_g4367_t1, neudis4-112a_g6061_t1, neudis4-112a_g7798_t1, neudis4-112a_g8008_t1	neudis5-1_g3961_t1, neudis5-1_g7774_t1, neudis5-1_g7844_t1, neudis5-1_g7954_t1	neudis6-1_g1050_t1, neudis6-1_g1113_t1, neudis6-1_g4902_t1, neudis6-1_g6598_t1	neudis7-1_g5441_t1, neudis7-1_g7349_t1, neudis7-1_g8887_t1	neudis8-1_g1919_t1, neudis8-1_g303_t1, neudis8-1_g4559_t1	neudissp-1_g1077_t1, neudissp-1_g3478_t1, neudissp-1_g5991_t1, neudissp-1_g7358_t1	neudisss-1_g1174_t1, neudisss-1_g1978_t1, neudisss-1_g768_t1, neudisss-1_g8250_t1	neuhis-1_g5208_t1, neuhis-1_g5409_t1, neuhis-1_g6465_t1	neuint-01_g2879_t1, neuint-01_g4177_t1, neuint-01_g8353_t1	neumet-1_g155_t1, neumet-1_g5230_t1, neumet-1_g916_t1	neumid-01_g2149_t1, neumid-01_g3589_t1, neumid-01_g7682_t1, neumid-01_g7912_t1	neumon-01_g1819_t1, neumon-01_g20_t1, neumon-01_g2212_t1, neumon-01_g913_t1	neupan-1_g11113_t1, neupan-1_g54_t1, neupan-1_g5899_t1	neuper-1_g2014_t1, neuper-1_g2512_t1, neuper-1_g8033_t1
OG0000030	achmac-1_g10186_t1, achmac-1_g2464_t1, achmac-1_g8271_t1, achmac-1_g8993_t1	achstr-1_g2457_t1, achstr-1_g8824_t1, achstr-1_g8904_t1, achstr-1_g9816_t1	apoper-1_g10830_t1, apoper-1_g11106_t1, apoper-1_g12550_t1, apoper-1_g13015_t1, apoper-1_g7609_t1, apoper-1_g8655_t1, apoper-1_g9504_t1	arnari-1_g2315_t1	bombom-1_g3617_t1, bombom-1_g6700_t1, bombom-1_g8033_t1	canare-1_g7364_t1, canare-1_g7536_t1, canare-1_g7794_t1, canare-1_g8612_t1	cercau-1_g11381_t1, cercau-1_g14168_t1, cercau-1_g14368_t1, cercau-1_g5401_t1, cercau-1_g8306_t1, cercau-1_g9014_t1, cercau-1_g9109_t1, cercau-1_g9185_t1, cercau-1_g9867_t1	cernew-1_g10398_t1, cernew-1_g10994_t1, cernew-1_g11056_t1, cernew-1_g12095_t1, cernew-1_g14280_t1, cernew-1_g14440_t1	cersco-1_g2819_t1, cersco-1_g4220_t1, cersco-1_g4912_t1, cersco-1_g8611_t1, cersco-1_g9195_t1	chacoc-1_g10768_t1, chacoc-1_g12152_t1, chacoc-1_g2741_t1, chacoc-1_g4945_t1, chacoc-1_g6015_t1, chacoc-1_g766_t1, chacoc-1_g9500_t1	chafim-1_g6454_t1, chafim-1_g7595_t1, chafim-1_g9216_t1	chalep-1_g10365_t1, chalep-1_g5063_t1, chalep-1_g5268_t1, chalep-1_g9394_t1		corina-1_g10631_t1, corina-1_g1565_t1, corina-1_g1754_t1, corina-1_g2648_t1, corina-1_g4830_t1, corina-1_g5109_t1, corina-1_g6747_t1, corina-1_g7294_t1, corina-1_g8327_t1, corina-1_g8995_t1, corina-1_g9724_t1	cornov-1_g1569_t1, cornov-1_g7904_t1, cornov-1_g8953_t1	corsep-1_g2579_t1, corsep-1_g3327_t1, corsep-1_g4304_t1, corsep-1_g5615_t1, corsep-1_g7385_t1	crahot-1_g5397_t1	crathe-1_g1471_t1	dicfun-1_g4066_t1, dicfun-1_g4161_t1, dicfun-1_g8149_t1, dicfun-1_g9016_t1	eutlat-1_g11279_t1, eutlat-1_g7233_t1, eutlat-1_g7361_t1, eutlat-1_g9058_t1, eutlat-1_g9364_t1	gelunc-1_g2474_t1, gelunc-1_g5104_t1, gelunc-1_g5512_t1, gelunc-1_g7210_t1, gelunc-1_g7724_t1, gelunc-1_g8270_t1	lashir-1_g11228_t1, lashir-1_g12964_t1, lashir-1_g14041_t1, lashir-1_g2765_t1, lashir-1_g7255_t1, lashir-1_g8812_t1, lashir-1_g9259_t1	lashis-1_g12412_t1, lashis-1_g4507_t1, lashis-1_g4670_t1, lashis-1_g6709_t1, lashis-1_g8521_t1, lashis-1_g8689_t1, lashis-1_g9704_t1	lasmin-1_g13334_t1, lasmin-1_g308_t1, lasmin-1_g31_t1, lasmin-1_g4932_t1, lasmin-1_g6819_t1, lasmin-1_g7289_t1, lasmin-1_g9853_t1	lasovi-1_g12749_t1, lasovi-1_g2041_t1, lasovi-1_g4888_t1, lasovi-1_g5473_t1, lasovi-1_g6714_t1, lasovi-1_g7439_t1	lolmin-1_g10286_t1	madmyc-1_g276_t1, madmyc-1_g2930_t1, madmyc-1_g5699_t1, madmyc-1_g7231_t1	mycthe-1_g10315_t1, mycthe-1_g9745_t1	neuafr-1_g7050_t1, neuafr-1_g7372_t1	neuala-1_g5442_t1, neuala-1_g617_t1	neucer-01_g1242_t1, neucer-01_g3274_t1, neucer-01_g3945_t1, neucer-01_g3966_t1, neucer-01_g9522_t1	neucra-01_g122_t1, neucra-01_g5746_t1, neucra-01_g5826_t1	neucra-02_g1967_t1, neucra-02_g7391_t1	neucra-03_g3400_t1, neucra-03_g6750_t1, neucra-03_g8106_t1	neudis4-001b_g5109_t1, neudis4-001b_g5187_t1	neudis4-112a_g2803_t1, neudis4-112a_g4344_t1, neudis4-112a_g7876_t1	neudis5-1_g3809_t1, neudis5-1_g4560_t1, neudis5-1_g8230_t1	neudis6-1_g4692_t1, neudis6-1_g6791_t1, neudis6-1_g6856_t1	neudis7-1_g4849_t1, neudis7-1_g7296_t1	neudis8-1_g391_t1, neudis8-1_g6199_t1, neudis8-1_g7111_t1	neudissp-1_g329_t1	neudisss-1_g10170_t1	neuhis-1_g10143_t1	neuint-01_g2344_t1, neuint-01_g6019_t1, neuint-01_g7089_t1	neumet-1_g3657_t1, neumet-1_g4881_t1	neumid-01_g2256_t1, neumid-01_g8478_t1	neumon-01_g8095_t1, neumon-01_g9848_t1	neupan-1_g10014_t1, neupan-1_g2335_t1, neupan-1_g2466_t1, neupan-1_g7886_t1, neupan-1_g8892_t1, neupan-1_g9169_t1, neupan-1_g9474_t1, neupan-1_g9981_t1	neuper-1_g3902_t1, neuper-1_g5527_t1, neuper-1_g6695_t1
OG0000031	achmac-1_g10532_t1, achmac-1_g3158_t1, achmac-1_g5474_t1, achmac-1_g6267_t1	achstr-1_g2388_t1, achstr-1_g8165_t1	apoper-1_g11814_t1, apoper-1_g12926_t1, apoper-1_g2794_t1, apoper-1_g3288_t1, apoper-1_g9347_t1, apoper-1_g9901_t1	arnari-1_g2336_t1, arnari-1_g2565_t1, arnari-1_g3432_t1, arnari-1_g4479_t1, arnari-1_g6038_t1	bombom-1_g10827_t1, bombom-1_g11896_t1, bombom-1_g23_t1, bombom-1_g4969_t1, bombom-1_g6712_t1	canare-1_g1294_t1, canare-1_g4586_t1, canare-1_g958_t1	cercau-1_g10337_t1, cercau-1_g11195_t1, cercau-1_g2728_t1	cernew-1_g11185_t1, cernew-1_g11311_t1, cernew-1_g11384_t1, cernew-1_g11809_t1, cernew-1_g272_t1	cersco-1_g2515_t1, cersco-1_g3041_t1, cersco-1_g4237_t1, cersco-1_g9852_t1	chacoc-1_g11232_t1, chacoc-1_g11242_t1, chacoc-1_g12479_t1, chacoc-1_g3113_t1, chacoc-1_g3175_t1, chacoc-1_g5894_t1, chacoc-1_g6692_t1	chafim-1_g11022_t1, chafim-1_g2896_t1, chafim-1_g6398_t1, chafim-1_g7539_t1, chafim-1_g8912_t1	chalep-1_g10379_t1, chalep-1_g10556_t1, chalep-1_g1316_t1, chalep-1_g2076_t1, chalep-1_g3454_t1, chalep-1_g4209_t1, chalep-1_g4482_t1, chalep-1_g6684_t1	chathe-1_g2285_t1, chathe-1_g3936_t1, chathe-1_g5225_t1, chathe-1_g5334_t1	corina-1_g11441_t1, corina-1_g3047_t1, corina-1_g3449_t1, corina-1_g8012_t1, corina-1_g8642_t1, corina-1_g888_t1	cornov-1_g573_t1, cornov-1_g6896_t1, cornov-1_g7184_t1, cornov-1_g8394_t1	corsep-1_g2068_t1, corsep-1_g2782_t1, corsep-1_g5983_t1, corsep-1_g8119_t1	crahot-1_g2434_t1, crahot-1_g2435_t1, crahot-1_g508_t1, crahot-1_g7075_t1, crahot-1_g8584_t1	crathe-1_g4782_t1, crathe-1_g4935_t1, crathe-1_g7346_t1	dicfun-1_g6356_t1, dicfun-1_g7109_t1, dicfun-1_g8221_t1, dicfun-1_g8523_t1, dicfun-1_g9226_t1	eutlat-1_g1549_t1, eutlat-1_g1681_t1, eutlat-1_g2297_t1, eutlat-1_g3960_t1, eutlat-1_g6350_t1, eutlat-1_g9105_t1	gelunc-1_g4009_t1, gelunc-1_g6565_t1, gelunc-1_g8472_t1, gelunc-1_g9533_t1	lashir-1_g11111_t1, lashir-1_g11397_t1, lashir-1_g4878_t1, lashir-1_g9422_t1	lashis-1_g11923_t1, lashis-1_g2361_t1, lashis-1_g9276_t1, lashis-1_g9536_t1	lasmin-1_g10801_t1, lasmin-1_g2239_t1, lasmin-1_g2586_t1, lasmin-1_g6466_t1, lasmin-1_g6656_t1, lasmin-1_g6657_t1, lasmin-1_g9778_t1	lasovi-1_g10741_t1, lasovi-1_g13311_t1, lasovi-1_g179_t1, lasovi-1_g7105_t1, lasovi-1_g8879_t1	lolmin-1_g11529_t1, lolmin-1_g4852_t1, lolmin-1_g8094_t1	madmyc-1_g7433_t1, madmyc-1_g7956_t1, madmyc-1_g7977_t1, madmyc-1_g9143_t1	mycthe-1_g110_t1, mycthe-1_g2141_t1, mycthe-1_g4044_t1, mycthe-1_g6955_t1	neuafr-1_g1831_t1, neuafr-1_g5432_t1, neuafr-1_g647_t1	neuala-1_g1148_t1, neuala-1_g411_t1, neuala-1_g6879_t1, neuala-1_g905_t1	neucer-01_g1599_t1, neucer-01_g7296_t1, neucer-01_g7760_t1, neucer-01_g9286_t1	neucra-01_g10090_t1, neucra-01_g25_t1, neucra-01_g2778_t1	neucra-02_g4583_t1, neucra-02_g7068_t1, neucra-02_g7296_t1	neucra-03_g4909_t1, neucra-03_g5464_t1, neucra-03_g8657_t1	neudis4-001b_g23_t1, neudis4-001b_g2605_t1, neudis4-001b_g6898_t1	neudis4-112a_g2538_t1, neudis4-112a_g4430_t1, neudis4-112a_g7080_t1	neudis5-1_g6990_t1, neudis5-1_g745_t1, neudis5-1_g8552_t1	neudis6-1_g1706_t1, neudis6-1_g2094_t1, neudis6-1_g903_t1	neudis7-1_g467_t1, neudis7-1_g62_t1, neudis7-1_g8478_t1	neudis8-1_g439_t1, neudis8-1_g6692_t1, neudis8-1_g8633_t1	neudissp-1_g4906_t1, neudissp-1_g6524_t1, neudissp-1_g8100_t1	neudisss-1_g1886_t1, neudisss-1_g2888_t1, neudisss-1_g6990_t1, neudisss-1_g7065_t1, neudisss-1_g7069_t1, neudisss-1_g7277_t1, neudisss-1_g7361_t1	neuhis-1_g154_t1, neuhis-1_g6104_t1, neuhis-1_g8564_t1	neuint-01_g2073_t1, neuint-01_g8087_t1, neuint-01_g973_t1	neumet-1_g3525_t1, neumet-1_g7855_t1, neumet-1_g950_t1	neumid-01_g10291_t1, neumid-01_g2577_t1, neumid-01_g7330_t1, neumid-01_g7986_t1, neumid-01_g9866_t1	neumon-01_g4511_t1, neumon-01_g6422_t1, neumon-01_g8172_t1, neumon-01_g9005_t1	neupan-1_g10756_t1, neupan-1_g3928_t1, neupan-1_g6949_t1	neuper-1_g1380_t1, neuper-1_g2683_t1, neuper-1_g7458_t1
OG0000032	achmac-1_g10150_t1, achmac-1_g2765_t1, achmac-1_g3952_t1, achmac-1_g4777_t1, achmac-1_g5680_t1, achmac-1_g9861_t1	achstr-1_g10171_t1, achstr-1_g3207_t1, achstr-1_g5162_t1, achstr-1_g5584_t1, achstr-1_g8052_t1, achstr-1_g8840_t1, achstr-1_g8841_t1, achstr-1_g9674_t1	apoper-1_g10207_t1, apoper-1_g12148_t1, apoper-1_g2848_t1, apoper-1_g3291_t1, apoper-1_g4263_t1, apoper-1_g5115_t1, apoper-1_g6978_t1, apoper-1_g8316_t1, apoper-1_g9221_t1	arnari-1_g10068_t1, arnari-1_g1151_t1, arnari-1_g2373_t1, arnari-1_g2479_t1, arnari-1_g3086_t1, arnari-1_g4826_t1	bombom-1_g10720_t1, bombom-1_g11204_t1, bombom-1_g11256_t1, bombom-1_g12_t1, bombom-1_g1843_t1, bombom-1_g2561_t1, bombom-1_g2565_t1, bombom-1_g5517_t1, bombom-1_g5595_t1, bombom-1_g68_t1, bombom-1_g7353_t1, bombom-1_g8344_t1	canare-1_g10632_t1, canare-1_g10837_t1, canare-1_g3722_t1, canare-1_g6193_t1, canare-1_g6242_t1, canare-1_g6834_t1, canare-1_g6935_t1, canare-1_g9083_t1, canare-1_g9126_t1, canare-1_g9394_t1	cercau-1_g11395_t1, cercau-1_g12074_t1, cercau-1_g2828_t1, cercau-1_g7572_t1	cernew-1_g14344_t1, cernew-1_g4916_t1, cernew-1_g9245_t1	cersco-1_g11161_t1, cersco-1_g11163_t1, cersco-1_g6694_t1, cersco-1_g7316_t1, cersco-1_g7413_t1, cersco-1_g8533_t1, cersco-1_g9817_t1	chacoc-1_g11162_t1, chacoc-1_g11192_t1, chacoc-1_g4153_t1, chacoc-1_g5094_t1, chacoc-1_g5264_t1, chacoc-1_g5554_t1, chacoc-1_g9208_t1	chafim-1_g2310_t1, chafim-1_g2314_t1, chafim-1_g4464_t1, chafim-1_g5297_t1, chafim-1_g5459_t1, chafim-1_g5716_t1, chafim-1_g6461_t1, chafim-1_g7803_t1	chalep-1_g1579_t1, chalep-1_g2274_t1, chalep-1_g3977_t1, chalep-1_g5115_t1, chalep-1_g9589_t1, chalep-1_g9594_t1	chathe-1_g3610_t1	corina-1_g10976_t1, corina-1_g539_t1, corina-1_g5648_t1	cornov-1_g1663_t1, cornov-1_g317_t1, cornov-1_g319_t1, cornov-1_g7726_t1	corsep-1_g3217_t1, corsep-1_g4722_t1, corsep-1_g4724_t1, corsep-1_g5688_t1, corsep-1_g8745_t1	crahot-1_g1558_t1, crahot-1_g7795_t1	crathe-1_g295_t1	dicfun-1_g9349_t1, dicfun-1_g93_t1	eutlat-1_g10168_t1, eutlat-1_g1161_t1, eutlat-1_g1164_t1, eutlat-1_g1395_t1, eutlat-1_g1484_t1, eutlat-1_g1512_t1, eutlat-1_g1622_t1, eutlat-1_g2003_t1, eutlat-1_g3672_t1, eutlat-1_g4008_t1, eutlat-1_g4426_t1, eutlat-1_g4585_t1, eutlat-1_g4718_t1, eutlat-1_g4719_t1, eutlat-1_g4749_t1, eutlat-1_g4859_t1, eutlat-1_g5113_t1, eutlat-1_g5218_t1, eutlat-1_g5777_t1, eutlat-1_g5908_t1, eutlat-1_g5914_t1,…	gelunc-1_g1053_t1, gelunc-1_g764_t1	lashir-1_g6191_t1	lashis-1_g12104_t1, lashis-1_g3514_t1, lashis-1_g3597_t1, lashis-1_g3598_t1, lashis-1_g6607_t1	lasmin-1_g11613_t1, lasmin-1_g13119_t1, lasmin-1_g13213_t1, lasmin-1_g3459_t1, lasmin-1_g4561_t1, lasmin-1_g5711_t1, lasmin-1_g9519_t1, lasmin-1_g9735_t1	lasovi-1_g10088_t1, lasovi-1_g12734_t1, lasovi-1_g3858_t1, lasovi-1_g7546_t1, lasovi-1_g7747_t1, lasovi-1_g9003_t1	lolmin-1_g10221_t1, lolmin-1_g2008_t1, lolmin-1_g5717_t1, lolmin-1_g9159_t1	madmyc-1_g2758_t1, madmyc-1_g2762_t1, madmyc-1_g3409_t1, madmyc-1_g4000_t1, madmyc-1_g4073_t1, madmyc-1_g7675_t1, madmyc-1_g8020_t1, madmyc-1_g8066_t1, madmyc-1_g8510_t1, madmyc-1_g9717_t1	mycthe-1_g7629_t1	neuafr-1_g4092_t1, neuafr-1_g5708_t1	neuala-1_g422_t1, neuala-1_g8593_t1, neuala-1_g9587_t1	neucer-01_g209_t1, neucer-01_g7853_t1	neucra-01_g3391_t1, neucra-01_g8589_t1	neucra-02_g5094_t1, neucra-02_g6471_t1	neucra-03_g4794_t1, neucra-03_g5536_t1	neudis4-001b_g2648_t1, neudis4-001b_g7613_t1	neudis4-112a_g2473_t1, neudis4-112a_g3358_t1	neudis5-1_g1880_t1, neudis5-1_g4703_t1	neudis6-1_g210_t1, neudis6-1_g4769_t1	neudis7-1_g5597_t1, neudis7-1_g5805_t1	neudis8-1_g3606_t1, neudis8-1_g6362_t1	neudissp-1_g2148_t1, neudissp-1_g8674_t1	neudisss-1_g5516_t1, neudisss-1_g8355_t1	neuhis-1_g1776_t1, neuhis-1_g762_t1	neuint-01_g678_t1, neuint-01_g6864_t1	neumet-1_g1518_t1, neumet-1_g7165_t1	neumid-01_g10288_t1, neumid-01_g1792_t1, neumid-01_g5599_t1, neumid-01_g9869_t1	neumon-01_g4172_t1, neumon-01_g4882_t1, neumon-01_g6434_t1	neupan-1_g5709_t1, neupan-1_g7569_t1	neuper-1_g6829_t1, neuper-1_g7085_t1
OG0000033	achmac-1_g2185_t1, achmac-1_g3364_t1, achmac-1_g5653_t1, achmac-1_g9029_t1	achstr-1_g463_t1, achstr-1_g4982_t1, achstr-1_g5755_t1	apoper-1_g1152_t1, apoper-1_g13209_t1, apoper-1_g4211_t1, apoper-1_g464_t1, apoper-1_g8078_t1	arnari-1_g2511_t1, arnari-1_g7775_t1, arnari-1_g9404_t1, arnari-1_g9613_t1	bombom-1_g2182_t1, bombom-1_g2595_t1, bombom-1_g6526_t1, bombom-1_g7712_t1, bombom-1_g9_t1	canare-1_g1530_t1, canare-1_g3658_t1, canare-1_g4182_t1, canare-1_g6192_t1	cercau-1_g10120_t1, cercau-1_g11050_t1, cercau-1_g14418_t1, cercau-1_g1551_t1, cercau-1_g233_t1, cercau-1_g268_t1, cercau-1_g2753_t1, cercau-1_g2906_t1, cercau-1_g3035_t1, cercau-1_g5278_t1, cercau-1_g5306_t1, cercau-1_g7613_t1, cercau-1_g9073_t1, cercau-1_g9213_t1, cercau-1_g9955_t1	cernew-1_g10536_t1, cernew-1_g10755_t1, cernew-1_g12795_t1, cernew-1_g2311_t1, cernew-1_g293_t1, cernew-1_g3070_t1, cernew-1_g4964_t1, cernew-1_g7411_t1	cersco-1_g6718_t1, cersco-1_g729_t1, cersco-1_g78_t1, cersco-1_g8646_t1	chacoc-1_g1564_t1, chacoc-1_g2030_t1, chacoc-1_g2690_t1, chacoc-1_g4711_t1, chacoc-1_g5546_t1, chacoc-1_g6333_t1, chacoc-1_g9248_t1	chafim-1_g11397_t1, chafim-1_g1951_t1, chafim-1_g2392_t1, chafim-1_g73_t1, chafim-1_g8205_t1, chafim-1_g998_t1	chalep-1_g1150_t1, chalep-1_g1151_t1, chalep-1_g2622_t1, chalep-1_g3849_t1, chalep-1_g3850_t1, chalep-1_g4853_t1, chalep-1_g5810_t1, chalep-1_g6305_t1, chalep-1_g6314_t1	chathe-1_g1547_t1, chathe-1_g2176_t1, chathe-1_g2845_t1	corina-1_g3121_t1, corina-1_g383_t1, corina-1_g6003_t1, corina-1_g6757_t1, corina-1_g7271_t1, corina-1_g7601_t1, corina-1_g7613_t1, corina-1_g8752_t1, corina-1_g9545_t1, corina-1_g9570_t1	cornov-1_g1653_t1, cornov-1_g341_t1, cornov-1_g3967_t1, cornov-1_g4269_t1, cornov-1_g639_t1, cornov-1_g9361_t1	corsep-1_g3205_t1, corsep-1_g4409_t1, corsep-1_g4749_t1, corsep-1_g6133_t1, corsep-1_g8261_t1, corsep-1_g8705_t1	crahot-1_g3243_t1, crahot-1_g3244_t1, crahot-1_g4052_t1, crahot-1_g4863_t1, crahot-1_g5366_t1, crahot-1_g6082_t1		dicfun-1_g3270_t1, dicfun-1_g3595_t1, dicfun-1_g4243_t1, dicfun-1_g6118_t1	eutlat-1_g857_t1	gelunc-1_g3501_t1, gelunc-1_g4907_t1, gelunc-1_g5638_t1	lashir-1_g11290_t1, lashir-1_g1533_t1, lashir-1_g2573_t1, lashir-1_g2913_t1, lashir-1_g5304_t1, lashir-1_g6231_t1, lashir-1_g7277_t1, lashir-1_g9102_t1, lashir-1_g9170_t1	lashis-1_g13079_t1, lashis-1_g13962_t1, lashis-1_g14056_t1, lashis-1_g143_t1, lashis-1_g14477_t1, lashis-1_g3563_t1, lashis-1_g4583_t1, lashis-1_g4781_t1, lashis-1_g4819_t1, lashis-1_g4970_t1, lashis-1_g5206_t1, lashis-1_g6759_t1, lashis-1_g9778_t1	lasmin-1_g13995_t1, lasmin-1_g1642_t1, lasmin-1_g2305_t1, lasmin-1_g3506_t1, lasmin-1_g4822_t1	lasovi-1_g10030_t1, lasovi-1_g119_t1, lasovi-1_g4805_t1, lasovi-1_g724_t1	lolmin-1_g2082_t1, lolmin-1_g6904_t1	madmyc-1_g1856_t1, madmyc-1_g202_t1, madmyc-1_g3342_t1, madmyc-1_g4458_t1, madmyc-1_g6833_t1, madmyc-1_g7048_t1, madmyc-1_g7487_t1, madmyc-1_g7574_t1, madmyc-1_g7707_t1, madmyc-1_g8199_t1, madmyc-1_g8248_t1	mycthe-1_g10396_t1, mycthe-1_g1261_t1, mycthe-1_g1892_t1, mycthe-1_g1943_t1, mycthe-1_g2728_t1, mycthe-1_g5321_t1	neuafr-1_g3983_t1, neuafr-1_g4141_t1, neuafr-1_g681_t1	neuala-1_g2147_t1, neuala-1_g3351_t1, neuala-1_g3467_t1, neuala-1_g5487_t1	neucer-01_g101_t1, neucer-01_g4026_t1, neucer-01_g9226_t1	neucra-01_g2606_t1	neucra-02_g10009_t1	neucra-03_g7990_t1	neudis4-001b_g1608_t1, neudis4-001b_g2277_t1, neudis4-001b_g4259_t1	neudis4-112a_g2762_t1	neudis5-1_g905_t1	neudis6-1_g5639_t1	neudis7-1_g3112_t1, neudis7-1_g8355_t1	neudis8-1_g3833_t1, neudis8-1_g4694_t1	neudissp-1_g3880_t1, neudissp-1_g4489_t1	neudisss-1_g4279_t1, neudisss-1_g8586_t1	neuhis-1_g3410_t1, neuhis-1_g4040_t1	neuint-01_g1137_t1	neumet-1_g8007_t1	neumid-01_g1057_t1, neumid-01_g3725_t1, neumid-01_g576_t1	neumon-01_g1142_t1, neumon-01_g2076_t1, neumon-01_g2663_t1, neumon-01_g3661_t1	neupan-1_g3909_t1, neupan-1_g6302_t1, neupan-1_g6937_t1, neupan-1_g8361_t1	neuper-1_g218_t1
OG0000034	achmac-1_g10046_t1, achmac-1_g6621_t1, achmac-1_g7354_t1, achmac-1_g8478_t1	achstr-1_g2302_t1, achstr-1_g5635_t1, achstr-1_g6811_t1, achstr-1_g79_t1, achstr-1_g8170_t1	apoper-1_g2468_t1, apoper-1_g2480_t1, apoper-1_g585_t1, apoper-1_g9343_t1, apoper-1_g9945_t1	arnari-1_g3010_t1, arnari-1_g666_t1, arnari-1_g7031_t1, arnari-1_g83_t1, arnari-1_g9544_t1	bombom-1_g10368_t1, bombom-1_g10765_t1, bombom-1_g11805_t1, bombom-1_g12021_t1, bombom-1_g6478_t1	canare-1_g1290_t1, canare-1_g3669_t1, canare-1_g7349_t1, canare-1_g898_t1	cercau-1_g10340_t1, cercau-1_g113_t1, cercau-1_g12910_t1, cercau-1_g2589_t1, cercau-1_g2597_t1, cercau-1_g2796_t1, cercau-1_g3104_t1, cercau-1_g9677_t1	cernew-1_g11188_t1, cernew-1_g11303_t1, cernew-1_g3242_t1, cernew-1_g3462_t1, cernew-1_g419_t1, cernew-1_g427_t1	cersco-1_g157_t1, cersco-1_g2456_t1, cersco-1_g2468_t1, cersco-1_g3038_t1, cersco-1_g9867_t1	chacoc-1_g11634_t1, chacoc-1_g4576_t1, chacoc-1_g5898_t1, chacoc-1_g6823_t1	chafim-1_g2997_t1, chafim-1_g3003_t1, chafim-1_g31_t1, chafim-1_g6259_t1, chafim-1_g8916_t1	chalep-1_g10372_t1, chalep-1_g3587_t1, chalep-1_g4953_t1, chalep-1_g5782_t1, chalep-1_g5910_t1	chathe-1_g5222_t1, chathe-1_g5394_t1, chathe-1_g5395_t1	corina-1_g11383_t1, corina-1_g11390_t1, corina-1_g11438_t1, corina-1_g542_t1, corina-1_g7404_t1	cornov-1_g3206_t1, cornov-1_g4028_t1, cornov-1_g7016_t1	corsep-1_g1675_t1, corsep-1_g1742_t1, corsep-1_g7641_t1, corsep-1_g8122_t1	crahot-1_g6029_t1, crahot-1_g7789_t1, crahot-1_g8581_t1	crathe-1_g7349_t1	dicfun-1_g4979_t1, dicfun-1_g8527_t1, dicfun-1_g8556_t1, dicfun-1_g9704_t1	eutlat-1_g4661_t1, eutlat-1_g891_t1, eutlat-1_g9813_t1	gelunc-1_g4374_t1, gelunc-1_g8476_t1, gelunc-1_g8733_t1	lashir-1_g11091_t1, lashir-1_g4790_t1, lashir-1_g5101_t1, lashir-1_g5306_t1, lashir-1_g9404_t1	lashis-1_g14054_t1, lashis-1_g14193_t1, lashis-1_g2286_t1, lashis-1_g5263_t1, lashis-1_g9517_t1	lasmin-1_g10798_t1, lasmin-1_g2357_t1, lasmin-1_g6418_t1, lasmin-1_g7243_t1, lasmin-1_g7253_t1	lasovi-1_g13143_t1, lasovi-1_g13150_t1, lasovi-1_g50_t1, lasovi-1_g7108_t1, lasovi-1_g8841_t1	lolmin-1_g10673_t1, lolmin-1_g11917_t1, lolmin-1_g6043_t1	madmyc-1_g2907_t1, madmyc-1_g4837_t1, madmyc-1_g6327_t1, madmyc-1_g7316_t1, madmyc-1_g7980_t1, madmyc-1_g8677_t1	mycthe-1_g2250_t1, mycthe-1_g6950_t1, mycthe-1_g8433_t1	neuafr-1_g1786_t1, neuafr-1_g1835_t1, neuafr-1_g380_t1	neuala-1_g1152_t1, neuala-1_g1596_t1, neuala-1_g1598_t1, neuala-1_g7139_t1	neucer-01_g4598_t1, neucer-01_g6838_t1, neucer-01_g9282_t1	neucra-01_g10084_t1, neucra-01_g582_t1, neucra-01_g8433_t1	neucra-02_g1704_t1, neucra-02_g4588_t1, neucra-02_g7842_t1	neucra-03_g6502_t1, neucra-03_g6942_t1, neucra-03_g8653_t1	neudis4-001b_g545_t1, neudis4-001b_g6894_t1, neudis4-001b_g9576_t1	neudis4-112a_g2534_t1, neudis4-112a_g2862_t1, neudis4-112a_g7082_t1	neudis5-1_g1678_t1, neudis5-1_g3707_t1, neudis5-1_g8556_t1	neudis6-1_g2098_t1, neudis6-1_g6290_t1, neudis6-1_g7222_t1	neudis7-1_g471_t1, neudis7-1_g612_t1, neudis7-1_g8556_t1	neudis8-1_g1729_t1, neudis8-1_g518_t1, neudis8-1_g8629_t1	neudissp-1_g6528_t1, neudissp-1_g7261_t1, neudissp-1_g7307_t1	neudisss-1_g319_t1, neudisss-1_g7810_t1, neudisss-1_g8670_t1	neuhis-1_g6109_t1, neuhis-1_g7511_t1, neuhis-1_g8024_t1	neuint-01_g2799_t1, neuint-01_g8473_t1, neuint-01_g977_t1	neumet-1_g1908_t1, neumet-1_g3108_t1, neumet-1_g5258_t1	neumid-01_g3971_t1, neumid-01_g4500_t1, neumid-01_g4502_t1, neumid-01_g7334_t1, neumid-01_g9248_t1, neumid-01_g9250_t1	neumon-01_g5259_t1, neumon-01_g5261_t1, neumon-01_g634_t1, neumon-01_g9001_t1	neupan-1_g10240_t1, neupan-1_g11576_t1, neupan-1_g4830_t1, neupan-1_g4832_t1	neuper-1_g2571_t1, neuper-1_g4738_t1, neuper-1_g8656_t1
OG0000035	achmac-1_g3954_t1, achmac-1_g6180_t1, achmac-1_g6402_t1, achmac-1_g6611_t1, achmac-1_g9758_t1	achstr-1_g10155_t1, achstr-1_g10167_t1, achstr-1_g2816_t1, achstr-1_g4144_t1, achstr-1_g5305_t1, achstr-1_g7594_t1, achstr-1_g8054_t1, achstr-1_g9673_t1	apoper-1_g10959_t1, apoper-1_g12991_t1, apoper-1_g3338_t1, apoper-1_g4342_t1, apoper-1_g4394_t1, apoper-1_g4537_t1, apoper-1_g8464_t1, apoper-1_g8547_t1, apoper-1_g9989_t1	arnari-1_g1832_t1, arnari-1_g3907_t1, arnari-1_g5964_t1	bombom-1_g10342_t1, bombom-1_g664_t1, bombom-1_g7239_t1, bombom-1_g7922_t1, bombom-1_g9148_t1, bombom-1_g9193_t1, bombom-1_g9282_t1, bombom-1_g9285_t1	canare-1_g10312_t1, canare-1_g10847_t1, canare-1_g1153_t1, canare-1_g2142_t1, canare-1_g2746_t1, canare-1_g3711_t1, canare-1_g5832_t1, canare-1_g6239_t1, canare-1_g8551_t1, canare-1_g8624_t1, canare-1_g9395_t1, canare-1_g9894_t1	cercau-1_g10640_t1, cercau-1_g12037_t1, cercau-1_g12757_t1, cercau-1_g12884_t1, cercau-1_g4321_t1, cercau-1_g5370_t1, cercau-1_g8277_t1, cercau-1_g9414_t1	cernew-1_g11734_t1, cernew-1_g12497_t1, cernew-1_g12597_t1, cernew-1_g13738_t1, cernew-1_g4644_t1, cernew-1_g5078_t1, cernew-1_g7475_t1, cernew-1_g7615_t1	cersco-1_g6165_t1, cersco-1_g7109_t1, cersco-1_g7408_t1, cersco-1_g9924_t1	chacoc-1_g1934_t1, chacoc-1_g4885_t1, chacoc-1_g5403_t1, chacoc-1_g6208_t1, chacoc-1_g6771_t1, chacoc-1_g6789_t1, chacoc-1_g6860_t1	chafim-1_g10132_t1, chafim-1_g10252_t1, chafim-1_g1845_t1, chafim-1_g2312_t1, chafim-1_g2739_t1, chafim-1_g5090_t1, chafim-1_g7722_t1, chafim-1_g9122_t1, chafim-1_g9354_t1, chafim-1_g9855_t1	chalep-1_g1418_t1, chalep-1_g1465_t1, chalep-1_g1533_t1, chalep-1_g3213_t1, chalep-1_g3762_t1, chalep-1_g6153_t1, chalep-1_g8174_t1, chalep-1_g9593_t1	chathe-1_g5799_t1	corina-1_g10127_t1, corina-1_g1395_t1, corina-1_g2341_t1, corina-1_g2783_t1, corina-1_g377_t1, corina-1_g6917_t1, corina-1_g8105_t1, corina-1_g9882_t1	cornov-1_g9127_t1	corsep-1_g1305_t1, corsep-1_g4241_t1, corsep-1_g8852_t1	crahot-1_g5516_t1, crahot-1_g5710_t1, crahot-1_g8414_t1	crathe-1_g6590_t1	dicfun-1_g1067_t1, dicfun-1_g2081_t1, dicfun-1_g231_t1, dicfun-1_g6161_t1, dicfun-1_g7043_t1, dicfun-1_g8091_t1, dicfun-1_g824_t1, dicfun-1_g8277_t1, dicfun-1_g8836_t1	eutlat-1_g10360_t1, eutlat-1_g182_t1, eutlat-1_g1999_t1, eutlat-1_g2620_t1, eutlat-1_g2674_t1, eutlat-1_g3139_t1, eutlat-1_g3237_t1, eutlat-1_g3427_t1, eutlat-1_g4519_t1, eutlat-1_g4866_t1, eutlat-1_g4881_t1, eutlat-1_g5114_t1, eutlat-1_g5233_t1, eutlat-1_g5502_t1, eutlat-1_g5907_t1, eutlat-1_g6253_t1, eutlat-1_g7117_t1, eutlat-1_g7123_t1, eutlat-1_g8258_t1, eutlat-1_g8282_t1, eutlat-1_g8283_t1, …	gelunc-1_g3723_t1	lashir-1_g10646_t1, lashir-1_g12792_t1, lashir-1_g14012_t1, lashir-1_g2605_t1, lashir-1_g3011_t1, lashir-1_g3467_t1, lashir-1_g6259_t1, lashir-1_g6742_t1, lashir-1_g7058_t1, lashir-1_g9188_t1, lashir-1_g9285_t1	lashis-1_g12830_t1, lashis-1_g2964_t1, lashis-1_g3531_t1, lashis-1_g5077_t1, lashis-1_g5175_t1, lashis-1_g6678_t1, lashis-1_g8438_t1, lashis-1_g8822_t1	lasmin-1_g10921_t1, lasmin-1_g1832_t1, lasmin-1_g2067_t1, lasmin-1_g3504_t1, lasmin-1_g64_t1, lasmin-1_g6647_t1, lasmin-1_g7995_t1, lasmin-1_g9289_t1	lasovi-1_g10029_t1, lasovi-1_g12541_t1, lasovi-1_g334_t1, lasovi-1_g556_t1, lasovi-1_g6582_t1, lasovi-1_g6750_t1, lasovi-1_g6979_t1, lasovi-1_g7977_t1	lolmin-1_g4552_t1, lolmin-1_g6174_t1	madmyc-1_g1016_t1, madmyc-1_g2550_t1, madmyc-1_g6329_t1, madmyc-1_g6413_t1, madmyc-1_g8064_t1, madmyc-1_g989_t1	mycthe-1_g18_t1, mycthe-1_g7958_t1	neuafr-1_g1778_t1, neuafr-1_g973_t1	neuala-1_g6908_t1, neuala-1_g7939_t1	neucer-01_g1629_t1, neucer-01_g3876_t1	neucra-01_g2851_t1, neucra-01_g8403_t1	neucra-02_g1674_t1, neucra-02_g7003_t1	neucra-03_g4078_t1	neudis4-001b_g9533_t1	neudis4-112a_g7965_t1	neudis5-1_g4044_t1	neudis6-1_g7235_t1	neudis7-1_g8544_t1	neudis8-1_g8135_t1	neudissp-1_g6253_t1	neudisss-1_g244_t1	neuhis-1_g7479_t1	neuint-01_g8466_t1	neumet-1_g7103_t1	neumid-01_g2354_t1, neumid-01_g4178_t1	neumon-01_g6080_t1, neumon-01_g6984_t1	neupan-1_g2301_t1, neupan-1_g5009_t1	neuper-1_g4745_t1
OG0000036	achmac-1_g2784_t1, achmac-1_g4910_t1, achmac-1_g4911_t1, achmac-1_g8259_t1	achstr-1_g5432_t1, achstr-1_g5784_t1, achstr-1_g8800_t1, achstr-1_g8821_t1, achstr-1_g9817_t1	apoper-1_g13014_t1, apoper-1_g1343_t1, apoper-1_g2927_t1, apoper-1_g6825_t1	arnari-1_g9180_t1	bombom-1_g8001_t1	canare-1_g6169_t1, canare-1_g7797_t1, canare-1_g9447_t1, canare-1_g998_t1	cercau-1_g11323_t1, cercau-1_g4653_t1, cercau-1_g7044_t1, cercau-1_g9111_t1	cernew-1_g12552_t1, cernew-1_g282_t1, cernew-1_g3049_t1, cernew-1_g3532_t1, cernew-1_g5972_t1, cernew-1_g7502_t1	cersco-1_g2907_t1, cersco-1_g4988_t1	chacoc-1_g10770_t1, chacoc-1_g12148_t1, chacoc-1_g12692_t1, chacoc-1_g4630_t1, chacoc-1_g5373_t1, chacoc-1_g6017_t1	chafim-1_g11257_t1, chafim-1_g169_t1, chafim-1_g6995_t1	chalep-1_g10366_t1, chalep-1_g2332_t1, chalep-1_g3695_t1, chalep-1_g4917_t1, chalep-1_g5064_t1, chalep-1_g5379_t1, chalep-1_g9485_t1	chathe-1_g1586_t1, chathe-1_g3261_t1	corina-1_g10629_t1, corina-1_g1078_t1, corina-1_g2984_t1, corina-1_g5110_t1, corina-1_g7994_t1, corina-1_g8406_t1, corina-1_g8496_t1, corina-1_g9556_t1, corina-1_g9557_t1, corina-1_g9684_t1	cornov-1_g1112_t1, cornov-1_g1572_t1, cornov-1_g5033_t1, cornov-1_g5072_t1, cornov-1_g6577_t1, cornov-1_g7906_t1, cornov-1_g7945_t1	corsep-1_g3416_t1, corsep-1_g359_t1, corsep-1_g4307_t1, corsep-1_g4803_t1, corsep-1_g5619_t1, corsep-1_g7383_t1, corsep-1_g7676_t1	crahot-1_g5395_t1	crathe-1_g1468_t1	dicfun-1_g2505_t1, dicfun-1_g3102_t1, dicfun-1_g9014_t1	eutlat-1_g1692_t1, eutlat-1_g8271_t1, eutlat-1_g885_t1, eutlat-1_g9056_t1	gelunc-1_g3571_t1, gelunc-1_g5108_t1, gelunc-1_g8272_t1	lashir-1_g12968_t1, lashir-1_g3371_t1, lashir-1_g3372_t1, lashir-1_g4664_t1, lashir-1_g6085_t1, lashir-1_g8809_t1	lashis-1_g12035_t1, lashis-1_g4528_t1, lashis-1_g4588_t1, lashis-1_g4802_t1, lashis-1_g6617_t1, lashis-1_g8688_t1		lasovi-1_g2721_t1	lolmin-1_g10578_t1	madmyc-1_g278_t1, madmyc-1_g4851_t1, madmyc-1_g8737_t1, madmyc-1_g9017_t1	mycthe-1_g3123_t1, mycthe-1_g4233_t1, mycthe-1_g5897_t1, mycthe-1_g8658_t1, mycthe-1_g9743_t1	neuafr-1_g2445_t1, neuafr-1_g7048_t1, neuafr-1_g7374_t1, neuafr-1_g7375_t1	neuala-1_g5444_t1	neucer-01_g1244_t1, neucer-01_g2307_t1, neucer-01_g2308_t1, neucer-01_g3273_t1, neucer-01_g3947_t1, neucer-01_g3962_t1, neucer-01_g6075_t1, neucer-01_g7631_t1, neucer-01_g821_t1	neucra-01_g124_t1, neucra-01_g5828_t1	neucra-02_g1965_t1, neucra-02_g7393_t1	neucra-03_g6752_t1, neucra-03_g8108_t1, neucra-03_g8109_t1	neudis4-001b_g5189_t1	neudis4-112a_g4342_t1, neudis4-112a_g7877_t1	neudis5-1_g3807_t1, neudis5-1_g8231_t1	neudis6-1_g4694_t1, neudis6-1_g6858_t1	neudis7-1_g4851_t1	neudis8-1_g6201_t1, neudis8-1_g7113_t1	neudissp-1_g331_t1, neudissp-1_g332_t1	neudisss-1_g10167_t1, neudisss-1_g10168_t1	neuhis-1_g10141_t1, neuhis-1_g8469_t1	neuint-01_g6017_t1, neuint-01_g7091_t1	neumet-1_g3659_t1, neumet-1_g3660_t1, neumet-1_g4883_t1, neumet-1_g4884_t1	neumid-01_g2257_t1, neumid-01_g8476_t1	neumon-01_g668_t1, neumon-01_g8097_t1, neumon-01_g8103_t1	neupan-1_g10010_t1, neupan-1_g2059_t1, neupan-1_g2329_t1, neupan-1_g3401_t1, neupan-1_g7888_t1, neupan-1_g8894_t1, neupan-1_g9472_t1, neupan-1_g9473_t1	neuper-1_g3904_t1
OG0000037	achmac-1_g8992_t1	achstr-1_g70_t1	apoper-1_g2059_t1, apoper-1_g9338_t1	arnari-1_g1236_t1, arnari-1_g7408_t1	bombom-1_g10350_t1, bombom-1_g4560_t1	canare-1_g1282_t1, canare-1_g8303_t1, canare-1_g9376_t1, canare-1_g9448_t1	cercau-1_g10348_t1, cercau-1_g3175_t1, cercau-1_g6749_t1	cernew-1_g11197_t1, cernew-1_g5803_t1, cernew-1_g8848_t1, cernew-1_g8999_t1, cernew-1_g9798_t1	cersco-1_g10244_t1, cersco-1_g11728_t1, cersco-1_g1183_t1, cersco-1_g3033_t1, cersco-1_g4989_t1, cersco-1_g5571_t1, cersco-1_g8497_t1	chacoc-1_g12394_t1, chacoc-1_g5236_t1, chacoc-1_g5903_t1	chafim-1_g7573_t1, chafim-1_g8238_t1, chafim-1_g8921_t1	chalep-1_g10540_t1, chalep-1_g3567_t1, chalep-1_g5071_t1, chalep-1_g610_t1, chalep-1_g7591_t1, chalep-1_g7656_t1, chalep-1_g8280_t1, chalep-1_g8332_t1	chathe-1_g4251_t1, chathe-1_g5218_t1	corina-1_g1863_t1, corina-1_g3666_t1, corina-1_g4256_t1, corina-1_g5494_t1	cornov-1_g566_t1, cornov-1_g6915_t1	corsep-1_g4997_t1, corsep-1_g8127_t1	crahot-1_g2545_t1, crahot-1_g8577_t1	crathe-1_g7354_t1, crathe-1_g8761_t1	dicfun-1_g8532_t1, dicfun-1_g9208_t1	eutlat-1_g1134_t1, eutlat-1_g4458_t1	gelunc-1_g434_t1, gelunc-1_g4527_t1, gelunc-1_g4848_t1, gelunc-1_g4971_t1, gelunc-1_g5419_t1	lashir-1_g11098_t1, lashir-1_g12253_t1, lashir-1_g3267_t1, lashir-1_g820_t1	lashis-1_g10635_t1, lashis-1_g14553_t1, lashis-1_g320_t1, lashis-1_g9524_t1	lasmin-1_g10791_t1, lasmin-1_g6779_t1, lasmin-1_g9000_t1, lasmin-1_g9850_t1	lasovi-1_g10798_t1, lasovi-1_g12709_t1, lasovi-1_g7115_t1, lasovi-1_g7442_t1, lasovi-1_g8270_t1	lolmin-1_g2148_t1, lolmin-1_g6838_t1, lolmin-1_g9767_t1		mycthe-1_g6016_t1	neuafr-1_g1596_t1, neuafr-1_g5539_t1, neuafr-1_g5540_t1, neuafr-1_g722_t1	neuala-1_g3075_t1, neuala-1_g7273_t1, neuala-1_g8097_t1	neucer-01_g4954_t1, neucer-01_g4956_t1, neucer-01_g6639_t1, neucer-01_g7485_t1, neucer-01_g7486_t1, neucer-01_g8632_t1, neucer-01_g9694_t1	neucra-01_g1656_t1, neucra-01_g6032_t1, neucra-01_g8327_t1, neucra-01_g9822_t1	neucra-02_g1594_t1, neucra-02_g8717_t1	neucra-03_g1173_t1, neucra-03_g4672_t1, neucra-03_g896_t1	neudis4-001b_g1872_t1, neudis4-001b_g5374_t1, neudis4-001b_g9471_t1	neudis4-112a_g5166_t1, neudis4-112a_g7129_t1, neudis4-112a_g8474_t1	neudis5-1_g3866_t1, neudis5-1_g7077_t1, neudis5-1_g8568_t1	neudis6-1_g2986_t1, neudis6-1_g4288_t1, neudis6-1_g5155_t1, neudis6-1_g596_t1	neudis7-1_g5178_t1, neudis7-1_g5641_t1, neudis7-1_g674_t1, neudis7-1_g8264_t1	neudis8-1_g3238_t1, neudis8-1_g5184_t1, neudis8-1_g8190_t1	neudissp-1_g1701_t1, neudissp-1_g2588_t1, neudissp-1_g6651_t1	neudisss-1_g3750_t1, neudisss-1_g4076_t1, neudisss-1_g9288_t1	neuhis-1_g3139_t1, neuhis-1_g4097_t1, neuhis-1_g6370_t1	neuint-01_g1608_t1, neuint-01_g2106_t1, neuint-01_g6460_t1, neuint-01_g6552_t1	neumet-1_g6467_t1, neumet-1_g7921_t1, neumet-1_g8121_t1	neumid-01_g10029_t1, neumid-01_g1299_t1, neumid-01_g306_t1, neumid-01_g5923_t1, neumid-01_g9505_t1	neumon-01_g1073_t1, neumon-01_g6549_t1, neumon-01_g7303_t1	neupan-1_g10235_t1, neupan-1_g10772_t1, neupan-1_g1795_t1, neupan-1_g218_t1, neupan-1_g4432_t1, neupan-1_g5883_t1, neupan-1_g5887_t1, neupan-1_g868_t1, neupan-1_g9402_t1	neuper-1_g1810_t1, neuper-1_g6305_t1, neuper-1_g7239_t1, neuper-1_g7758_t1
OG0000038	achmac-1_g10413_t1, achmac-1_g2378_t1, achmac-1_g3627_t1, achmac-1_g4809_t1, achmac-1_g784_t1, achmac-1_g8002_t1	achstr-1_g3681_t1, achstr-1_g612_t1, achstr-1_g8071_t1	apoper-1_g11986_t1, apoper-1_g1348_t1, apoper-1_g2815_t1, apoper-1_g3096_t1, apoper-1_g3958_t1	arnari-1_g1795_t1, arnari-1_g3179_t1, arnari-1_g4526_t1, arnari-1_g5841_t1, arnari-1_g8433_t1	bombom-1_g11190_t1, bombom-1_g1157_t1, bombom-1_g12049_t1, bombom-1_g3578_t1, bombom-1_g7446_t1	canare-1_g10093_t1, canare-1_g10793_t1, canare-1_g4428_t1, canare-1_g5190_t1, canare-1_g7695_t1	cercau-1_g12405_t1, cercau-1_g13533_t1, cercau-1_g13611_t1, cercau-1_g1405_t1, cercau-1_g3016_t1	cernew-1_g13575_t1, cernew-1_g2139_t1, cernew-1_g6837_t1, cernew-1_g6907_t1, cernew-1_g9_t1	cersco-1_g10237_t1, cersco-1_g10483_t1, cersco-1_g2577_t1, cersco-1_g3738_t1, cersco-1_g6491_t1, cersco-1_g862_t1	chacoc-1_g10291_t1, chacoc-1_g12731_t1, chacoc-1_g1670_t1, chacoc-1_g5731_t1, chacoc-1_g8985_t1	chafim-1_g2269_t1, chafim-1_g4144_t1, chafim-1_g4467_t1, chafim-1_g4662_t1, chafim-1_g8164_t1, chafim-1_g833_t1	chalep-1_g1566_t1, chalep-1_g3619_t1, chalep-1_g5161_t1, chalep-1_g6689_t1	chathe-1_g2564_t1, chathe-1_g2780_t1, chathe-1_g7022_t1	corina-1_g11716_t1, corina-1_g7756_t1, corina-1_g7794_t1	cornov-1_g1904_t1, cornov-1_g2776_t1, cornov-1_g521_t1, cornov-1_g5714_t1, cornov-1_g7548_t1	corsep-1_g2656_t1, corsep-1_g6714_t1, corsep-1_g7003_t1, corsep-1_g795_t1	crahot-1_g1938_t1, crahot-1_g2215_t1, crahot-1_g3355_t1, crahot-1_g5807_t1, crahot-1_g6785_t1, crahot-1_g6849_t1, crahot-1_g7154_t1	crathe-1_g1318_t1, crathe-1_g4232_t1, crathe-1_g5937_t1, crathe-1_g8039_t1	dicfun-1_g1195_t1, dicfun-1_g5242_t1, dicfun-1_g7034_t1, dicfun-1_g8103_t1	eutlat-1_g10414_t1, eutlat-1_g11328_t1, eutlat-1_g1191_t1, eutlat-1_g2201_t1, eutlat-1_g6063_t1, eutlat-1_g6886_t1, eutlat-1_g7794_t1, eutlat-1_g8833_t1, eutlat-1_g9133_t1, eutlat-1_g9360_t1	gelunc-1_g6234_t1, gelunc-1_g7226_t1, gelunc-1_g740_t1	lashir-1_g1421_t1, lashir-1_g3146_t1, lashir-1_g4856_t1, lashir-1_g5895_t1, lashir-1_g6186_t1	lashis-1_g10504_t1, lashis-1_g2328_t1, lashis-1_g3607_t1, lashis-1_g3890_t1, lashis-1_g921_t1	lasmin-1_g10023_t1, lasmin-1_g12320_t1, lasmin-1_g13272_t1, lasmin-1_g2177_t1, lasmin-1_g3542_t1, lasmin-1_g3792_t1	lasovi-1_g10000_t1, lasovi-1_g10736_t1, lasovi-1_g13398_t1, lasovi-1_g232_t1, lasovi-1_g7281_t1, lasovi-1_g9772_t1	lolmin-1_g10094_t1, lolmin-1_g102_t1, lolmin-1_g5046_t1, lolmin-1_g7443_t1, lolmin-1_g7901_t1	madmyc-1_g3374_t1, madmyc-1_g6622_t1, madmyc-1_g7599_t1	mycthe-1_g10894_t1, mycthe-1_g1386_t1, mycthe-1_g6494_t1	neuafr-1_g3500_t1, neuafr-1_g3987_t1, neuafr-1_g5735_t1	neuala-1_g5491_t1, neuala-1_g7860_t1, neuala-1_g7901_t1	neucer-01_g6187_t1, neucer-01_g6231_t1, neucer-01_g97_t1	neucra-01_g10680_t1, neucra-01_g10724_t1	neucra-02_g3969_t1, neucra-02_g4012_t1	neucra-03_g5916_t1, neucra-03_g7654_t1	neudis4-001b_g7454_t1, neudis4-001b_g7501_t1	neudis4-112a_g4491_t1, neudis4-112a_g6522_t1	neudis5-1_g5376_t1, neudis5-1_g6085_t1	neudis6-1_g2853_t1, neudis6-1_g2955_t1	neudis7-1_g5981_t1, neudis7-1_g8157_t1	neudis8-1_g4544_t1, neudis8-1_g6622_t1	neudissp-1_g4708_t1, neudissp-1_g7462_t1	neudisss-1_g1883_t1, neudisss-1_g8152_t1	neuhis-1_g5466_t1, neuhis-1_g5513_t1, neuhis-1_g870_t1	neuint-01_g5821_t1, neuint-01_g8359_t1	neumet-1_g5635_t1	neumid-01_g1906_t1, neumid-01_g3640_t1, neumid-01_g3678_t1	neumon-01_g2072_t1, neumon-01_g2103_t1, neumon-01_g2145_t1	neupan-1_g6306_t1, neupan-1_g7930_t1	neuper-1_g3747_t1, neuper-1_g5129_t1
OG0000039	achmac-1_g10536_t1, achmac-1_g4234_t1, achmac-1_g7733_t1, achmac-1_g8580_t1, achmac-1_g8929_t1	achstr-1_g2400_t1, achstr-1_g9983_t1	apoper-1_g1056_t1, apoper-1_g12887_t1, apoper-1_g13192_t1, apoper-1_g2601_t1, apoper-1_g3025_t1, apoper-1_g3107_t1, apoper-1_g4251_t1, apoper-1_g6641_t1, apoper-1_g8114_t1, apoper-1_g9509_t1, apoper-1_g992_t1	arnari-1_g5264_t1, arnari-1_g8705_t1	bombom-1_g11030_t1, bombom-1_g11098_t1, bombom-1_g1828_t1, bombom-1_g4148_t1, bombom-1_g631_t1, bombom-1_g7390_t1, bombom-1_g9661_t1	canare-1_g1856_t1, canare-1_g4855_t1, canare-1_g5872_t1, canare-1_g8684_t1, canare-1_g9129_t1	cercau-1_g10395_t1, cercau-1_g10437_t1, cercau-1_g12097_t1, cercau-1_g14303_t1, cercau-1_g2450_t1, cercau-1_g2451_t1, cercau-1_g4895_t1, cercau-1_g6888_t1, cercau-1_g7574_t1, cercau-1_g8606_t1, cercau-1_g8627_t1, cercau-1_g9605_t1	cernew-1_g10761_t1, cernew-1_g11526_t1, cernew-1_g12041_t1, cernew-1_g1702_t1, cernew-1_g3385_t1, cernew-1_g4918_t1, cernew-1_g7271_t1, cernew-1_g7325_t1, cernew-1_g9790_t1, cernew-1_g9830_t1, cernew-1_g9941_t1, cernew-1_g9962_t1	cersco-1_g10386_t1, cersco-1_g2497_t1, cersco-1_g2829_t1, cersco-1_g2996_t1, cersco-1_g4095_t1, cersco-1_g6683_t1, cersco-1_g956_t1	chacoc-1_g3934_t1, chacoc-1_g447_t1, chacoc-1_g497_t1, chacoc-1_g8225_t1, chacoc-1_g9644_t1, chacoc-1_g9833_t1, chacoc-1_g9982_t1	chafim-1_g11411_t1, chafim-1_g2892_t1, chafim-1_g4790_t1, chafim-1_g9944_t1	chalep-1_g2276_t1, chalep-1_g4213_t1, chalep-1_g4486_t1, chalep-1_g8225_t1	chathe-1_g3612_t1	corina-1_g10973_t1, corina-1_g1868_t1, corina-1_g2643_t1, corina-1_g3135_t1	cornov-1_g2917_t1, cornov-1_g6302_t1, cornov-1_g6898_t1, cornov-1_g7729_t1, cornov-1_g8923_t1	corsep-1_g4270_t1, corsep-1_g4271_t1, corsep-1_g5981_t1, corsep-1_g8096_t1, corsep-1_g8251_t1, corsep-1_g8742_t1	crahot-1_g1660_t1, crahot-1_g2430_t1, crahot-1_g5405_t1, crahot-1_g7139_t1	crathe-1_g2165_t1, crathe-1_g4931_t1, crathe-1_g6906_t1	dicfun-1_g1551_t1, dicfun-1_g4716_t1, dicfun-1_g9223_t1	eutlat-1_g10329_t1, eutlat-1_g1212_t1, eutlat-1_g1918_t1, eutlat-1_g29_t1, eutlat-1_g5583_t1, eutlat-1_g5933_t1, eutlat-1_g8882_t1	gelunc-1_g2118_t1, gelunc-1_g963_t1	lashir-1_g10195_t1, lashir-1_g11277_t1, lashir-1_g11640_t1, lashir-1_g13996_t1, lashir-1_g3137_t1, lashir-1_g6194_t1, lashir-1_g7834_t1, lashir-1_g8162_t1, lashir-1_g9103_t1, lashir-1_g9322_t1	lashis-1_g3595_t1, lashis-1_g4487_t1, lashis-1_g4540_t1, lashis-1_g7920_t1, lashis-1_g8737_t1, lashis-1_g9137_t1, lashis-1_g9361_t1	lasmin-1_g12301_t1, lasmin-1_g13383_t1, lasmin-1_g3464_t1, lasmin-1_g531_t1, lasmin-1_g7261_t1, lasmin-1_g7445_t1, lasmin-1_g8016_t1	lasovi-1_g10080_t1, lasovi-1_g10081_t1, lasovi-1_g10114_t1, lasovi-1_g10716_t1, lasovi-1_g11587_t1, lasovi-1_g12458_t1, lasovi-1_g13156_t1, lasovi-1_g14595_t1, lasovi-1_g1805_t1	lolmin-1_g11787_t1, lolmin-1_g1610_t1, lolmin-1_g3189_t1, lolmin-1_g7505_t1	madmyc-1_g1726_t1, madmyc-1_g3463_t1, madmyc-1_g7709_t1, madmyc-1_g8373_t1		neuafr-1_g3216_t1, neuafr-1_g5046_t1	neuala-1_g5286_t1	neucer-01_g395_t1, neucer-01_g7470_t1, neucer-01_g7471_t1	neucra-01_g3193_t1, neucra-01_g391_t1	neucra-02_g6673_t1, neucra-02_g7660_t1	neucra-03_g5656_t1, neucra-03_g8726_t1	neudis4-001b_g2830_t1, neudis4-001b_g374_t1	neudis4-112a_g2946_t1, neudis4-112a_g8531_t1	neudis5-1_g1173_t1, neudis5-1_g5913_t1	neudis6-1_g1916_t1, neudis6-1_g4482_t1	neudis7-1_g421_t1, neudis7-1_g7066_t1	neudis8-1_g1763_t1, neudis8-1_g3041_t1	neudissp-1_g5146_t1, neudissp-1_g6735_t1	neudisss-1_g2487_t1, neudisss-1_g9122_t1	neuhis-1_g572_t1, neuhis-1_g8220_t1	neuint-01_g2040_t1, neuint-01_g24_t1	neumet-1_g3908_t1, neumet-1_g5894_t1	neumid-01_g9445_t1, neumid-01_g9975_t1	neumon-01_g3854_t1, neumon-01_g6848_t1	neupan-1_g8065_t1	neuper-1_g3766_t1, neuper-1_g8530_t1
OG0000040	achmac-1_g1554_t1, achmac-1_g2048_t1, achmac-1_g4249_t1, achmac-1_g4445_t1, achmac-1_g6478_t1, achmac-1_g7071_t1, achmac-1_g8051_t1	achstr-1_g10020_t1, achstr-1_g5013_t1, achstr-1_g8125_t1, achstr-1_g8475_t1	apoper-1_g12283_t1, apoper-1_g4868_t1, apoper-1_g5627_t1, apoper-1_g7100_t1, apoper-1_g7149_t1, apoper-1_g7650_t1, apoper-1_g8540_t1, apoper-1_g8619_t1, apoper-1_g8932_t1, apoper-1_g9797_t1	arnari-1_g237_t1, arnari-1_g6189_t1, arnari-1_g7556_t1, arnari-1_g7569_t1	bombom-1_g10050_t1, bombom-1_g10856_t1, bombom-1_g144_t1, bombom-1_g1592_t1, bombom-1_g2011_t1, bombom-1_g2407_t1, bombom-1_g2823_t1, bombom-1_g4543_t1, bombom-1_g5138_t1, bombom-1_g8317_t1, bombom-1_g9227_t1	canare-1_g10265_t1, canare-1_g10936_t1, canare-1_g1342_t1, canare-1_g2484_t1, canare-1_g5112_t1, canare-1_g9391_t1	cercau-1_g10765_t1, cercau-1_g11000_t1, cercau-1_g13117_t1, cercau-1_g13143_t1, cercau-1_g7474_t1, cercau-1_g7551_t1, cercau-1_g8358_t1, cercau-1_g9085_t1	cernew-1_g11743_t1, cernew-1_g12074_t1, cernew-1_g3514_t1, cernew-1_g4708_t1, cernew-1_g6524_t1	cersco-1_g10569_t1, cersco-1_g2526_t1, cersco-1_g3723_t1, cersco-1_g4089_t1, cersco-1_g5082_t1, cersco-1_g5519_t1, cersco-1_g5962_t1, cersco-1_g7878_t1	chacoc-1_g11648_t1, chacoc-1_g12683_t1, chacoc-1_g3973_t1, chacoc-1_g4095_t1	chafim-1_g10684_t1, chafim-1_g10809_t1, chafim-1_g11106_t1, chafim-1_g11159_t1, chafim-1_g1483_t1, chafim-1_g2044_t1, chafim-1_g7621_t1	chalep-1_g10394_t1, chalep-1_g1757_t1, chalep-1_g6377_t1, chalep-1_g7899_t1, chalep-1_g8991_t1, chalep-1_g9102_t1	chathe-1_g2252_t1, chathe-1_g4694_t1	corina-1_g10430_t1, corina-1_g3490_t1, corina-1_g7677_t1	cornov-1_g3145_t1, cornov-1_g4432_t1, cornov-1_g5750_t1, cornov-1_g8483_t1	corsep-1_g1934_t1, corsep-1_g2030_t1, corsep-1_g4016_t1, corsep-1_g7836_t1	crahot-1_g473_t1, crahot-1_g4847_t1, crahot-1_g7386_t1, crahot-1_g7856_t1	crathe-1_g258_t1, crathe-1_g2792_t1	dicfun-1_g4505_t1, dicfun-1_g4795_t1, dicfun-1_g7488_t1, dicfun-1_g9715_t1	eutlat-1_g10036_t1, eutlat-1_g11596_t1, eutlat-1_g4234_t1, eutlat-1_g6675_t1, eutlat-1_g7773_t1, eutlat-1_g8081_t1, eutlat-1_g9381_t1	gelunc-1_g3745_t1, gelunc-1_g3959_t1	lashir-1_g11012_t1, lashir-1_g11625_t1, lashir-1_g11626_t1, lashir-1_g2529_t1, lashir-1_g2762_t1, lashir-1_g3214_t1, lashir-1_g5704_t1, lashir-1_g7865_t1	lashis-1_g10051_t1, lashis-1_g10647_t1, lashis-1_g2889_t1, lashis-1_g7307_t1, lashis-1_g7925_t1, lashis-1_g8522_t1, lashis-1_g8742_t1	lasmin-1_g11286_t1, lasmin-1_g3602_t1, lasmin-1_g4558_t1, lasmin-1_g6590_t1, lasmin-1_g9279_t1	lasovi-1_g2417_t1, lasovi-1_g6530_t1, lasovi-1_g7985_t1, lasovi-1_g8200_t1, lasovi-1_g9006_t1, lasovi-1_g9952_t1	lolmin-1_g11157_t1, lolmin-1_g1215_t1, lolmin-1_g2387_t1, lolmin-1_g269_t1, lolmin-1_g3367_t1, lolmin-1_g5986_t1, lolmin-1_g8507_t1	madmyc-1_g5704_t1, madmyc-1_g5728_t1, madmyc-1_g8869_t1, madmyc-1_g8909_t1, madmyc-1_g9096_t1	mycthe-1_g10515_t1, mycthe-1_g5399_t1, mycthe-1_g6577_t1	neuafr-1_g4704_t1	neuala-1_g3699_t1, neuala-1_g5954_t1	neucer-01_g1104_t1, neucer-01_g6180_t1	neucra-01_g4399_t1, neucra-01_g8621_t1	neucra-02_g8826_t1	neucra-03_g463_t1, neucra-03_g5986_t1	neudis4-001b_g3926_t1, neudis4-001b_g7648_t1	neudis4-112a_g2962_t1, neudis4-112a_g719_t1	neudis5-1_g403_t1, neudis5-1_g5440_t1	neudis6-1_g5283_t1, neudis6-1_g6644_t1	neudis7-1_g6412_t1, neudis7-1_g7958_t1	neudis8-1_g196_t1, neudis8-1_g6894_t1	neudissp-1_g1470_t1, neudissp-1_g8398_t1	neudisss-1_g4252_t1, neudisss-1_g6718_t1	neuhis-1_g1812_t1, neuhis-1_g2309_t1	neuint-01_g2126_t1, neuint-01_g7787_t1	neumet-1_g4345_t1, neumet-1_g5353_t1	neumid-01_g5890_t1	neumon-01_g4855_t1	neupan-1_g11794_t1, neupan-1_g3695_t1	neuper-1_g2343_t1, neuper-1_g7437_t1
OG0000041	achmac-1_g1940_t1	achstr-1_g6664_t1	apoper-1_g12545_t1, apoper-1_g5663_t1, apoper-1_g6553_t1	arnari-1_g1184_t1, arnari-1_g1706_t1, arnari-1_g3654_t1, arnari-1_g8018_t1	bombom-1_g10192_t1, bombom-1_g10356_t1, bombom-1_g3883_t1, bombom-1_g7213_t1, bombom-1_g8018_t1	canare-1_g5603_t1, canare-1_g7664_t1	cercau-1_g10354_t1, cercau-1_g12854_t1, cercau-1_g13186_t1, cercau-1_g14245_t1, cercau-1_g7494_t1	cernew-1_g11202_t1, cernew-1_g5528_t1, cernew-1_g6228_t1, cernew-1_g6480_t1, cernew-1_g7583_t1	cersco-1_g10717_t1, cersco-1_g11297_t1, cersco-1_g2969_t1, cersco-1_g3725_t1, cersco-1_g9130_t1	chacoc-1_g10692_t1, chacoc-1_g6354_t1	chafim-1_g4554_t1, chafim-1_g6457_t1	chalep-1_g6691_t1, chalep-1_g6806_t1	chathe-1_g18_t1, chathe-1_g6750_t1	corina-1_g1522_t1, corina-1_g8989_t1	cornov-1_g1660_t1, cornov-1_g5224_t1	corsep-1_g3213_t1, corsep-1_g4937_t1	crahot-1_g7004_t1	crathe-1_g6296_t1	dicfun-1_g3183_t1, dicfun-1_g4166_t1	eutlat-1_g8359_t1	gelunc-1_g2723_t1, gelunc-1_g294_t1, gelunc-1_g3135_t1, gelunc-1_g3936_t1, gelunc-1_g8485_t1, gelunc-1_g8486_t1	lashir-1_g10364_t1, lashir-1_g11102_t1, lashir-1_g13950_t1, lashir-1_g13961_t1, lashir-1_g3513_t1, lashir-1_g4031_t1	lashis-1_g10721_t1, lashis-1_g5002_t1, lashis-1_g6262_t1, lashis-1_g8738_t1, lashis-1_g9085_t1, lashis-1_g9228_t1, lashis-1_g9528_t1	lasmin-1_g10785_t1, lasmin-1_g7560_t1, lasmin-1_g8883_t1, lasmin-1_g9228_t1	lasovi-1_g12324_t1, lasovi-1_g4457_t1, lasovi-1_g7122_t1, lasovi-1_g8029_t1, lasovi-1_g8354_t1	lolmin-1_g11168_t1, lolmin-1_g2990_t1	madmyc-1_g1219_t1, madmyc-1_g7992_t1	mycthe-1_g2033_t1	neuafr-1_g1164_t1, neuafr-1_g1844_t1, neuafr-1_g7391_t1, neuafr-1_g9299_t1, neuafr-1_g9350_t1	neuala-1_g1160_t1, neuala-1_g1383_t1, neuala-1_g4202_t1, neuala-1_g8397_t1	neucer-01_g3838_t1, neucer-01_g7846_t1, neucer-01_g838_t1, neucer-01_g8782_t1, neucer-01_g9273_t1	neucra-01_g10074_t1, neucra-01_g10658_t1, neucra-01_g8583_t1, neucra-01_g8968_t1	neucra-02_g4035_t1, neucra-02_g4599_t1, neucra-02_g5099_t1, neucra-02_g9144_t1	neucra-03_g4242_t1, neucra-03_g6344_t1, neucra-03_g6443_t1, neucra-03_g8644_t1	neudis4-001b_g6534_t1, neudis4-001b_g6885_t1, neudis4-001b_g7433_t1, neudis4-001b_g7607_t1, neudis4-001b_g7734_t1	neudis4-112a_g152_t1, neudis4-112a_g1879_t1, neudis4-112a_g538_t1, neudis4-112a_g554_t1	neudis5-1_g3784_t1, neudis5-1_g4099_t1, neudis5-1_g4152_t1, neudis5-1_g4706_t1, neudis5-1_g8565_t1	neudis6-1_g1224_t1, neudis6-1_g1225_t1, neudis6-1_g2106_t1, neudis6-1_g216_t1, neudis6-1_g4243_t1, neudis6-1_g6083_t1	neudis7-1_g137_t1, neudis7-1_g480_t1, neudis7-1_g5214_t1, neudis7-1_g5555_t1, neudis7-1_g7045_t1	neudis8-1_g3409_t1, neudis8-1_g5404_t1, neudis8-1_g6367_t1, neudis8-1_g6642_t1, neudis8-1_g8619_t1	neudissp-1_g2157_t1, neudissp-1_g5976_t1, neudissp-1_g6539_t1, neudissp-1_g6878_t1, neudissp-1_g8774_t1	neudisss-1_g10241_t1, neudisss-1_g1031_t1, neudisss-1_g10415_t1, neudisss-1_g1770_t1, neudisss-1_g3328_t1	neuhis-1_g1770_t1, neuhis-1_g2125_t1, neuhis-1_g5538_t1, neuhis-1_g6120_t1	neuint-01_g183_t1, neuint-01_g6872_t1, neuint-01_g8381_t1, neuint-01_g986_t1	neumet-1_g2105_t1, neumet-1_g281_t1, neumet-1_g3211_t1, neumet-1_g5250_t1	neumid-01_g3708_t1, neumid-01_g5581_t1, neumid-01_g6022_t1, neumid-01_g7343_t1, neumid-01_g7748_t1	neumon-01_g2682_t1, neumon-01_g4901_t1, neumon-01_g5343_t1, neumon-01_g8992_t1	neupan-1_g1483_t1, neupan-1_g455_t1, neupan-1_g853_t1, neupan-1_g9504_t1	neuper-1_g1033_t1, neuper-1_g282_t1, neuper-1_g6824_t1, neuper-1_g8665_t1
OG0000042	achmac-1_g4805_t1, achmac-1_g8091_t1, achmac-1_g989_t1	achstr-1_g3032_t1, achstr-1_g3472_t1, achstr-1_g7076_t1, achstr-1_g7795_t1, achstr-1_g8191_t1	apoper-1_g11082_t1, apoper-1_g11086_t1, apoper-1_g11090_t1, apoper-1_g2705_t1, apoper-1_g4459_t1, apoper-1_g5060_t1, apoper-1_g6507_t1, apoper-1_g9573_t1	arnari-1_g1253_t1, arnari-1_g7234_t1	bombom-1_g10793_t1, bombom-1_g4016_t1, bombom-1_g4049_t1, bombom-1_g4050_t1, bombom-1_g6705_t1, bombom-1_g7122_t1	canare-1_g1266_t1, canare-1_g4632_t1, canare-1_g4639_t1, canare-1_g4806_t1, canare-1_g5585_t1, canare-1_g6838_t1, canare-1_g9047_t1	cercau-1_g10168_t1, cercau-1_g11789_t1, cercau-1_g12639_t1, cercau-1_g12641_t1, cercau-1_g13036_t1, cercau-1_g13040_t1, cercau-1_g14256_t1, cercau-1_g7125_t1, cercau-1_g7740_t1, cercau-1_g9387_t1, cercau-1_g9618_t1	cernew-1_g10454_t1, cernew-1_g12945_t1, cernew-1_g3516_t1, cernew-1_g6078_t1, cernew-1_g6081_t1, cernew-1_g6240_t1, cernew-1_g6312_t1, cernew-1_g9765_t1, cernew-1_g9767_t1	cersco-1_g10498_t1, cersco-1_g5236_t1, cersco-1_g6682_t1, cersco-1_g817_t1, cersco-1_g8994_t1, cersco-1_g9056_t1, cersco-1_g9887_t1, cersco-1_g9888_t1	chacoc-1_g11530_t1, chacoc-1_g12195_t1, chacoc-1_g3039_t1, chacoc-1_g3040_t1, chacoc-1_g4610_t1, chacoc-1_g4922_t1, chacoc-1_g5062_t1	chafim-1_g2109_t1, chafim-1_g7583_t1, chafim-1_g7584_t1, chafim-1_g8305_t1, chafim-1_g8312_t1	chalep-1_g10555_t1		corina-1_g4847_t1	cornov-1_g3056_t1, cornov-1_g4217_t1, cornov-1_g4334_t1, cornov-1_g7026_t1	corsep-1_g1725_t1, corsep-1_g1726_t1, corsep-1_g7649_t1				eutlat-1_g1826_t1, eutlat-1_g4438_t1	gelunc-1_g3614_t1, gelunc-1_g5121_t1, gelunc-1_g5307_t1	lashir-1_g11322_t1, lashir-1_g3446_t1, lashir-1_g3530_t1, lashir-1_g3958_t1, lashir-1_g4015_t1, lashir-1_g4506_t1, lashir-1_g4602_t1, lashir-1_g5455_t1, lashir-1_g8097_t1	lashis-1_g10320_t1, lashis-1_g11135_t1, lashis-1_g11177_t1, lashis-1_g11501_t1, lashis-1_g11908_t1, lashis-1_g11909_t1, lashis-1_g12244_t1, lashis-1_g14201_t1, lashis-1_g2530_t1, lashis-1_g357_t1, lashis-1_g5191_t1, lashis-1_g995_t1	lasmin-1_g11537_t1, lasmin-1_g12200_t1, lasmin-1_g12317_t1, lasmin-1_g12352_t1, lasmin-1_g13153_t1, lasmin-1_g13154_t1, lasmin-1_g2952_t1, lasmin-1_g3829_t1, lasmin-1_g6088_t1, lasmin-1_g6090_t1, lasmin-1_g7709_t1, lasmin-1_g7775_t1, lasmin-1_g8811_t1, lasmin-1_g9763_t1	lasovi-1_g10366_t1, lasovi-1_g10367_t1, lasovi-1_g10603_t1, lasovi-1_g10810_t1, lasovi-1_g12122_t1, lasovi-1_g12516_t1, lasovi-1_g13831_t1, lasovi-1_g13832_t1, lasovi-1_g3254_t1, lasovi-1_g3752_t1, lasovi-1_g4823_t1, lasovi-1_g5552_t1, lasovi-1_g6439_t1, lasovi-1_g8432_t1	lolmin-1_g1857_t1, lolmin-1_g2559_t1	madmyc-1_g3182_t1, madmyc-1_g3183_t1, madmyc-1_g5603_t1, madmyc-1_g7402_t1, madmyc-1_g8164_t1, madmyc-1_g9077_t1		neuafr-1_g3698_t1, neuafr-1_g3957_t1	neuala-1_g8768_t1, neuala-1_g9359_t1	neucer-01_g3051_t1, neucer-01_g4847_t1	neucra-01_g4820_t1, neucra-01_g7726_t1	neucra-02_g3794_t1, neucra-02_g5634_t1	neucra-03_g5160_t1, neucra-03_g6294_t1				neudis6-1_g2481_t1	neudis7-1_g268_t1	neudis8-1_g1165_t1	neudissp-1_g117_t1	neudisss-1_g2020_t1	neuhis-1_g6784_t1, neuhis-1_g8768_t1	neuint-01_g5722_t1	neumet-1_g4846_t1, neumet-1_g6062_t1	neumid-01_g10414_t1, neumid-01_g9084_t1	neumon-01_g1666_t1, neumon-01_g4953_t1	neupan-1_g5985_t1, neupan-1_g6977_t1	neuper-1_g5067_t1, neuper-1_g6929_t1
OG0000043	achmac-1_g10601_t1, achmac-1_g9363_t1	achstr-1_g8118_t1, achstr-1_g9776_t1	apoper-1_g10346_t1, apoper-1_g10900_t1, apoper-1_g11828_t1, apoper-1_g12369_t1, apoper-1_g12876_t1, apoper-1_g13066_t1, apoper-1_g50_t1, apoper-1_g6700_t1	arnari-1_g1357_t1, arnari-1_g2829_t1, arnari-1_g2943_t1, arnari-1_g3375_t1, arnari-1_g3699_t1, arnari-1_g4116_t1, arnari-1_g8773_t1, arnari-1_g9136_t1	bombom-1_g4689_t1, bombom-1_g7257_t1, bombom-1_g8294_t1, bombom-1_g9161_t1	canare-1_g1113_t1, canare-1_g4655_t1, canare-1_g7706_t1, canare-1_g9082_t1, canare-1_g9877_t1	cercau-1_g10181_t1, cercau-1_g12754_t1, cercau-1_g13612_t1, cercau-1_g5273_t1, cercau-1_g8199_t1, cercau-1_g8254_t1, cercau-1_g9460_t1	cernew-1_g10587_t1, cernew-1_g12644_t1, cernew-1_g14244_t1, cernew-1_g5114_t1, cernew-1_g5520_t1, cernew-1_g6909_t1, cernew-1_g7478_t1	cersco-1_g10990_t1, cersco-1_g2797_t1, cersco-1_g7154_t1, cersco-1_g7359_t1, cersco-1_g8431_t1	chacoc-1_g3114_t1, chacoc-1_g3482_t1, chacoc-1_g5597_t1, chacoc-1_g5681_t1	chafim-1_g11113_t1, chafim-1_g148_t1, chafim-1_g2845_t1, chafim-1_g6359_t1, chafim-1_g6399_t1, chafim-1_g9991_t1	chalep-1_g1768_t1, chalep-1_g4158_t1, chalep-1_g5984_t1, chalep-1_g7101_t1, chalep-1_g7730_t1	chathe-1_g2257_t1, chathe-1_g4632_t1	corina-1_g10436_t1, corina-1_g5038_t1, corina-1_g5039_t1, corina-1_g5583_t1, corina-1_g6431_t1, corina-1_g6740_t1, corina-1_g8936_t1	cornov-1_g1320_t1, cornov-1_g1713_t1, cornov-1_g3208_t1, cornov-1_g7300_t1	corsep-1_g1744_t1, corsep-1_g2723_t1, corsep-1_g4008_t1, corsep-1_g5868_t1	crahot-1_g1401_t1, crahot-1_g387_t1, crahot-1_g6542_t1, crahot-1_g7117_t1	crathe-1_g3209_t1, crathe-1_g7674_t1	dicfun-1_g4119_t1, dicfun-1_g5169_t1, dicfun-1_g775_t1	eutlat-1_g1416_t1, eutlat-1_g3733_t1, eutlat-1_g4708_t1, eutlat-1_g5271_t1, eutlat-1_g5460_t1, eutlat-1_g7230_t1	gelunc-1_g4560_t1, gelunc-1_g6865_t1, gelunc-1_g8871_t1	lashir-1_g10427_t1, lashir-1_g4486_t1, lashir-1_g5151_t1, lashir-1_g5500_t1, lashir-1_g8947_t1, lashir-1_g9114_t1	lashis-1_g10421_t1, lashis-1_g11475_t1, lashis-1_g14196_t1, lashis-1_g14249_t1, lashis-1_g4335_t1, lashis-1_g6366_t1, lashis-1_g7015_t1	lasmin-1_g11787_t1, lasmin-1_g13280_t1, lasmin-1_g5482_t1, lasmin-1_g7473_t1, lasmin-1_g9188_t1	lasovi-1_g12408_t1, lasovi-1_g13392_t1, lasovi-1_g3280_t1, lasovi-1_g5922_t1, lasovi-1_g8067_t1	lolmin-1_g1175_t1, lolmin-1_g5424_t1	madmyc-1_g1467_t1, madmyc-1_g1702_t1, madmyc-1_g5281_t1, madmyc-1_g5649_t1, madmyc-1_g8437_t1, madmyc-1_g9573_t1	mycthe-1_g10503_t1, mycthe-1_g2643_t1, mycthe-1_g4002_t1	neuafr-1_g3112_t1, neuafr-1_g9109_t1	neuala-1_g4220_t1, neuala-1_g9623_t1	neucer-01_g8327_t1, neucer-01_g853_t1	neucra-01_g4615_t1, neucra-01_g8638_t1	neucra-02_g5439_t1, neucra-02_g8843_t1	neucra-03_g2405_t1, neucra-03_g3947_t1	neudis4-001b_g4113_t1, neudis4-001b_g7795_t1	neudis4-112a_g1937_t1, neudis4-112a_g7634_t1	neudis5-1_g5392_t1, neudis5-1_g854_t1	neudis6-1_g333_t1, neudis6-1_g575_t1	neudis7-1_g1019_t1, neudis7-1_g5043_t1	neudis8-1_g6999_t1, neudis8-1_g8108_t1	neudissp-1_g3418_t1, neudissp-1_g4233_t1	neudisss-1_g7216_t1, neudisss-1_g9843_t1	neuhis-1_g1824_t1, neuhis-1_g2295_t1	neuint-01_g2684_t1, neuint-01_g7777_t1	neumet-1_g3304_t1, neumet-1_g5015_t1	neumid-01_g10495_t1, neumid-01_g5909_t1	neumon-01_g4038_t1, neumon-01_g9453_t1	neupan-1_g10379_t1, neupan-1_g5083_t1, neupan-1_g9144_t1	neuper-1_g1909_t1, neuper-1_g5817_t1
OG0000044	achmac-1_g4018_t1, achmac-1_g4923_t1, achmac-1_g6144_t1	achstr-1_g1794_t1, achstr-1_g5719_t1, achstr-1_g6592_t1	apoper-1_g1147_t1, apoper-1_g12083_t1, apoper-1_g12303_t1, apoper-1_g12941_t1, apoper-1_g3212_t1, apoper-1_g8727_t1, apoper-1_g9528_t1, apoper-1_g9916_t1	arnari-1_g1000_t1, arnari-1_g1207_t1, arnari-1_g2621_t1, arnari-1_g3109_t1, arnari-1_g9883_t1	bombom-1_g10188_t1, bombom-1_g3526_t1, bombom-1_g3939_t1, bombom-1_g6696_t1, bombom-1_g7976_t1, bombom-1_g8008_t1, bombom-1_g9322_t1	canare-1_g1494_t1, canare-1_g2405_t1, canare-1_g5821_t1, canare-1_g9062_t1	cercau-1_g10187_t1, cercau-1_g11662_t1, cercau-1_g12799_t1, cercau-1_g12867_t1, cercau-1_g3023_t1, cercau-1_g9192_t1	cernew-1_g10394_t1, cernew-1_g10957_t1, cernew-1_g12873_t1, cernew-1_g2_t1, cernew-1_g7526_t1, cernew-1_g7597_t1	cersco-1_g10073_t1, cersco-1_g10195_t1, cersco-1_g11376_t1, cersco-1_g7227_t1, cersco-1_g792_t1	chacoc-1_g1626_t1, chacoc-1_g5220_t1, chacoc-1_g7479_t1, chacoc-1_g9785_t1	chafim-1_g11339_t1, chafim-1_g11363_t1, chafim-1_g4796_t1, chafim-1_g9183_t1	chalep-1_g4337_t1, chalep-1_g5415_t1, chalep-1_g5416_t1, chalep-1_g9368_t1	chathe-1_g5135_t1, chathe-1_g5137_t1, chathe-1_g6583_t1	corina-1_g10621_t1, corina-1_g11133_t1, corina-1_g2674_t1, corina-1_g5710_t1, corina-1_g5960_t1, corina-1_g6435_t1, corina-1_g8472_t1	cornov-1_g1550_t1, cornov-1_g1591_t1, cornov-1_g3935_t1, cornov-1_g9335_t1	corsep-1_g4328_t1, corsep-1_g5937_t1, corsep-1_g5938_t1, corsep-1_g7134_t1	crahot-1_g1683_t1, crahot-1_g1684_t1, crahot-1_g2514_t1, crahot-1_g6286_t1		dicfun-1_g1331_t1, dicfun-1_g1332_t1, dicfun-1_g4097_t1	eutlat-1_g7811_t1, eutlat-1_g8021_t1	gelunc-1_g4634_t1, gelunc-1_g4878_t1, gelunc-1_g9839_t1	lashir-1_g14031_t1, lashir-1_g2852_t1, lashir-1_g4133_t1, lashir-1_g5120_t1, lashir-1_g8225_t1, lashir-1_g9313_t1	lashis-1_g14220_t1, lashis-1_g4871_t1, lashis-1_g5147_t1, lashis-1_g7279_t1, lashis-1_g8568_t1, lashis-1_g9011_t1	lasmin-1_g10261_t1, lasmin-1_g12321_t1, lasmin-1_g156_t1, lasmin-1_g6458_t1, lasmin-1_g7368_t1, lasmin-1_g7622_t1	lasovi-1_g10737_t1, lasovi-1_g12222_t1, lasovi-1_g13440_t1, lasovi-1_g2943_t1, lasovi-1_g6846_t1, lasovi-1_g8873_t1	lolmin-1_g9995_t1	madmyc-1_g10307_t1, madmyc-1_g1136_t1, madmyc-1_g2658_t1, madmyc-1_g7504_t1, madmyc-1_g7683_t1	mycthe-1_g4351_t1, mycthe-1_g7321_t1, mycthe-1_g7338_t1, mycthe-1_g9663_t1	neuafr-1_g1706_t1, neuafr-1_g2022_t1	neuala-1_g1659_t1, neuala-1_g2791_t1, neuala-1_g8840_t1	neucer-01_g1523_t1, neucer-01_g6241_t1, neucer-01_g8493_t1	neucra-01_g2740_t1, neucra-01_g9284_t1	neucra-02_g3753_t1, neucra-02_g7106_t1	neucra-03_g1008_t1, neucra-03_g3328_t1	neudis4-001b_g2397_t1, neudis4-001b_g8257_t1	neudis4-112a_g5694_t1, neudis4-112a_g7045_t1	neudis5-1_g3151_t1, neudis5-1_g7865_t1	neudis6-1_g7070_t1, neudis6-1_g7313_t1	neudis7-1_g195_t1, neudis7-1_g5451_t1	neudis8-1_g5648_t1, neudis8-1_g8329_t1	neudissp-1_g2343_t1, neudissp-1_g750_t1	neudisss-1_g5521_t1, neudisss-1_g7027_t1, neudisss-1_g8761_t1	neuhis-1_g108_t1, neuhis-1_g9556_t1	neuint-01_g5293_t1, neuint-01_g6484_t1	neumet-1_g1011_t1, neumet-1_g4898_t1	neumid-01_g3426_t1, neumid-01_g3594_t1, neumid-01_g5627_t1	neumon-01_g2154_t1, neumon-01_g5632_t1, neumon-01_g6970_t1	neupan-1_g1661_t1, neupan-1_g5782_t1, neupan-1_g7920_t1	neuper-1_g4098_t1, neuper-1_g8425_t1
OG0000045	achmac-1_g1334_t1, achmac-1_g5856_t1, achmac-1_g611_t1, achmac-1_g6403_t1, achmac-1_g7086_t1, achmac-1_g9145_t1, achmac-1_g9586_t1, achmac-1_g9620_t1	achstr-1_g10154_t1, achstr-1_g4957_t1, achstr-1_g5620_t1	apoper-1_g12790_t1, apoper-1_g2967_t1, apoper-1_g662_t1, apoper-1_g7145_t1, apoper-1_g8383_t1, apoper-1_g9843_t1	arnari-1_g1842_t1, arnari-1_g1843_t1, arnari-1_g8991_t1	bombom-1_g10804_t1, bombom-1_g238_t1, bombom-1_g4951_t1, bombom-1_g6590_t1, bombom-1_g9987_t1	canare-1_g10635_t1, canare-1_g10639_t1, canare-1_g4319_t1	cercau-1_g13950_t1, cercau-1_g2649_t1, cercau-1_g3167_t1, cercau-1_g672_t1, cercau-1_g9990_t1	cernew-1_g10686_t1, cernew-1_g13136_t1, cernew-1_g2737_t1, cernew-1_g3412_t1, cernew-1_g6604_t1	cersco-1_g11637_t1, cersco-1_g257_t1, cersco-1_g9911_t1	chacoc-1_g2160_t1, chacoc-1_g4391_t1, chacoc-1_g5344_t1, chacoc-1_g7182_t1, chacoc-1_g8570_t1, chacoc-1_g8839_t1	chafim-1_g10790_t1, chafim-1_g11200_t1, chafim-1_g11407_t1, chafim-1_g267_t1, chafim-1_g5283_t1, chafim-1_g8174_t1	chalep-1_g10175_t1, chalep-1_g195_t1		corina-1_g10363_t1, corina-1_g1721_t1, corina-1_g4773_t1, corina-1_g7311_t1, corina-1_g7312_t1	cornov-1_g1406_t1, cornov-1_g4917_t1, cornov-1_g6517_t1	corsep-1_g5674_t1, corsep-1_g5961_t1, corsep-1_g6243_t1	crahot-1_g1555_t1, crahot-1_g3867_t1, crahot-1_g6798_t1	crathe-1_g5897_t1, crathe-1_g837_t1	dicfun-1_g3392_t1, dicfun-1_g799_t1, dicfun-1_g8365_t1	eutlat-1_g11343_t1, eutlat-1_g2308_t1, eutlat-1_g2403_t1, eutlat-1_g3786_t1, eutlat-1_g4269_t1, eutlat-1_g5125_t1, eutlat-1_g6339_t1, eutlat-1_g80_t1	gelunc-1_g3177_t1, gelunc-1_g4028_t1, gelunc-1_g541_t1, gelunc-1_g6366_t1, gelunc-1_g6367_t1, gelunc-1_g8619_t1	lashir-1_g1757_t1, lashir-1_g4223_t1, lashir-1_g9363_t1	lashis-1_g11109_t1, lashis-1_g11231_t1, lashis-1_g13183_t1, lashis-1_g14250_t1, lashis-1_g14503_t1, lashis-1_g5223_t1	lasmin-1_g10819_t1, lasmin-1_g1397_t1, lasmin-1_g8645_t1, lasmin-1_g9165_t1	lasovi-1_g7088_t1, lasovi-1_g8088_t1, lasovi-1_g958_t1	lolmin-1_g10481_t1, lolmin-1_g3186_t1, lolmin-1_g3760_t1, lolmin-1_g5006_t1	madmyc-1_g2606_t1, madmyc-1_g2647_t1, madmyc-1_g5566_t1, madmyc-1_g7493_t1		neuafr-1_g6103_t1, neuafr-1_g8401_t1, neuafr-1_g8433_t1	neuala-1_g6349_t1, neuala-1_g715_t1, neuala-1_g8444_t1, neuala-1_g9151_t1	neucer-01_g4612_t1, neucer-01_g5273_t1, neucer-01_g573_t1, neucer-01_g739_t1	neucra-01_g2968_t1, neucra-01_g8467_t1	neucra-02_g6878_t1	neucra-03_g8543_t1, neucra-03_g8844_t1	neudis4-001b_g3044_t1, neudis4-001b_g8056_t1	neudis4-112a_g3316_t1, neudis4-112a_g3706_t1, neudis4-112a_g8077_t1	neudis5-1_g7068_t1	neudis6-1_g1634_t1, neudis6-1_g2686_t1, neudis6-1_g3117_t1, neudis6-1_g7767_t1	neudis7-1_g2885_t1, neudis7-1_g4999_t1, neudis7-1_g5483_t1, neudis7-1_g7506_t1	neudis8-1_g6230_t1, neudis8-1_g6309_t1, neudis8-1_g8074_t1, neudis8-1_g854_t1	neudissp-1_g1335_t1, neudissp-1_g1445_t1, neudissp-1_g7339_t1	neudisss-1_g7428_t1, neudisss-1_g7688_t1, neudisss-1_g8420_t1, neudisss-1_g8496_t1	neuhis-1_g346_t1	neuint-01_g4348_t1, neuint-01_g5683_t1, neuint-01_g6122_t1	neumet-1_g4235_t1, neumet-1_g725_t1	neumid-01_g2311_t1, neumid-01_g2700_t1, neumid-01_g4092_t1, neumid-01_g5346_t1	neumon-01_g6715_t1, neumon-01_g7562_t1, neumon-01_g8571_t1, neumon-01_g8790_t1	neupan-1_g10589_t1, neupan-1_g10768_t1, neupan-1_g1188_t1, neupan-1_g5949_t1	neuper-1_g2200_t1, neuper-1_g2328_t1
OG0000046	achmac-1_g5808_t1, achmac-1_g8778_t1, achmac-1_g9698_t1	achstr-1_g128_t1, achstr-1_g2512_t1	apoper-1_g11815_t1, apoper-1_g4873_t1, apoper-1_g4943_t1, apoper-1_g9153_t1	arnari-1_g2997_t1, arnari-1_g6630_t1, arnari-1_g9171_t1, arnari-1_g9266_t1, arnari-1_g9854_t1	bombom-1_g1604_t1, bombom-1_g5654_t1, bombom-1_g9363_t1	canare-1_g10327_t1, canare-1_g3652_t1, canare-1_g8726_t1, canare-1_g9063_t1	cercau-1_g12741_t1, cercau-1_g14375_t1, cercau-1_g7441_t1, cercau-1_g7596_t1, cercau-1_g7746_t1, cercau-1_g8225_t1, cercau-1_g8349_t1	cernew-1_g12650_t1, cernew-1_g13003_t1, cernew-1_g4716_t1, cernew-1_g5055_t1, cernew-1_g5538_t1	cersco-1_g5454_t1, cersco-1_g6566_t1, cersco-1_g6768_t1	chacoc-1_g11900_t1, chacoc-1_g1269_t1, chacoc-1_g1506_t1, chacoc-1_g2693_t1, chacoc-1_g7497_t1, chacoc-1_g9286_t1, chacoc-1_g9569_t1	chafim-1_g2689_t1, chafim-1_g2808_t1, chafim-1_g4772_t1, chafim-1_g52_t1, chafim-1_g61_t1, chafim-1_g8283_t1, chafim-1_g9883_t1	chalep-1_g2297_t1, chalep-1_g2555_t1, chalep-1_g3305_t1, chalep-1_g4520_t1, chalep-1_g5804_t1	chathe-1_g3977_t1, chathe-1_g4814_t1, chathe-1_g5304_t1	corina-1_g1364_t1, corina-1_g2217_t1, corina-1_g3463_t1, corina-1_g400_t1, corina-1_g5699_t1, corina-1_g6096_t1, corina-1_g6499_t1, corina-1_g8857_t1	cornov-1_g2284_t1, cornov-1_g3978_t1, cornov-1_g6173_t1, cornov-1_g6550_t1, cornov-1_g7502_t1	corsep-1_g3502_t1, corsep-1_g5645_t1, corsep-1_g5828_t1, corsep-1_g6143_t1, corsep-1_g8818_t1	crahot-1_g1451_t1, crahot-1_g4335_t1, crahot-1_g5966_t1, crahot-1_g6076_t1, crahot-1_g8440_t1	crathe-1_g2035_t1, crathe-1_g3162_t1, crathe-1_g4633_t1, crathe-1_g6489_t1	dicfun-1_g5570_t1, dicfun-1_g6004_t1, dicfun-1_g6124_t1, dicfun-1_g6142_t1	eutlat-1_g2385_t1	gelunc-1_g2809_t1, gelunc-1_g4633_t1, gelunc-1_g4992_t1	lashir-1_g13910_t1, lashir-1_g14023_t1, lashir-1_g7119_t1, lashir-1_g7545_t1	lashis-1_g2707_t1, lashis-1_g3631_t1, lashis-1_g4865_t1, lashis-1_g5025_t1, lashis-1_g8472_t1	lasmin-1_g128_t1, lasmin-1_g14447_t1, lasmin-1_g3585_t1, lasmin-1_g7398_t1, lasmin-1_g8631_t1	lasovi-1_g13459_t1, lasovi-1_g4159_t1, lasovi-1_g6804_t1, lasovi-1_g8930_t1, lasovi-1_g9969_t1	lolmin-1_g4567_t1, lolmin-1_g8182_t1, lolmin-1_g9971_t1	madmyc-1_g10170_t1, madmyc-1_g7478_t1, madmyc-1_g874_t1, madmyc-1_g9100_t1, madmyc-1_g9299_t1, madmyc-1_g957_t1	mycthe-1_g10491_t1, mycthe-1_g10496_t1, mycthe-1_g8362_t1	neuafr-1_g1705_t1, neuafr-1_g5907_t1, neuafr-1_g804_t1	neuala-1_g2185_t1, neuala-1_g3211_t1, neuala-1_g8839_t1	neucer-01_g1524_t1, neucer-01_g4462_t1, neucer-01_g9619_t1	neucra-01_g2438_t1, neucra-01_g4303_t1	neucra-02_g10120_t1, neucra-02_g9833_t1	neucra-03_g1977_t1, neucra-03_g7921_t1	neudis4-001b_g2147_t1, neudis4-001b_g3836_t1	neudis4-112a_g3468_t1, neudis4-112a_g5496_t1	neudis5-1_g1146_t1, neudis5-1_g7229_t1	neudis6-1_g3535_t1, neudis6-1_g4492_t1	neudis7-1_g3017_t1, neudis7-1_g3148_t1	neudis8-1_g4446_t1, neudis8-1_g6325_t1	neudissp-1_g1672_t1, neudissp-1_g505_t1	neudisss-1_g5421_t1, neudisss-1_g6814_t1	neuhis-1_g1655_t1, neuhis-1_g3881_t1	neuint-01_g4930_t1, neuint-01_g5771_t1	neumet-1_g2568_t1, neumet-1_g6785_t1	neumid-01_g10326_t1, neumid-01_g1198_t1, neumid-01_g4_t1	neumon-01_g1020_t1, neumon-01_g4625_t1, neumon-01_g6971_t1	neupan-1_g5783_t1, neupan-1_g5828_t1, neupan-1_g7866_t1	neuper-1_g4_t1, neuper-1_g5185_t1
OG0000047	achmac-1_g3389_t1, achmac-1_g692_t1	achstr-1_g8106_t1, achstr-1_g8745_t1	apoper-1_g10259_t1, apoper-1_g10950_t1, apoper-1_g11862_t1, apoper-1_g12122_t1, apoper-1_g494_t1, apoper-1_g7137_t1, apoper-1_g7982_t1, apoper-1_g9996_t1	arnari-1_g7055_t1	bombom-1_g11274_t1, bombom-1_g1731_t1, bombom-1_g7274_t1	canare-1_g3730_t1, canare-1_g8546_t1	cercau-1_g11218_t1, cercau-1_g12573_t1, cercau-1_g12634_t1, cercau-1_g14487_t1, cercau-1_g266_t1, cercau-1_g2726_t1, cercau-1_g3155_t1, cercau-1_g4888_t1, cercau-1_g5581_t1, cercau-1_g6820_t1, cercau-1_g9848_t1	cernew-1_g11044_t1, cernew-1_g13110_t1, cernew-1_g14049_t1, cernew-1_g2198_t1, cernew-1_g2305_t1, cernew-1_g3397_t1, cernew-1_g4928_t1, cernew-1_g9286_t1	cersco-1_g11768_t1, cersco-1_g2783_t1, cersco-1_g5876_t1	chacoc-1_g1312_t1, chacoc-1_g2611_t1, chacoc-1_g4037_t1, chacoc-1_g5158_t1, chacoc-1_g7128_t1, chacoc-1_g8767_t1, chacoc-1_g9245_t1	chafim-1_g10991_t1, chafim-1_g151_t1, chafim-1_g229_t1, chafim-1_g4679_t1, chafim-1_g7601_t1, chafim-1_g9654_t1	chalep-1_g1802_t1, chalep-1_g579_t1, chalep-1_g7787_t1		corina-1_g3127_t1, corina-1_g7884_t1, corina-1_g9154_t1	cornov-1_g1997_t1	corsep-1_g1665_t1, corsep-1_g6120_t1	crahot-1_g248_t1		dicfun-1_g3124_t1	eutlat-1_g345_t1	gelunc-1_g6299_t1, gelunc-1_g7607_t1	lashir-1_g10409_t1, lashir-1_g10659_t1, lashir-1_g11424_t1, lashir-1_g11585_t1, lashir-1_g12263_t1, lashir-1_g12264_t1, lashir-1_g13885_t1, lashir-1_g2485_t1, lashir-1_g2882_t1, lashir-1_g2961_t1, lashir-1_g3607_t1, lashir-1_g744_t1, lashir-1_g9252_t1	lashis-1_g10341_t1, lashis-1_g10516_t1, lashis-1_g13884_t1, lashis-1_g14338_t1, lashis-1_g14543_t1, lashis-1_g1567_t1, lashis-1_g1762_t1, lashis-1_g2418_t1, lashis-1_g2729_t1, lashis-1_g4662_t1, lashis-1_g6257_t1, lashis-1_g936_t1, lashis-1_g9691_t1	lasmin-1_g11585_t1, lasmin-1_g11713_t1, lasmin-1_g14366_t1, lasmin-1_g188_t1, lasmin-1_g2235_t1, lasmin-1_g2468_t1, lasmin-1_g2470_t1, lasmin-1_g9562_t1	lasovi-1_g11596_t1, lasovi-1_g3365_t1, lasovi-1_g3488_t1, lasovi-1_g3747_t1, lasovi-1_g3805_t1, lasovi-1_g4374_t1, lasovi-1_g6718_t1, lasovi-1_g6859_t1, lasovi-1_g6867_t1, lasovi-1_g8262_t1, lasovi-1_g887_t1	lolmin-1_g6900_t1, lolmin-1_g8187_t1	madmyc-1_g1187_t1, madmyc-1_g2016_t1, madmyc-1_g6553_t1, madmyc-1_g8350_t1, madmyc-1_g9949_t1	mycthe-1_g4248_t1, mycthe-1_g7909_t1	neuafr-1_g2423_t1, neuafr-1_g4859_t1, neuafr-1_g7216_t1, neuafr-1_g7258_t1, neuafr-1_g816_t1	neuala-1_g1623_t1, neuala-1_g7065_t1, neuala-1_g9118_t1	neucer-01_g4330_t1, neucer-01_g6137_t1, neucer-01_g6290_t1, neucer-01_g6295_t1, neucer-01_g9785_t1	neucra-01_g2308_t1, neucra-01_g4443_t1	neucra-02_g10159_t1, neucra-02_g1620_t1, neucra-02_g5275_t1, neucra-02_g9708_t1	neucra-03_g1965_t1, neucra-03_g4227_t1, neucra-03_g6486_t1, neucra-03_g918_t1	neudis4-001b_g3961_t1	neudis4-112a_g2675_t1, neudis4-112a_g3115_t1	neudis5-1_g1760_t1, neudis5-1_g5765_t1	neudis6-1_g506_t1, neudis6-1_g5087_t1, neudis6-1_g6685_t1	neudis7-1_g5770_t1	neudis8-1_g3559_t1, neudis8-1_g8395_t1, neudis8-1_g8461_t1	neudissp-1_g2802_t1, neudissp-1_g6919_t1	neudisss-1_g4026_t1, neudisss-1_g9143_t1	neuhis-1_g1606_t1, neuhis-1_g2349_t1, neuhis-1_g3752_t1	neuint-01_g4118_t1, neuint-01_g7608_t1, neuint-01_g8741_t1	neumet-1_g3281_t1, neumet-1_g7338_t1	neumid-01_g1256_t1, neumid-01_g141_t1, neumid-01_g3591_t1, neumid-01_g6334_t1	neumon-01_g1031_t1, neumon-01_g1246_t1, neumon-01_g2214_t1	neupan-1_g1231_t1, neupan-1_g1642_t1, neupan-1_g3055_t1, neupan-1_g5897_t1	neuper-1_g1614_t1, neuper-1_g1625_t1, neuper-1_g2652_t1, neuper-1_g6485_t1
OG0000048	achmac-1_g6077_t1, achmac-1_g7153_t1	achstr-1_g4174_t1, achstr-1_g9620_t1	apoper-1_g11066_t1, apoper-1_g2720_t1, apoper-1_g3154_t1, apoper-1_g6974_t1	arnari-1_g3538_t1, arnari-1_g4480_t1, arnari-1_g4539_t1, arnari-1_g7041_t1, arnari-1_g8376_t1	bombom-1_g11891_t1, bombom-1_g2256_t1, bombom-1_g4199_t1, bombom-1_g7964_t1, bombom-1_g8944_t1	canare-1_g5591_t1	cercau-1_g12470_t1, cercau-1_g13179_t1, cercau-1_g186_t1, cercau-1_g2740_t1, cercau-1_g5443_t1, cercau-1_g8247_t1, cercau-1_g8850_t1	cernew-1_g12444_t1, cernew-1_g13034_t1, cernew-1_g14509_t1, cernew-1_g302_t1, cernew-1_g3132_t1, cernew-1_g5123_t1, cernew-1_g6486_t1	cersco-1_g10252_t1, cersco-1_g2517_t1, cersco-1_g6475_t1, cersco-1_g7137_t1, cersco-1_g7481_t1	chacoc-1_g10489_t1, chacoc-1_g2726_t1, chacoc-1_g3470_t1	chafim-1_g2856_t1, chafim-1_g6598_t1	chalep-1_g10104_t1, chalep-1_g4170_t1	chathe-1_g1017_t1, chathe-1_g2307_t1, chathe-1_g6331_t1, chathe-1_g89_t1	corina-1_g2769_t1, corina-1_g5613_t1, corina-1_g6587_t1	cornov-1_g2027_t1, cornov-1_g957_t1	corsep-1_g28_t1, corsep-1_g3249_t1	crahot-1_g1340_t1, crahot-1_g4091_t1	crathe-1_g3247_t1, crathe-1_g4088_t1	dicfun-1_g1530_t1, dicfun-1_g5157_t1, dicfun-1_g7830_t1	eutlat-1_g11661_t1, eutlat-1_g1211_t1, eutlat-1_g3386_t1, eutlat-1_g3957_t1, eutlat-1_g7116_t1	gelunc-1_g1497_t1, gelunc-1_g6563_t1, gelunc-1_g9624_t1	lashir-1_g14083_t1, lashir-1_g2677_t1, lashir-1_g4880_t1, lashir-1_g8757_t1, lashir-1_g9038_t1	lashis-1_g2364_t1, lashis-1_g4465_t1, lashis-1_g4519_t1, lashis-1_g4915_t1, lashis-1_g6059_t1, lashis-1_g6693_t1, lashis-1_g7407_t1	lasmin-1_g14198_t1, lasmin-1_g2563_t1, lasmin-1_g4617_t1, lasmin-1_g7851_t1, lasmin-1_g9851_t1	lasovi-1_g13341_t1, lasovi-1_g3671_t1, lasovi-1_g6338_t1, lasovi-1_g7441_t1, lasovi-1_g8953_t1	lolmin-1_g1436_t1, lolmin-1_g1745_t1, lolmin-1_g6978_t1	madmyc-1_g10498_t1, madmyc-1_g10499_t1, madmyc-1_g5271_t1, madmyc-1_g6764_t1	mycthe-1_g2209_t1, mycthe-1_g3911_t1, mycthe-1_g4165_t1	neuafr-1_g4550_t1, neuafr-1_g5664_t1, neuafr-1_g7790_t1	neuala-1_g6877_t1, neuala-1_g7686_t1, neuala-1_g8099_t1	neucer-01_g1596_t1, neucer-01_g6112_t1, neucer-01_g868_t1	neucra-01_g2780_t1, neucra-01_g4466_t1, neucra-01_g8653_t1	neucra-02_g5297_t1, neucra-02_g7066_t1, neucra-02_g8853_t1	neucra-03_g2305_t1, neucra-03_g2389_t1, neucra-03_g4910_t1	neudis4-001b_g2608_t1, neudis4-001b_g3996_t1, neudis4-001b_g7807_t1	neudis4-112a_g4429_t1, neudis4-112a_g7090_t1, neudis4-112a_g935_t1	neudis5-1_g5933_t1, neudis5-1_g747_t1, neudis5-1_g8400_t1	neudis6-1_g1707_t1, neudis6-1_g584_t1, neudis6-1_g7518_t1	neudis7-1_g6076_t1, neudis7-1_g7758_t1, neudis7-1_g8479_t1	neudis8-1_g6693_t1, neudis8-1_g6990_t1, neudis8-1_g927_t1	neudissp-1_g1932_t1, neudissp-1_g3388_t1, neudissp-1_g7391_t1	neudisss-1_g2079_t1, neudisss-1_g3393_t1, neudisss-1_g4869_t1	neuhis-1_g155_t1, neuhis-1_g1836_t1, neuhis-1_g2370_t1	neuint-01_g2072_t1, neuint-01_g3950_t1, neuint-01_g7764_t1	neumet-1_g4005_t1, neumet-1_g5028_t1, neumet-1_g951_t1	neumid-01_g10647_t1, neumid-01_g2579_t1, neumid-01_g5925_t1	neumon-01_g1270_t1, neumon-01_g7305_t1, neumon-01_g8174_t1	neupan-1_g1920_t1, neupan-1_g4434_t1, neupan-1_g7807_t1	neuper-1_g1923_t1, neuper-1_g2403_t1, neuper-1_g2682_t1
OG0000049			apoper-1_g6985_t1	arnari-1_g8616_t1	bombom-1_g3653_t1, bombom-1_g9016_t1, bombom-1_g9019_t1				cersco-1_g7478_t1											eutlat-1_g9886_t1		lashir-1_g8746_t1	lashis-1_g7395_t1						neuafr-1_g7777_t1, neuafr-1_g7779_t1, neuafr-1_g7780_t1, neuafr-1_g7781_t1	neuala-1_g7654_t1, neuala-1_g7655_t1, neuala-1_g7656_t1, neuala-1_g7657_t1, neuala-1_g7659_t1, neuala-1_g7661_t1, neuala-1_g7662_t1, neuala-1_g7663_t1, neuala-1_g7666_t1	neucer-01_g6096_t1, neucer-01_g6097_t1, neucer-01_g6101_t1	neucra-01_g4453_t1, neucra-01_g4489_t1, neucra-01_g4490_t1, neucra-01_g4491_t1, neucra-01_g4493_t1, neucra-01_g4494_t1, neucra-01_g4495_t1	neucra-02_g5285_t1, neucra-02_g5323_t1, neucra-02_g5324_t1, neucra-02_g5325_t1, neucra-02_g5327_t1, neucra-02_g5328_t1, neucra-02_g5329_t1	neucra-03_g4739_t1, neucra-03_g644_t1, neucra-03_g645_t1, neucra-03_g646_t1, neucra-03_g647_t1, neucra-03_g648_t1, neucra-03_g649_t1	neudis4-001b_g3999_t1, neudis4-001b_g4005_t1, neudis4-001b_g4007_t1, neudis4-001b_g4008_t1, neudis4-001b_g4010_t1	neudis4-112a_g4405_t1, neudis4-112a_g4406_t1, neudis4-112a_g4407_t1, neudis4-112a_g7087_t1, neudis4-112a_g7289_t1	neudis5-1_g8390_t1, neudis5-1_g8392_t1, neudis5-1_g8393_t1, neudis5-1_g8394_t1, neudis5-1_g8397_t1	neudis6-1_g7527_t1, neudis6-1_g7530_t1, neudis6-1_g7531_t1, neudis6-1_g7532_t1, neudis6-1_g7533_t1, neudis6-1_g7534_t1, neudis6-1_g7535_t1, neudis6-1_g7538_t1	neudis7-1_g1923_t1, neudis7-1_g1926_t1, neudis7-1_g1927_t1, neudis7-1_g1928_t1, neudis7-1_g1929_t1, neudis7-1_g1930_t1	neudis8-1_g3786_t1, neudis8-1_g3787_t1, neudis8-1_g3788_t1, neudis8-1_g3789_t1, neudis8-1_g4872_t1	neudissp-1_g1535_t1, neudissp-1_g1536_t1, neudissp-1_g1539_t1, neudissp-1_g3539_t1, neudissp-1_g3540_t1, neudissp-1_g3541_t1, neudissp-1_g6809_t1, neudissp-1_g6810_t1	neudisss-1_g10085_t1, neudisss-1_g10086_t1, neudisss-1_g10087_t1, neudisss-1_g1149_t1, neudisss-1_g1224_t1, neudisss-1_g1225_t1, neudisss-1_g8751_t1, neudisss-1_g8752_t1	neuhis-1_g2359_t1, neuhis-1_g2397_t1, neuhis-1_g2398_t1, neuhis-1_g2399_t1, neuhis-1_g2401_t1, neuhis-1_g2402_t1, neuhis-1_g2403_t1	neuint-01_g3236_t1, neuint-01_g3237_t1, neuint-01_g3238_t1, neuint-01_g3239_t1, neuint-01_g4887_t1, neuint-01_g4888_t1, neuint-01_g7618_t1	neumet-1_g4579_t1, neumet-1_g4580_t1, neumet-1_g4581_t1, neumet-1_g4582_t1, neumet-1_g4583_t1, neumet-1_g4584_t1, neumet-1_g4585_t1, neumet-1_g4586_t1, neumet-1_g6811_t1	neumid-01_g2641_t1, neumid-01_g2645_t1, neumid-01_g2646_t1, neumid-01_g2647_t1, neumid-01_g2649_t1, neumid-01_g2650_t1, neumid-01_g2651_t1, neumid-01_g2652_t1	neumon-01_g1287_t1, neumon-01_g1289_t1, neumon-01_g1290_t1, neumon-01_g1291_t1, neumon-01_g1292_t1, neumon-01_g1293_t1, neumon-01_g1294_t1, neumon-01_g1295_t1, neumon-01_g1296_t1, neumon-01_g1297_t1, neumon-01_g1299_t1, neumon-01_g1301_t1	neupan-1_g10929_t1, neupan-1_g1169_t1, neupan-1_g1170_t1, neupan-1_g2424_t1, neupan-1_g2425_t1, neupan-1_g4743_t1, neupan-1_g857_t1, neupan-1_g858_t1, neupan-1_g9423_t1	neuper-1_g1145_t1, neuper-1_g1146_t1, neuper-1_g1147_t1, neuper-1_g1148_t1, neuper-1_g1149_t1, neuper-1_g1150_t1, neuper-1_g1622_t1
OG0000050	achmac-1_g1508_t1, achmac-1_g2192_t1, achmac-1_g6843_t1, achmac-1_g7243_t1	achstr-1_g5411_t1, achstr-1_g8521_t1	apoper-1_g12557_t1, apoper-1_g12619_t1, apoper-1_g1350_t1, apoper-1_g15_t1, apoper-1_g2064_t1, apoper-1_g2780_t1, apoper-1_g2853_t1, apoper-1_g3007_t1, apoper-1_g3838_t1, apoper-1_g6345_t1, apoper-1_g8302_t1, apoper-1_g9744_t1, apoper-1_g9832_t1	arnari-1_g1302_t1, arnari-1_g2815_t1, arnari-1_g3147_t1, arnari-1_g4126_t1, arnari-1_g8430_t1	bombom-1_g10798_t1, bombom-1_g11099_t1, bombom-1_g11148_t1, bombom-1_g11863_t1, bombom-1_g3289_t1, bombom-1_g7220_t1, bombom-1_g7449_t1, bombom-1_g8034_t1	canare-1_g2200_t1, canare-1_g4425_t1	cercau-1_g10232_t1, cercau-1_g10526_t1, cercau-1_g10534_t1, cercau-1_g11705_t1, cercau-1_g1265_t1, cercau-1_g12813_t1, cercau-1_g14314_t1, cercau-1_g2943_t1, cercau-1_g3075_t1, cercau-1_g3147_t1, cercau-1_g3221_t1, cercau-1_g4640_t1, cercau-1_g4894_t1, cercau-1_g6979_t1, cercau-1_g7517_t1, cercau-1_g8152_t1	cernew-1_g10595_t1, cernew-1_g11486_t1, cernew-1_g2167_t1, cernew-1_g3157_t1, cernew-1_g3426_t1, cernew-1_g3480_t1, cernew-1_g5482_t1, cernew-1_g6187_t1, cernew-1_g7553_t1, cernew-1_g872_t1, cernew-1_g9004_t1, cernew-1_g9009_t1, cernew-1_g917_t1, cernew-1_g9535_t1	cersco-1_g11748_t1, cersco-1_g3830_t1, cersco-1_g9898_t1	chacoc-1_g10276_t1, chacoc-1_g1646_t1, chacoc-1_g4354_t1, chacoc-1_g8238_t1, chacoc-1_g8706_t1, chacoc-1_g9250_t1	chafim-1_g10108_t1, chafim-1_g10969_t1, chafim-1_g11207_t1, chafim-1_g6579_t1, chafim-1_g8129_t1, chafim-1_g8400_t1, chafim-1_g9939_t1	chalep-1_g2451_t1, chalep-1_g56_t1, chalep-1_g908_t1		corina-1_g4550_t1, corina-1_g4551_t1	cornov-1_g3054_t1	corsep-1_g4038_t1			dicfun-1_g2231_t1, dicfun-1_g3186_t1, dicfun-1_g3187_t1, dicfun-1_g3476_t1, dicfun-1_g3477_t1, dicfun-1_g430_t1, dicfun-1_g431_t1, dicfun-1_g6135_t1, dicfun-1_g6537_t1, dicfun-1_g7191_t1, dicfun-1_g7192_t1, dicfun-1_g741_t1, dicfun-1_g742_t1, dicfun-1_g9018_t1, dicfun-1_g9019_t1, dicfun-1_g910_t1	eutlat-1_g2852_t1, eutlat-1_g3353_t1, eutlat-1_g4180_t1, eutlat-1_g4320_t1, eutlat-1_g5411_t1, eutlat-1_g6841_t1, eutlat-1_g8592_t1	gelunc-1_g4865_t1	lashir-1_g10466_t1, lashir-1_g11938_t1, lashir-1_g13723_t1, lashir-1_g22_t1, lashir-1_g3549_t1, lashir-1_g3920_t1, lashir-1_g4992_t1, lashir-1_g7319_t1, lashir-1_g8155_t1, lashir-1_g843_t1, lashir-1_g9266_t1, lashir-1_g9335_t1, lashir-1_g9398_t1, lashir-1_g93_t1	lashis-1_g10438_t1, lashis-1_g11033_t1, lashis-1_g2785_t1, lashis-1_g338_t1, lashis-1_g5186_t1, lashis-1_g5204_t1, lashis-1_g5234_t1, lashis-1_g9118_t1, lashis-1_g9344_t1, lashis-1_g9345_t1	lasmin-1_g14011_t1, lasmin-1_g1877_t1, lasmin-1_g2175_t1, lasmin-1_g4921_t1, lasmin-1_g5747_t1, lasmin-1_g5757_t1, lasmin-1_g7575_t1, lasmin-1_g9232_t1	lasovi-1_g12156_t1, lasovi-1_g12545_t1, lasovi-1_g12577_t1, lasovi-1_g12602_t1, lasovi-1_g13344_t1, lasovi-1_g13408_t1, lasovi-1_g234_t1, lasovi-1_g3141_t1, lasovi-1_g3522_t1, lasovi-1_g4873_t1, lasovi-1_g4968_t1, lasovi-1_g517_t1, lasovi-1_g5512_t1, lasovi-1_g6649_t1, lasovi-1_g6744_t1, lasovi-1_g8025_t1	lolmin-1_g10949_t1, lolmin-1_g1893_t1, lolmin-1_g1894_t1, lolmin-1_g1903_t1, lolmin-1_g3230_t1, lolmin-1_g5696_t1	madmyc-1_g7398_t1		neuafr-1_g3489_t1, neuafr-1_g8431_t1	neuala-1_g7026_t1, neuala-1_g7150_t1	neucer-01_g3991_t1	neucra-01_g2348_t1, neucra-01_g8366_t1	neucra-02_g1635_t1, neucra-02_g9747_t1	neucra-03_g7088_t1	neudis4-001b_g9566_t1	neudis4-112a_g2853_t1	neudis5-1_g3698_t1	neudis6-1_g8620_t1	neudis7-1_g8516_t1	neudis8-1_g1723_t1	neudissp-1_g7302_t1	neudisss-1_g78_t1	neuhis-1_g3792_t1, neuhis-1_g7443_t1	neuint-01_g3040_t1, neuint-01_g592_t1	neumet-1_g1767_t1, neumet-1_g8165_t1	neumid-01_g104_t1, neumid-01_g3981_t1	neumon-01_g4281_t1, neumon-01_g6117_t1	neupan-1_g11537_t1, neupan-1_g9582_t1	neuper-1_g5574_t1, neuper-1_g6047_t1
OG0000051	achmac-1_g10184_t1, achmac-1_g10628_t1, achmac-1_g10659_t1, achmac-1_g10732_t1, achmac-1_g1431_t1, achmac-1_g1991_t1, achmac-1_g2886_t1, achmac-1_g297_t1, achmac-1_g364_t1, achmac-1_g3811_t1, achmac-1_g4269_t1, achmac-1_g4625_t1, achmac-1_g6585_t1, achmac-1_g7282_t1, achmac-1_g733_t1, achmac-1_g7373_t1, achmac-1_g740_t1, achmac-1_g7566_t1, achmac-1_g8677_t1, achmac-1_g8997_t1, achmac-1_g9246_t1, …	achstr-1_g25_t1	apoper-1_g11513_t1, apoper-1_g6966_t1	arnari-1_g2663_t1, arnari-1_g3453_t1, arnari-1_g3673_t1, arnari-1_g467_t1, arnari-1_g5634_t1, arnari-1_g7035_t1				cernew-1_g13471_t1		chacoc-1_g10072_t1, chacoc-1_g11566_t1, chacoc-1_g12728_t1, chacoc-1_g2089_t1, chacoc-1_g3012_t1, chacoc-1_g7087_t1, chacoc-1_g772_t1, chacoc-1_g8474_t1, chacoc-1_g8610_t1	chafim-1_g10429_t1, chafim-1_g1827_t1	chalep-1_g10172_t1, chalep-1_g2312_t1, chalep-1_g4441_t1, chalep-1_g5276_t1, chalep-1_g5453_t1, chalep-1_g6883_t1, chalep-1_g6894_t1, chalep-1_g6896_t1, chalep-1_g6919_t1, chalep-1_g7099_t1, chalep-1_g8654_t1		corina-1_g10354_t1, corina-1_g10450_t1, corina-1_g10608_t1, corina-1_g1121_t1, corina-1_g1400_t1, corina-1_g1566_t1, corina-1_g2283_t1, corina-1_g2394_t1, corina-1_g2600_t1, corina-1_g4404_t1, corina-1_g4778_t1, corina-1_g4884_t1, corina-1_g4898_t1, corina-1_g5084_t1, corina-1_g5419_t1, corina-1_g5422_t1, corina-1_g5433_t1, corina-1_g5579_t1, corina-1_g5999_t1, corina-1_g6479_t1, corina-1_g6494_t…	cornov-1_g1308_t1, cornov-1_g4236_t1, cornov-1_g5685_t1, cornov-1_g6304_t1, cornov-1_g6646_t1, cornov-1_g7012_t1, cornov-1_g7506_t1, cornov-1_g8319_t1		crahot-1_g672_t1, crahot-1_g6860_t1, crahot-1_g686_t1		dicfun-1_g3222_t1, dicfun-1_g6970_t1, dicfun-1_g7776_t1, dicfun-1_g9172_t1, dicfun-1_g9803_t1	eutlat-1_g6440_t1, eutlat-1_g7542_t1, eutlat-1_g8824_t1	gelunc-1_g1800_t1, gelunc-1_g4027_t1, gelunc-1_g5038_t1, gelunc-1_g5736_t1, gelunc-1_g5738_t1, gelunc-1_g6401_t1, gelunc-1_g8303_t1	lashir-1_g11255_t1, lashir-1_g11426_t1	lashis-1_g1500_t1, lashis-1_g2070_t1, lashis-1_g2094_t1, lashis-1_g6811_t1, lashis-1_g7847_t1, lashis-1_g979_t1	lasmin-1_g12058_t1, lasmin-1_g13704_t1, lasmin-1_g9886_t1	lasovi-1_g13768_t1, lasovi-1_g14481_t1, lasovi-1_g2820_t1, lasovi-1_g3493_t1, lasovi-1_g8792_t1	lolmin-1_g3438_t1, lolmin-1_g6083_t1, lolmin-1_g6712_t1	madmyc-1_g1994_t1, madmyc-1_g2340_t1, madmyc-1_g4232_t1, madmyc-1_g8462_t1	mycthe-1_g4162_t1, mycthe-1_g7038_t1, mycthe-1_g8436_t1	neuafr-1_g4987_t1, neuafr-1_g6697_t1		neucer-01_g3586_t1, neucer-01_g6299_t1, neucer-01_g6306_t1, neucer-01_g7794_t1	neucra-01_g2304_t1		neucra-03_g920_t1												neumid-01_g10047_t1, neumid-01_g9487_t1		neupan-1_g3472_t1, neupan-1_g3677_t1
OG0000052	achmac-1_g10119_t1, achmac-1_g309_t1, achmac-1_g4244_t1, achmac-1_g7049_t1	achstr-1_g4042_t1, achstr-1_g5441_t1, achstr-1_g6474_t1, achstr-1_g8096_t1	apoper-1_g10200_t1, apoper-1_g11040_t1, apoper-1_g12195_t1, apoper-1_g13167_t1, apoper-1_g13390_t1, apoper-1_g40_t1, apoper-1_g4894_t1, apoper-1_g6663_t1, apoper-1_g6806_t1, apoper-1_g8345_t1, apoper-1_g9739_t1	arnari-1_g147_t1, arnari-1_g2680_t1, arnari-1_g5646_t1, arnari-1_g6114_t1, arnari-1_g9479_t1	bombom-1_g7352_t1, bombom-1_g7810_t1, bombom-1_g9131_t1, bombom-1_g9187_t1, bombom-1_g9336_t1	canare-1_g1023_t1, canare-1_g10678_t1, canare-1_g10753_t1, canare-1_g1521_t1, canare-1_g4673_t1, canare-1_g6025_t1	cercau-1_g13413_t1, cercau-1_g14498_t1, cercau-1_g1462_t1, cercau-1_g3029_t1, cercau-1_g6878_t1, cercau-1_g6_t1, cercau-1_g9288_t1, cercau-1_g9351_t1	cernew-1_g12561_t1, cernew-1_g12865_t1, cernew-1_g2212_t1, cernew-1_g3365_t1, cernew-1_g5747_t1, cernew-1_g7429_t1	cersco-1_g11158_t1, cersco-1_g11417_t1, cersco-1_g7209_t1, cersco-1_g7287_t1, cersco-1_g8922_t1	chacoc-1_g11733_t1, chacoc-1_g1178_t1, chacoc-1_g3418_t1, chacoc-1_g4122_t1, chacoc-1_g6709_t1	chafim-1_g10151_t1, chafim-1_g2227_t1, chafim-1_g2713_t1, chafim-1_g7768_t1, chafim-1_g9349_t1	chalep-1_g1496_t1, chalep-1_g261_t1, chalep-1_g3904_t1, chalep-1_g4948_t1, chalep-1_g8324_t1	chathe-1_g6333_t1	corina-1_g1085_t1, corina-1_g5046_t1, corina-1_g5217_t1, corina-1_g8395_t1, corina-1_g9901_t1, corina-1_g9968_t1	cornov-1_g1065_t1, cornov-1_g4693_t1, cornov-1_g483_t1, cornov-1_g6994_t1, cornov-1_g8344_t1	corsep-1_g3340_t1, corsep-1_g3899_t1, corsep-1_g4187_t1, corsep-1_g6993_t1, corsep-1_g9116_t1	crahot-1_g1520_t1, crahot-1_g2202_t1, crahot-1_g4178_t1, crahot-1_g6191_t1	crathe-1_g3116_t1	dicfun-1_g5920_t1, dicfun-1_g6271_t1, dicfun-1_g669_t1, dicfun-1_g9837_t1	eutlat-1_g1068_t1, eutlat-1_g1528_t1, eutlat-1_g2512_t1, eutlat-1_g3750_t1, eutlat-1_g450_t1, eutlat-1_g6719_t1, eutlat-1_g8802_t1	gelunc-1_g5515_t1	lashir-1_g2655_t1, lashir-1_g2712_t1, lashir-1_g3240_t1, lashir-1_g3286_t1, lashir-1_g4013_t1, lashir-1_g4615_t1, lashir-1_g77_t1, lashir-1_g8118_t1, lashir-1_g9062_t1	lashis-1_g10615_t1, lashis-1_g10687_t1, lashis-1_g11096_t1, lashis-1_g11289_t1, lashis-1_g11661_t1, lashis-1_g353_t1, lashis-1_g6288_t1, lashis-1_g6605_t1, lashis-1_g8409_t1, lashis-1_g8466_t1	lasmin-1_g10361_t1, lasmin-1_g14413_t1, lasmin-1_g5764_t1, lasmin-1_g8527_t1	lasovi-1_g2852_t1, lasovi-1_g3786_t1, lasovi-1_g4124_t1, lasovi-1_g5497_t1	lolmin-1_g11005_t1, lolmin-1_g7801_t1, lolmin-1_g9054_t1	madmyc-1_g10010_t1, madmyc-1_g1018_t1, madmyc-1_g1285_t1, madmyc-1_g3279_t1, madmyc-1_g3469_t1, madmyc-1_g3794_t1, madmyc-1_g4314_t1, madmyc-1_g6201_t1, madmyc-1_g6326_t1, madmyc-1_g6584_t1, madmyc-1_g8083_t1	mycthe-1_g4378_t1, mycthe-1_g5692_t1, mycthe-1_g5798_t1	neuafr-1_g4798_t1, neuafr-1_g7794_t1	neuala-1_g1643_t1, neuala-1_g897_t1	neucer-01_g2630_t1, neucer-01_g6117_t1, neucer-01_g7287_t1	neucra-01_g4476_t1	neucra-02_g5310_t1	neucra-03_g3517_t1	neudis4-001b_g3973_t1	neudis4-112a_g5113_t1	neudis5-1_g6363_t1	neudis6-1_g7514_t1	neudis7-1_g8440_t1	neudis8-1_g932_t1	neudissp-1_g1928_t1	neudisss-1_g6115_t1	neuhis-1_g2381_t1	neuint-01_g3945_t1	neumet-1_g4567_t1	neumid-01_g10635_t1, neumid-01_g7978_t1	neumon-01_g1263_t1, neumon-01_g4502_t1	neupan-1_g1830_t1, neupan-1_g9032_t1	neuper-1_g2409_t1
OG0000053	achmac-1_g10116_t1, achmac-1_g10754_t1, achmac-1_g1871_t1, achmac-1_g4006_t1	achstr-1_g2375_t1, achstr-1_g3982_t1, achstr-1_g6472_t1, achstr-1_g7754_t1	apoper-1_g12853_t1, apoper-1_g12945_t1, apoper-1_g2959_t1, apoper-1_g3362_t1	arnari-1_g4041_t1, arnari-1_g6515_t1, arnari-1_g8848_t1	bombom-1_g86_t1, bombom-1_g9313_t1	canare-1_g10905_t1, canare-1_g1517_t1, canare-1_g4822_t1, canare-1_g6698_t1, canare-1_g6852_t1	cercau-1_g11659_t1, cercau-1_g13885_t1, cercau-1_g8075_t1, cercau-1_g9596_t1	cernew-1_g12551_t1, cernew-1_g12986_t1, cernew-1_g13123_t1, cernew-1_g13541_t1, cernew-1_g1570_t1, cernew-1_g266_t1, cernew-1_g5432_t1, cernew-1_g6546_t1, cernew-1_g9209_t1	cersco-1_g8954_t1	chacoc-1_g10385_t1, chacoc-1_g10898_t1, chacoc-1_g11333_t1, chacoc-1_g4155_t1, chacoc-1_g4253_t1, chacoc-1_g8400_t1	chafim-1_g11341_t1, chafim-1_g289_t1, chafim-1_g3758_t1, chafim-1_g8428_t1, chafim-1_g9211_t1, chafim-1_g9366_t1	chalep-1_g5576_t1, chalep-1_g9388_t1		corina-1_g11150_t1, corina-1_g11467_t1, corina-1_g3817_t1	cornov-1_g4684_t1	corsep-1_g4298_t1, corsep-1_g6831_t1	crahot-1_g6186_t1, crahot-1_g6269_t1	crathe-1_g1628_t1, crathe-1_g5313_t1	dicfun-1_g4080_t1, dicfun-1_g6264_t1, dicfun-1_g8142_t1	eutlat-1_g10548_t1, eutlat-1_g10549_t1, eutlat-1_g3614_t1, eutlat-1_g4668_t1, eutlat-1_g4868_t1, eutlat-1_g4889_t1, eutlat-1_g6802_t1, eutlat-1_g8741_t1	gelunc-1_g6324_t1, gelunc-1_g6325_t1, gelunc-1_g9068_t1	lashir-1_g13500_t1, lashir-1_g2440_t1, lashir-1_g2846_t1, lashir-1_g4085_t1	lashis-1_g11593_t1, lashis-1_g12039_t1, lashis-1_g12219_t1, lashis-1_g13080_t1, lashis-1_g13081_t1, lashis-1_g13082_t1, lashis-1_g206_t1, lashis-1_g8561_t1	lasmin-1_g11990_t1, lasmin-1_g14777_t1, lasmin-1_g4596_t1, lasmin-1_g5763_t1, lasmin-1_g6679_t1, lasmin-1_g6863_t1, lasmin-1_g9690_t1	lasovi-1_g10415_t1, lasovi-1_g12770_t1, lasovi-1_g14885_t1, lasovi-1_g5499_t1, lasovi-1_g6605_t1, lasovi-1_g7594_t1, lasovi-1_g8969_t1	lolmin-1_g11637_t1, lolmin-1_g4569_t1, lolmin-1_g489_t1, lolmin-1_g4992_t1, lolmin-1_g7268_t1, lolmin-1_g7998_t1, lolmin-1_g8722_t1	madmyc-1_g1293_t1, madmyc-1_g1488_t1, madmyc-1_g2001_t1, madmyc-1_g4259_t1, madmyc-1_g7234_t1		neuafr-1_g4368_t1, neuafr-1_g4369_t1, neuafr-1_g6769_t1	neuala-1_g6292_t1, neuala-1_g6293_t1, neuala-1_g6294_t1, neuala-1_g8976_t1	neucer-01_g1034_t1, neucer-01_g3911_t1, neucer-01_g3912_t1	neucra-01_g8346_t1, neucra-01_g8347_t1, neucra-01_g8826_t1	neucra-02_g1613_t1, neucra-02_g9014_t1	neucra-03_g2585_t1, neucra-03_g2586_t1, neucra-03_g4107_t1	neudis4-001b_g7972_t1, neudis4-001b_g9491_t1	neudis4-112a_g2141_t1, neudis4-112a_g4080_t1	neudis5-1_g6240_t1	neudis6-1_g2994_t1, neudis6-1_g990_t1, neudis6-1_g991_t1	neudis7-1_g7667_t1, neudis7-1_g8226_t1	neudis8-1_g261_t1, neudis8-1_g8173_t1	neudissp-1_g1069_t1, neudissp-1_g7048_t1	neudisss-1_g5626_t1, neudisss-1_g9660_t1	neuhis-1_g1995_t1, neuhis-1_g7422_t1, neuhis-1_g7423_t1	neuint-01_g3023_t1, neuint-01_g4399_t1, neuint-01_g6149_t1	neumet-1_g6879_t1, neumet-1_g771_t1	neumid-01_g4136_t1, neumid-01_g4137_t1, neumid-01_g6173_t1	neumon-01_g3057_t1, neumon-01_g8927_t1	neupan-1_g8236_t1, neupan-1_g9700_t1	neuper-1_g6479_t1, neuper-1_g6480_t1, neuper-1_g6881_t1
OG0000054	achmac-1_g3534_t1, achmac-1_g5993_t1, achmac-1_g7718_t1, achmac-1_g783_t1, achmac-1_g9675_t1	achstr-1_g170_t1, achstr-1_g3135_t1, achstr-1_g5801_t1, achstr-1_g9665_t1	apoper-1_g12149_t1, apoper-1_g13049_t1, apoper-1_g4346_t1, apoper-1_g6827_t1, apoper-1_g7608_t1, apoper-1_g9239_t1, apoper-1_g9949_t1, apoper-1_g9974_t1	arnari-1_g1487_t1, arnari-1_g3567_t1, arnari-1_g5577_t1, arnari-1_g7371_t1, arnari-1_g7393_t1, arnari-1_g8360_t1, arnari-1_g9473_t1	bombom-1_g10336_t1, bombom-1_g1816_t1, bombom-1_g3841_t1, bombom-1_g4938_t1, bombom-1_g8307_t1	canare-1_g1346_t1, canare-1_g4237_t1, canare-1_g5545_t1, canare-1_g6123_t1, canare-1_g9061_t1, canare-1_g9069_t1	cercau-1_g13135_t1, cercau-1_g14332_t1, cercau-1_g5530_t1, cercau-1_g7773_t1	cernew-1_g14291_t1, cernew-1_g5005_t1, cernew-1_g6531_t1, cernew-1_g7304_t1, cernew-1_g9136_t1	cersco-1_g10337_t1, cersco-1_g10821_t1, cersco-1_g11310_t1, cersco-1_g6565_t1, cersco-1_g7141_t1, cersco-1_g8609_t1	chacoc-1_g10777_t1, chacoc-1_g1341_t1, chacoc-1_g8755_t1, chacoc-1_g8768_t1	chafim-1_g152_t1, chafim-1_g4844_t1, chafim-1_g5377_t1, chafim-1_g6535_t1, chafim-1_g8114_t1	chalep-1_g3871_t1, chalep-1_g4882_t1, chalep-1_g490_t1, chalep-1_g764_t1, chalep-1_g8129_t1	chathe-1_g2140_t1, chathe-1_g3586_t1, chathe-1_g71_t1	corina-1_g10418_t1, corina-1_g11531_t1, corina-1_g1833_t1, corina-1_g4530_t1, corina-1_g5565_t1, corina-1_g9153_t1	cornov-1_g1082_t1, cornov-1_g2524_t1, cornov-1_g2971_t1, cornov-1_g386_t1, cornov-1_g4554_t1, cornov-1_g5165_t1, cornov-1_g9369_t1	corsep-1_g2347_t1, corsep-1_g3283_t1, corsep-1_g4569_t1, corsep-1_g5809_t1, corsep-1_g5901_t1, corsep-1_g8254_t1, corsep-1_g9087_t1	crahot-1_g1366_t1, crahot-1_g4811_t1, crahot-1_g5456_t1, crahot-1_g6125_t1		dicfun-1_g6059_t1	eutlat-1_g10411_t1, eutlat-1_g11118_t1, eutlat-1_g2017_t1, eutlat-1_g6310_t1, eutlat-1_g7206_t1, eutlat-1_g7529_t1	gelunc-1_g5408_t1, gelunc-1_g7583_t1	lashir-1_g10611_t1, lashir-1_g11109_t1, lashir-1_g13964_t1, lashir-1_g3226_t1, lashir-1_g5558_t1, lashir-1_g6312_t1, lashir-1_g8255_t1	lashis-1_g10606_t1, lashis-1_g3473_t1, lashis-1_g4299_t1, lashis-1_g4995_t1, lashis-1_g6540_t1, lashis-1_g7252_t1, lashis-1_g8269_t1, lashis-1_g9535_t1	lasmin-1_g11727_t1, lasmin-1_g11824_t1, lasmin-1_g3355_t1, lasmin-1_g7746_t1, lasmin-1_g9231_t1, lasmin-1_g9980_t1	lasovi-1_g12088_t1, lasovi-1_g14224_t1, lasovi-1_g3252_t1, lasovi-1_g3342_t1, lasovi-1_g7320_t1, lasovi-1_g8026_t1	lolmin-1_g11916_t1, lolmin-1_g6422_t1, lolmin-1_g8324_t1	madmyc-1_g10358_t1, madmyc-1_g3760_t1, madmyc-1_g3804_t1, madmyc-1_g6428_t1, madmyc-1_g6656_t1, madmyc-1_g6811_t1, madmyc-1_g778_t1, madmyc-1_g8540_t1	mycthe-1_g1878_t1, mycthe-1_g3979_t1	neuafr-1_g9302_t1, neuafr-1_g957_t1	neuala-1_g1386_t1, neuala-1_g9527_t1	neucer-01_g253_t1, neucer-01_g3840_t1	neucra-01_g3328_t1	neucra-02_g6538_t1	neucra-03_g3689_t1	neudis4-001b_g2711_t1	neudis4-112a_g2396_t1	neudis5-1_g1047_t1	neudis6-1_g4825_t1	neudis7-1_g3218_t1	neudis8-1_g2484_t1, neudis8-1_g3069_t1	neudissp-1_g5531_t1	neudisss-1_g5275_t1	neuhis-1_g700_t1	neuint-01_g134_t1	neumet-1_g3385_t1	neumid-01_g1753_t1, neumid-01_g3705_t1	neumon-01_g2685_t1, neumon-01_g9401_t1	neupan-1_g5182_t1, neupan-1_g8283_t1	neuper-1_g4912_t1
OG0000055	achmac-1_g6050_t1, achmac-1_g6198_t1, achmac-1_g8421_t1, achmac-1_g9370_t1, achmac-1_g9732_t1	achstr-1_g3114_t1, achstr-1_g5413_t1, achstr-1_g5943_t1, achstr-1_g9746_t1	apoper-1_g10952_t1, apoper-1_g11816_t1, apoper-1_g11817_t1, apoper-1_g12490_t1, apoper-1_g3256_t1, apoper-1_g4437_t1, apoper-1_g6694_t1, apoper-1_g7623_t1	arnari-1_g4224_t1, arnari-1_g7330_t1, arnari-1_g7434_t1, arnari-1_g7549_t1	bombom-1_g2492_t1, bombom-1_g2552_t1, bombom-1_g3608_t1, bombom-1_g3690_t1, bombom-1_g5011_t1, bombom-1_g5436_t1, bombom-1_g5444_t1, bombom-1_g7437_t1	canare-1_g2202_t1, canare-1_g3227_t1, canare-1_g7619_t1, canare-1_g8358_t1	cercau-1_g10056_t1, cercau-1_g11364_t1, cercau-1_g11561_t1, cercau-1_g2930_t1, cercau-1_g4567_t1, cercau-1_g4873_t1, cercau-1_g5420_t1, cercau-1_g7010_t1, cercau-1_g7480_t1, cercau-1_g9723_t1	cernew-1_g10922_t1, cernew-1_g12156_t1, cernew-1_g9060_t1, cernew-1_g9381_t1	cersco-1_g10365_t1, cersco-1_g11405_t1, cersco-1_g11443_t1, cersco-1_g2615_t1, cersco-1_g2852_t1, cersco-1_g2906_t1, cersco-1_g4159_t1, cersco-1_g6726_t1, cersco-1_g8545_t1	chacoc-1_g1254_t1, chacoc-1_g12791_t1, chacoc-1_g3425_t1, chacoc-1_g3441_t1, chacoc-1_g6756_t1, chacoc-1_g7662_t1	chafim-1_g11226_t1, chafim-1_g4413_t1, chafim-1_g6416_t1, chafim-1_g8122_t1	chalep-1_g10535_t1, chalep-1_g4341_t1, chalep-1_g5894_t1, chalep-1_g6695_t1, chalep-1_g7312_t1, chalep-1_g7556_t1		corina-1_g10135_t1, corina-1_g10859_t1, corina-1_g10860_t1, corina-1_g2712_t1, corina-1_g5776_t1, corina-1_g7893_t1, corina-1_g8313_t1, corina-1_g9312_t1	cornov-1_g5695_t1, cornov-1_g9097_t1	corsep-1_g1333_t1, corsep-1_g2675_t1, corsep-1_g5918_t1	crahot-1_g219_t1, crahot-1_g3324_t1, crahot-1_g7136_t1, crahot-1_g7137_t1	crathe-1_g4809_t1, crathe-1_g5049_t1	dicfun-1_g1157_t1, dicfun-1_g2772_t1, dicfun-1_g4141_t1, dicfun-1_g6953_t1, dicfun-1_g9917_t1	eutlat-1_g10838_t1, eutlat-1_g4177_t1, eutlat-1_g6276_t1, eutlat-1_g7959_t1, eutlat-1_g8570_t1, eutlat-1_g9474_t1, eutlat-1_g9617_t1	gelunc-1_g182_t1	lashir-1_g10720_t1, lashir-1_g11244_t1, lashir-1_g5109_t1	lashis-1_g9773_t1	lasmin-1_g10048_t1, lasmin-1_g10049_t1, lasmin-1_g12175_t1, lasmin-1_g12193_t1, lasmin-1_g13327_t1, lasmin-1_g3195_t1, lasmin-1_g3494_t1, lasmin-1_g4854_t1, lasmin-1_g5146_t1, lasmin-1_g6342_t1, lasmin-1_g7669_t1, lasmin-1_g7788_t1, lasmin-1_g8972_t1, lasmin-1_g8973_t1, lasmin-1_g8984_t1	lasovi-1_g10597_t1, lasovi-1_g10773_t1, lasovi-1_g10774_t1, lasovi-1_g14054_t1, lasovi-1_g3729_t1, lasovi-1_g5479_t1, lasovi-1_g6511_t1, lasovi-1_g7893_t1, lasovi-1_g8298_t1, lasovi-1_g8300_t1, lasovi-1_g8762_t1	lolmin-1_g10624_t1, lolmin-1_g6021_t1	madmyc-1_g10242_t1, madmyc-1_g2255_t1, madmyc-1_g2420_t1, madmyc-1_g3329_t1	mycthe-1_g5876_t1	neuafr-1_g7443_t1	neuala-1_g2881_t1	neucer-01_g1687_t1	neucra-01_g9453_t1	neucra-02_g2782_t1	neucra-03_g7417_t1	neudis4-001b_g8409_t1	neudis4-112a_g5927_t1	neudis5-1_g3507_t1	neudis6-1_g5831_t1	neudis7-1_g912_t1	neudis8-1_g8530_t1	neudissp-1_g6117_t1	neudisss-1_g10265_t1	neuhis-1_g9707_t1	neuint-01_g7404_t1	neumet-1_g7280_t1	neumid-01_g5731_t1	neumon-01_g5549_t1	neupan-1_g10649_t1	neuper-1_g1668_t1
OG0000056	achmac-1_g10516_t1, achmac-1_g10545_t1, achmac-1_g10546_t1, achmac-1_g4442_t1, achmac-1_g5779_t1	achstr-1_g5141_t1, achstr-1_g9747_t1	apoper-1_g12136_t1, apoper-1_g12293_t1, apoper-1_g1290_t1, apoper-1_g3120_t1, apoper-1_g74_t1, apoper-1_g8127_t1, apoper-1_g9968_t1	arnari-1_g3808_t1, arnari-1_g8896_t1	bombom-1_g2303_t1, bombom-1_g2857_t1, bombom-1_g4952_t1, bombom-1_g5578_t1, bombom-1_g7165_t1, bombom-1_g7693_t1, bombom-1_g7838_t1	canare-1_g3614_t1, canare-1_g6279_t1, canare-1_g7701_t1, canare-1_g7733_t1	cercau-1_g237_t1, cercau-1_g3195_t1, cercau-1_g4671_t1, cercau-1_g5105_t1, cercau-1_g5679_t1	cernew-1_g11083_t1, cernew-1_g14353_t1, cernew-1_g3394_t1, cernew-1_g6032_t1	cersco-1_g10985_t1, cersco-1_g174_t1, cersco-1_g2927_t1, cersco-1_g4110_t1	chacoc-1_g1935_t1, chacoc-1_g7190_t1, chacoc-1_g9276_t1	chafim-1_g10798_t1, chafim-1_g1912_t1, chafim-1_g4473_t1, chafim-1_g4540_t1			corina-1_g10121_t1, corina-1_g3882_t1, corina-1_g9132_t1	cornov-1_g2048_t1, cornov-1_g8671_t1	corsep-1_g3146_t1, corsep-1_g3689_t1	crahot-1_g1557_t1, crahot-1_g4012_t1, crahot-1_g4526_t1, crahot-1_g6805_t1	crathe-1_g4019_t1, crathe-1_g5902_t1, crathe-1_g5906_t1	dicfun-1_g1066_t1, dicfun-1_g8855_t1	eutlat-1_g11137_t1, eutlat-1_g1239_t1, eutlat-1_g1259_t1, eutlat-1_g2330_t1, eutlat-1_g3124_t1, eutlat-1_g3323_t1, eutlat-1_g4467_t1, eutlat-1_g5150_t1, eutlat-1_g5309_t1, eutlat-1_g5310_t1, eutlat-1_g6127_t1, eutlat-1_g6989_t1, eutlat-1_g8510_t1, eutlat-1_g865_t1, eutlat-1_g8832_t1, eutlat-1_g9524_t1, eutlat-1_g9985_t1	gelunc-1_g2440_t1, gelunc-1_g9855_t1	lashir-1_g7546_t1		lasmin-1_g11890_t1, lasmin-1_g12138_t1, lasmin-1_g13243_t1, lasmin-1_g5287_t1, lasmin-1_g5722_t1	lasovi-1_g10541_t1, lasovi-1_g3199_t1, lasovi-1_g3822_t1, lasovi-1_g4842_t1, lasovi-1_g5536_t1, lasovi-1_g5736_t1	lolmin-1_g3207_t1, lolmin-1_g3647_t1, lolmin-1_g7773_t1	madmyc-1_g5302_t1, madmyc-1_g7318_t1, madmyc-1_g7598_t1	mycthe-1_g5383_t1	neuafr-1_g3869_t1, neuafr-1_g4738_t1, neuafr-1_g7129_t1	neuala-1_g2807_t1, neuala-1_g5162_t1, neuala-1_g6836_t1, neuala-1_g9794_t1	neucer-01_g6723_t1, neucer-01_g7315_t1, neucer-01_g8477_t1	neucra-01_g5968_t1, neucra-01_g9300_t1, neucra-01_g9661_t1	neucra-02_g1837_t1, neucra-02_g2586_t1, neucra-02_g3738_t1	neucra-03_g1021_t1, neucra-03_g215_t1, neucra-03_g4866_t1	neudis4-001b_g5310_t1, neudis4-001b_g5311_t1, neudis4-001b_g8275_t1, neudis4-001b_g8606_t1	neudis4-112a_g2790_t1, neudis4-112a_g3288_t1, neudis4-112a_g5360_t1	neudis5-1_g186_t1, neudis5-1_g3138_t1, neudis5-1_g4722_t1	neudis6-1_g6747_t1, neudis6-1_g7084_t1, neudis6-1_g7551_t1	neudis7-1_g1723_t1, neudis7-1_g1783_t1, neudis7-1_g8006_t1	neudis8-1_g5604_t1, neudis8-1_g7677_t1, neudis8-1_g8343_t1	neudissp-1_g1250_t1, neudissp-1_g2329_t1, neudissp-1_g6223_t1	neudisss-1_g1170_t1, neudisss-1_g3224_t1, neudisss-1_g4653_t1, neudisss-1_g5075_t1	neuhis-1_g10009_t1, neuhis-1_g9570_t1	neuint-01_g3544_t1, neuint-01_g4571_t1, neuint-01_g7844_t1	neumet-1_g2357_t1, neumet-1_g3009_t1, neumet-1_g5840_t1	neumid-01_g5062_t1, neumid-01_g5493_t1, neumid-01_g5643_t1, neumid-01_g8014_t1	neumon-01_g382_t1, neumon-01_g4478_t1, neumon-01_g5616_t1, neumon-01_g7175_t1	neupan-1_g4476_t1, neupan-1_g6591_t1, neupan-1_g8220_t1	neuper-1_g3148_t1, neuper-1_g7653_t1, neuper-1_g7814_t1
OG0000057	achmac-1_g10594_t1, achmac-1_g3620_t1, achmac-1_g4353_t1, achmac-1_g5141_t1, achmac-1_g5159_t1, achmac-1_g6312_t1, achmac-1_g6988_t1	achstr-1_g15_t1, achstr-1_g2366_t1, achstr-1_g2493_t1, achstr-1_g4192_t1, achstr-1_g561_t1, achstr-1_g6457_t1, achstr-1_g9767_t1	apoper-1_g1276_t1, apoper-1_g2053_t1, apoper-1_g2817_t1, apoper-1_g2823_t1, apoper-1_g3125_t1, apoper-1_g5108_t1, apoper-1_g6946_t1, apoper-1_g7020_t1, apoper-1_g751_t1, apoper-1_g7617_t1, apoper-1_g9745_t1	arnari-1_g1175_t1	bombom-1_g10069_t1, bombom-1_g10784_t1, bombom-1_g11694_t1, bombom-1_g3519_t1, bombom-1_g6078_t1, bombom-1_g8969_t1, bombom-1_g9340_t1	canare-1_g10279_t1, canare-1_g1251_t1, canare-1_g4697_t1, canare-1_g6180_t1, canare-1_g6844_t1, canare-1_g6883_t1, canare-1_g7385_t1, canare-1_g7400_t1, canare-1_g7672_t1, canare-1_g8708_t1, canare-1_g9011_t1	cercau-1_g10422_t1, cercau-1_g12120_t1, cercau-1_g4666_t1, cercau-1_g7718_t1, cercau-1_g7719_t1, cercau-1_g9638_t1	cernew-1_g12198_t1, cernew-1_g12630_t1, cernew-1_g12961_t1, cernew-1_g12964_t1, cernew-1_g7692_t1	cersco-1_g10053_t1, cersco-1_g10836_t1, cersco-1_g11324_t1, cersco-1_g2891_t1, cersco-1_g3796_t1, cersco-1_g4147_t1, cersco-1_g7451_t1, cersco-1_g8015_t1, cersco-1_g9140_t1	chacoc-1_g10122_t1, chacoc-1_g10129_t1, chacoc-1_g11392_t1, chacoc-1_g12199_t1, chacoc-1_g12288_t1, chacoc-1_g12598_t1, chacoc-1_g2396_t1, chacoc-1_g3330_t1, chacoc-1_g5660_t1, chacoc-1_g5686_t1, chacoc-1_g7915_t1	chafim-1_g10061_t1, chafim-1_g10368_t1, chafim-1_g10718_t1, chafim-1_g3079_t1, chafim-1_g3359_t1, chafim-1_g3454_t1, chafim-1_g3761_t1, chafim-1_g4481_t1, chafim-1_g6355_t1, chafim-1_g7723_t1, chafim-1_g9263_t1	chalep-1_g4086_t1, chalep-1_g4565_t1, chalep-1_g6826_t1		corina-1_g10484_t1, corina-1_g11146_t1, corina-1_g1954_t1, corina-1_g3169_t1, corina-1_g3173_t1, corina-1_g3907_t1, corina-1_g4429_t1, corina-1_g5043_t1, corina-1_g9502_t1	cornov-1_g1382_t1, cornov-1_g1387_t1, cornov-1_g4751_t1, cornov-1_g6634_t1, cornov-1_g8154_t1, cornov-1_g8779_t1	corsep-1_g1901_t1, corsep-1_g2875_t1, corsep-1_g2881_t1, corsep-1_g4855_t1, corsep-1_g5928_t1, corsep-1_g7147_t1	crahot-1_g1478_t1, crahot-1_g1694_t1, crahot-1_g4109_t1, crahot-1_g6370_t1, crahot-1_g6934_t1	crathe-1_g2152_t1, crathe-1_g2552_t1, crathe-1_g4242_t1, crathe-1_g4670_t1, crathe-1_g5472_t1	dicfun-1_g1055_t1, dicfun-1_g1577_t1, dicfun-1_g4129_t1, dicfun-1_g7989_t1	eutlat-1_g10019_t1, eutlat-1_g10614_t1, eutlat-1_g10873_t1, eutlat-1_g10939_t1, eutlat-1_g1153_t1, eutlat-1_g1226_t1, eutlat-1_g1719_t1, eutlat-1_g2829_t1, eutlat-1_g5733_t1, eutlat-1_g6092_t1, eutlat-1_g6370_t1, eutlat-1_g7787_t1, eutlat-1_g8774_t1, eutlat-1_g8822_t1, eutlat-1_g9077_t1, eutlat-1_g9331_t1		lashir-1_g12067_t1, lashir-1_g8881_t1, lashir-1_g9064_t1, lashir-1_g9232_t1	lashis-1_g11810_t1, lashis-1_g4479_t1, lashis-1_g5210_t1, lashis-1_g6397_t1	lasmin-1_g10509_t1, lasmin-1_g11579_t1, lasmin-1_g12103_t1, lasmin-1_g12279_t1, lasmin-1_g4559_t1, lasmin-1_g5026_t1, lasmin-1_g6339_t1, lasmin-1_g65_t1, lasmin-1_g7572_t1, lasmin-1_g7717_t1, lasmin-1_g9629_t1, lasmin-1_g9892_t1	lasovi-1_g10691_t1, lasovi-1_g12117_t1, lasovi-1_g12276_t1, lasovi-1_g12449_t1, lasovi-1_g3375_t1, lasovi-1_g3496_t1, lasovi-1_g4961_t1, lasovi-1_g6751_t1, lasovi-1_g7406_t1, lasovi-1_g7643_t1, lasovi-1_g8760_t1, lasovi-1_g9005_t1	lolmin-1_g10225_t1, lolmin-1_g10480_t1, lolmin-1_g2176_t1, lolmin-1_g5418_t1, lolmin-1_g5982_t1, lolmin-1_g6082_t1, lolmin-1_g745_t1	madmyc-1_g1140_t1, madmyc-1_g1493_t1, madmyc-1_g2824_t1, madmyc-1_g3698_t1, madmyc-1_g5030_t1, madmyc-1_g7217_t1, madmyc-1_g7220_t1, madmyc-1_g8615_t1, madmyc-1_g9171_t1	mycthe-1_g4001_t1, mycthe-1_g4144_t1
OG0000058	achmac-1_g8540_t1	achstr-1_g3961_t1, achstr-1_g6487_t1	apoper-1_g12150_t1, apoper-1_g12977_t1, apoper-1_g1414_t1	arnari-1_g10030_t1, arnari-1_g737_t1, arnari-1_g7424_t1, arnari-1_g8881_t1, arnari-1_g8882_t1	bombom-1_g6273_t1, bombom-1_g8295_t1, bombom-1_g8335_t1	canare-1_g3415_t1, canare-1_g6858_t1, canare-1_g8326_t1, canare-1_g8926_t1	cercau-1_g13140_t1, cercau-1_g1818_t1, cercau-1_g3643_t1, cercau-1_g7702_t1	cernew-1_g1844_t1, cernew-1_g4032_t1, cernew-1_g4873_t1, cernew-1_g6527_t1	cersco-1_g10828_t1, cersco-1_g7153_t1, cersco-1_g978_t1, cersco-1_g9824_t1	chacoc-1_g2415_t1, chacoc-1_g4925_t1, chacoc-1_g7908_t1	chafim-1_g10020_t1, chafim-1_g10889_t1, chafim-1_g1325_t1	chalep-1_g10495_t1, chalep-1_g3988_t1, chalep-1_g5344_t1, chalep-1_g8751_t1	chathe-1_g2324_t1, chathe-1_g5987_t1	corina-1_g140_t1, corina-1_g1641_t1, corina-1_g4613_t1	cornov-1_g2594_t1, cornov-1_g583_t1, cornov-1_g9262_t1	corsep-1_g1054_t1, corsep-1_g5375_t1, corsep-1_g6865_t1	crahot-1_g1588_t1, crahot-1_g2955_t1	crathe-1_g8045_t1, crathe-1_g910_t1	dicfun-1_g2107_t1, dicfun-1_g9249_t1, dicfun-1_g9903_t1	eutlat-1_g3476_t1, eutlat-1_g3501_t1, eutlat-1_g436_t1, eutlat-1_g9212_t1	gelunc-1_g3967_t1, gelunc-1_g5761_t1, gelunc-1_g8000_t1	lashir-1_g12719_t1, lashir-1_g1511_t1, lashir-1_g3217_t1, lashir-1_g8964_t1, lashir-1_g969_t1	lashis-1_g10643_t1, lashis-1_g12897_t1, lashis-1_g188_t1, lashis-1_g2606_t1, lashis-1_g4390_t1, lashis-1_g472_t1	lasmin-1_g12358_t1, lasmin-1_g13017_t1, lasmin-1_g4572_t1, lasmin-1_g674_t1, lasmin-1_g9252_t1	lasovi-1_g10795_t1, lasovi-1_g11495_t1, lasovi-1_g1661_t1, lasovi-1_g8005_t1, lasovi-1_g8992_t1	lolmin-1_g4663_t1, lolmin-1_g500_t1, lolmin-1_g5848_t1	madmyc-1_g7602_t1, madmyc-1_g8270_t1, madmyc-1_g8913_t1	mycthe-1_g3239_t1	neuafr-1_g3118_t1, neuafr-1_g7527_t1	neuala-1_g5944_t1, neuala-1_g6645_t1, neuala-1_g9655_t1	neucer-01_g1111_t1, neucer-01_g1832_t1, neucer-01_g5192_t1, neucer-01_g6645_t1	neucra-01_g1177_t1, neucra-01_g8642_t1, neucra-01_g9638_t1	neucra-02_g2607_t1, neucra-02_g8294_t1, neucra-02_g8846_t1	neucra-03_g2401_t1, neucra-03_g244_t1, neucra-03_g8480_t1	neudis4-001b_g1064_t1, neudis4-001b_g7791_t1, neudis4-001b_g8588_t1	neudis4-112a_g1252_t1, neudis4-112a_g1654_t1, neudis4-112a_g3449_t1	neudis5-1_g1510_t1, neudis5-1_g5388_t1, neudis5-1_g5993_t1	neudis6-1_g1533_t1, neudis6-1_g3887_t1, neudis6-1_g572_t1	neudis7-1_g2181_t1, neudis7-1_g4706_t1, neudis7-1_g6423_t1	neudis8-1_g2893_t1, neudis8-1_g7003_t1, neudis8-1_g7695_t1	neudissp-1_g4230_t1, neudissp-1_g6205_t1, neudissp-1_g7177_t1	neudisss-1_g457_t1, neudisss-1_g4759_t1, neudisss-1_g5019_t1	neuhis-1_g1827_t1, neuhis-1_g2709_t1, neuhis-1_g9888_t1	neuint-01_g5333_t1, neuint-01_g7773_t1, neuint-01_g7828_t1	neumet-1_g5019_t1, neumet-1_g5835_t1, neumet-1_g7058_t1	neumid-01_g4816_t1, neumid-01_g5367_t1, neumid-01_g5912_t1	neumon-01_g7644_t1, neumon-01_g8447_t1, neumon-01_g9457_t1	neupan-1_g10040_t1, neupan-1_g10375_t1, neupan-1_g1826_t1, neupan-1_g1827_t1, neupan-1_g9072_t1	neuper-1_g315_t1, neuper-1_g966_t1
OG0000059	achmac-1_g1271_t1, achmac-1_g9255_t1	achstr-1_g3040_t1, achstr-1_g3997_t1, achstr-1_g5605_t1, achstr-1_g9501_t1	apoper-1_g13349_t1, apoper-1_g2723_t1, apoper-1_g2835_t1, apoper-1_g6707_t1		bombom-1_g10236_t1, bombom-1_g10617_t1, bombom-1_g11791_t1, bombom-1_g11799_t1, bombom-1_g11997_t1, bombom-1_g12025_t1, bombom-1_g1203_t1, bombom-1_g1504_t1, bombom-1_g3825_t1, bombom-1_g4219_t1, bombom-1_g4292_t1, bombom-1_g4445_t1, bombom-1_g4636_t1, bombom-1_g6522_t1, bombom-1_g6823_t1, bombom-1_g7217_t1, bombom-1_g8646_t1, bombom-1_g8818_t1, bombom-1_g9050_t1	canare-1_g7870_t1	cercau-1_g14422_t1, cercau-1_g2382_t1, cercau-1_g4346_t1	cernew-1_g14279_t1, cernew-1_g724_t1, cernew-1_g806_t1, cernew-1_g812_t1	cersco-1_g3346_t1, cersco-1_g7181_t1	chacoc-1_g11481_t1, chacoc-1_g3024_t1, chacoc-1_g3827_t1	chafim-1_g6564_t1	chalep-1_g3507_t1, chalep-1_g3508_t1, chalep-1_g5075_t1, chalep-1_g5447_t1, chalep-1_g6108_t1		corina-1_g10444_t1, corina-1_g10549_t1, corina-1_g3008_t1	cornov-1_g405_t1, cornov-1_g406_t1, cornov-1_g4237_t1, cornov-1_g4644_t1, cornov-1_g4645_t1, cornov-1_g491_t1, cornov-1_g5747_t1	corsep-1_g6049_t1	crahot-1_g1412_t1	crathe-1_g1912_t1, crathe-1_g3536_t1, crathe-1_g4595_t1	dicfun-1_g1006_t1, dicfun-1_g1007_t1, dicfun-1_g3504_t1, dicfun-1_g4349_t1, dicfun-1_g6338_t1, dicfun-1_g6339_t1, dicfun-1_g7992_t1	eutlat-1_g1825_t1	gelunc-1_g10007_t1, gelunc-1_g2364_t1, gelunc-1_g3097_t1, gelunc-1_g5648_t1, gelunc-1_g7712_t1	lashir-1_g10924_t1, lashir-1_g11270_t1, lashir-1_g13674_t1, lashir-1_g2902_t1, lashir-1_g4639_t1, lashir-1_g4647_t1, lashir-1_g4659_t1, lashir-1_g5910_t1, lashir-1_g8107_t1	lashis-1_g11704_t1, lashis-1_g1626_t1, lashis-1_g1668_t1, lashis-1_g199_t1, lashis-1_g2038_t1, lashis-1_g2202_t1, lashis-1_g3433_t1, lashis-1_g8397_t1, lashis-1_g9214_t1	lasmin-1_g11203_t1, lasmin-1_g12888_t1, lasmin-1_g13112_t1, lasmin-1_g13426_t1, lasmin-1_g13427_t1, lasmin-1_g14885_t1, lasmin-1_g2543_t1, lasmin-1_g4642_t1, lasmin-1_g5310_t1, lasmin-1_g5594_t1, lasmin-1_g7616_t1, lasmin-1_g8081_t1, lasmin-1_g8672_t1, lasmin-1_g9599_t1	lasovi-1_g10369_t1, lasovi-1_g11330_t1, lasovi-1_g11372_t1, lasovi-1_g11524_t1, lasovi-1_g12171_t1, lasovi-1_g12172_t1, lasovi-1_g12228_t1, lasovi-1_g12553_t1, lasovi-1_g12554_t1, lasovi-1_g12644_t1, lasovi-1_g13260_t1, lasovi-1_g14291_t1, lasovi-1_g14549_t1, lasovi-1_g14550_t1, lasovi-1_g14571_t1, lasovi-1_g14589_t1, lasovi-1_g1774_t1, lasovi-1_g2258_t1, lasovi-1_g2468_t1, lasovi-1_g3852_t1, las…	lolmin-1_g11714_t1, lolmin-1_g1530_t1, lolmin-1_g3421_t1, lolmin-1_g3739_t1, lolmin-1_g3740_t1, lolmin-1_g6710_t1, lolmin-1_g7010_t1, lolmin-1_g9313_t1	madmyc-1_g10691_t1, madmyc-1_g1710_t1, madmyc-1_g2471_t1, madmyc-1_g6906_t1, madmyc-1_g8347_t1		neuafr-1_g2092_t1, neuafr-1_g4767_t1	neuala-1_g1040_t1, neuala-1_g2184_t1	neucer-01_g7344_t1, neucer-01_g9171_t1	neucra-01_g5940_t1	neucra-02_g1857_t1	neucra-03_g3810_t1				neudis6-1_g8257_t1		neudis8-1_g7970_t1	neudissp-1_g1338_t1, neudissp-1_g6712_t1	neudisss-1_g122_t1, neudisss-1_g2250_t1	neuhis-1_g10031_t1		neumet-1_g6405_t1	neumid-01_g7830_t1, neumid-01_g8041_t1		neupan-1_g291_t1, neupan-1_g3682_t1	neuper-1_g7630_t1
OG0000060	achmac-1_g10029_t1, achmac-1_g1942_t1, achmac-1_g2711_t1, achmac-1_g8435_t1	achstr-1_g5706_t1, achstr-1_g6666_t1, achstr-1_g775_t1, achstr-1_g7896_t1	apoper-1_g11990_t1, apoper-1_g236_t1, apoper-1_g6618_t1, apoper-1_g7112_t1, apoper-1_g8323_t1, apoper-1_g8613_t1	arnari-1_g2580_t1, arnari-1_g2952_t1	bombom-1_g11236_t1, bombom-1_g3570_t1, bombom-1_g9060_t1, bombom-1_g9906_t1	canare-1_g3982_t1, canare-1_g5858_t1, canare-1_g6142_t1, canare-1_g6764_t1	cercau-1_g10058_t1, cercau-1_g11128_t1, cercau-1_g12776_t1, cercau-1_g963_t1	cernew-1_g10917_t1, cernew-1_g11466_t1, cernew-1_g2445_t1, cernew-1_g7495_t1	cersco-1_g10481_t1, cersco-1_g1945_t1, cersco-1_g4059_t1, cersco-1_g7431_t1	chacoc-1_g358_t1, chacoc-1_g6866_t1, chacoc-1_g8214_t1	chafim-1_g11317_t1, chafim-1_g11332_t1, chafim-1_g64_t1, chafim-1_g6563_t1, chafim-1_g670_t1	chalep-1_g10552_t1, chalep-1_g6470_t1, chalep-1_g7799_t1, chalep-1_g7999_t1	chathe-1_g2637_t1, chathe-1_g5153_t1	corina-1_g2699_t1, corina-1_g2922_t1, corina-1_g3804_t1, corina-1_g4424_t1, corina-1_g8401_t1	cornov-1_g1039_t1, cornov-1_g3642_t1	corsep-1_g5911_t1, corsep-1_g6579_t1	crahot-1_g1701_t1, crahot-1_g3501_t1	crathe-1_g3233_t1, crathe-1_g449_t1, crathe-1_g7509_t1	dicfun-1_g5867_t1, dicfun-1_g7290_t1, dicfun-1_g9732_t1	eutlat-1_g3966_t1	gelunc-1_g2472_t1, gelunc-1_g4426_t1, gelunc-1_g6247_t1	lashir-1_g10310_t1, lashir-1_g10747_t1, lashir-1_g11319_t1, lashir-1_g2271_t1, lashir-1_g8761_t1	lashis-1_g10306_t1, lashis-1_g13683_t1, lashis-1_g5327_t1, lashis-1_g7411_t1, lashis-1_g9814_t1	lasmin-1_g10098_t1, lasmin-1_g11776_t1, lasmin-1_g1286_t1, lasmin-1_g7806_t1, lasmin-1_g8937_t1, lasmin-1_g9919_t1	lasovi-1_g1060_t1, lasovi-1_g3290_t1, lasovi-1_g3712_t1, lasovi-1_g7220_t1, lasovi-1_g7380_t1, lasovi-1_g8327_t1	lolmin-1_g3036_t1, lolmin-1_g4136_t1, lolmin-1_g6420_t1	madmyc-1_g10340_t1, madmyc-1_g1143_t1, madmyc-1_g5618_t1	mycthe-1_g9599_t1	neuafr-1_g2300_t1, neuafr-1_g6708_t1, neuafr-1_g851_t1	neuala-1_g6267_t1, neuala-1_g7468_t1, neuala-1_g7897_t1	neucer-01_g2305_t1, neucer-01_g6072_t1, neucer-01_g6218_t1, neucer-01_g9471_t1	neucra-01_g10405_t1, neucra-01_g10712_t1, neucra-01_g4520_t1	neucra-02_g3982_t1, neucra-02_g4387_t1, neucra-02_g5352_t1	neucra-03_g3237_t1, neucra-03_g3831_t1, neucra-03_g5273_t1	neudis4-001b_g4032_t1, neudis4-001b_g7489_t1	neudis4-112a_g3405_t1, neudis4-112a_g4765_t1, neudis4-112a_g8158_t1	neudis5-1_g1632_t1, neudis5-1_g6096_t1, neudis5-1_g6686_t1	neudis6-1_g2950_t1, neudis6-1_g4228_t1, neudis6-1_g8150_t1	neudis7-1_g2696_t1, neudis7-1_g5975_t1	neudis8-1_g3891_t1, neudis8-1_g4550_t1, neudis8-1_g5428_t1	neudissp-1_g299_t1, neudissp-1_g7631_t1, neudissp-1_g8820_t1	neudisss-1_g2962_t1, neudisss-1_g4042_t1, neudisss-1_g5359_t1, neudisss-1_g5947_t1	neuhis-1_g2212_t1, neuhis-1_g5478_t1, neuhis-1_g5901_t1	neuint-01_g3719_t1, neuint-01_g4499_t1, neuint-01_g4819_t1	neumet-1_g349_t1, neumet-1_g4399_t1, neumet-1_g7789_t1	neumid-01_g10609_t1, neumid-01_g3647_t1, neumid-01_g7148_t1	neumon-01_g2136_t1, neumon-01_g8342_t1, neumon-01_g9200_t1	neupan-1_g10674_t1, neupan-1_g245_t1, neupan-1_g2690_t1	neuper-1_g1596_t1, neuper-1_g1852_t1, neuper-1_g5230_t1
OG0000061	achmac-1_g4799_t1, achmac-1_g521_t1, achmac-1_g693_t1, achmac-1_g7246_t1	achstr-1_g4264_t1	apoper-1_g2855_t1, apoper-1_g2926_t1, apoper-1_g4455_t1, apoper-1_g9152_t1	arnari-1_g2814_t1, arnari-1_g3207_t1	bombom-1_g11010_t1, bombom-1_g11041_t1, bombom-1_g11145_t1, bombom-1_g11865_t1, bombom-1_g1912_t1, bombom-1_g3280_t1, bombom-1_g3281_t1, bombom-1_g3513_t1, bombom-1_g3729_t1, bombom-1_g3736_t1, bombom-1_g3740_t1, bombom-1_g3741_t1, bombom-1_g3744_t1, bombom-1_g4544_t1, bombom-1_g5076_t1, bombom-1_g7250_t1, bombom-1_g7609_t1, bombom-1_g7938_t1, bombom-1_g9324_t1	canare-1_g3897_t1	cercau-1_g10133_t1, cercau-1_g12601_t1, cercau-1_g130_t1, cercau-1_g13381_t1, cercau-1_g7279_t1, cercau-1_g9048_t1, cercau-1_g9721_t1, cercau-1_g9986_t1	cernew-1_g11034_t1, cernew-1_g11507_t1, cernew-1_g12545_t1, cernew-1_g12587_t1, cernew-1_g13728_t1, cernew-1_g14426_t1, cernew-1_g2667_t1, cernew-1_g3158_t1, cernew-1_g3261_t1, cernew-1_g3459_t1, cernew-1_g5127_t1, cernew-1_g7334_t1, cernew-1_g7676_t1, cernew-1_g8037_t1, cernew-1_g8086_t1, cernew-1_g9007_t1, cernew-1_g9018_t1, cernew-1_g9204_t1, cernew-1_g9205_t1	cersco-1_g10840_t1, cersco-1_g7117_t1, cersco-1_g7298_t1, cersco-1_g8581_t1, cersco-1_g9797_t1	chacoc-1_g12012_t1, chacoc-1_g3193_t1, chacoc-1_g3210_t1, chacoc-1_g3899_t1, chacoc-1_g4011_t1, chacoc-1_g7872_t1	chafim-1_g2758_t1, chafim-1_g8398_t1, chafim-1_g8458_t1	chalep-1_g6359_t1, chalep-1_g7304_t1		corina-1_g10897_t1, corina-1_g10898_t1, corina-1_g11636_t1, corina-1_g2113_t1, corina-1_g2114_t1	cornov-1_g1043_t1, cornov-1_g2346_t1, cornov-1_g6753_t1	corsep-1_g3786_t1, corsep-1_g4608_t1			dicfun-1_g1934_t1, dicfun-1_g3479_t1, dicfun-1_g4208_t1, dicfun-1_g6303_t1, dicfun-1_g6976_t1, dicfun-1_g7193_t1	eutlat-1_g166_t1, eutlat-1_g4287_t1, eutlat-1_g5699_t1, eutlat-1_g666_t1, eutlat-1_g9725_t1	gelunc-1_g4639_t1, gelunc-1_g4705_t1, gelunc-1_g8567_t1	lashir-1_g10349_t1, lashir-1_g12398_t1, lashir-1_g13782_t1, lashir-1_g2608_t1, lashir-1_g2878_t1, lashir-1_g3554_t1, lashir-1_g4162_t1, lashir-1_g5165_t1, lashir-1_g706_t1, lashir-1_g7148_t1, lashir-1_g7194_t1, lashir-1_g7320_t1, lashir-1_g8171_t1, lashir-1_g9056_t1	lashis-1_g10436_t1, lashis-1_g13871_t1, lashis-1_g2120_t1, lashis-1_g2539_t1, lashis-1_g5200_t1, lashis-1_g5264_t1, lashis-1_g8594_t1, lashis-1_g8954_t1	lasmin-1_g13674_t1, lasmin-1_g14363_t1, lasmin-1_g14851_t1, lasmin-1_g14894_t1, lasmin-1_g14964_t1, lasmin-1_g2552_t1, lasmin-1_g2901_t1, lasmin-1_g7576_t1, lasmin-1_g9074_t1	lasovi-1_g10197_t1, lasovi-1_g12579_t1, lasovi-1_g12595_t1, lasovi-1_g12597_t1, lasovi-1_g12657_t1, lasovi-1_g12681_t1, lasovi-1_g13160_t1, lasovi-1_g13161_t1, lasovi-1_g13411_t1, lasovi-1_g2606_t1, lasovi-1_g3521_t1, lasovi-1_g3741_t1, lasovi-1_g4265_t1, lasovi-1_g4561_t1, lasovi-1_g4946_t1, lasovi-1_g7385_t1, lasovi-1_g7694_t1, lasovi-1_g8184_t1, lasovi-1_g8334_t1, lasovi-1_g9370_t1, lasovi-1_g…	lolmin-1_g10135_t1, lolmin-1_g1906_t1, lolmin-1_g2787_t1, lolmin-1_g3724_t1, lolmin-1_g3725_t1, lolmin-1_g4588_t1, lolmin-1_g7541_t1, lolmin-1_g8326_t1	madmyc-1_g10155_t1, madmyc-1_g209_t1, madmyc-1_g210_t1, madmyc-1_g2372_t1, madmyc-1_g2403_t1, madmyc-1_g3642_t1, madmyc-1_g3643_t1	mycthe-1_g2853_t1, mycthe-1_g4247_t1, mycthe-1_g6845_t1	neuafr-1_g1192_t1, neuafr-1_g6808_t1	neuala-1_g8019_t1, neuala-1_g8833_t1	neucer-01_g1519_t1, neucer-01_g2010_t1, neucer-01_g2945_t1	neucra-01_g2735_t1	neucra-02_g7109_t1	neucra-03_g5731_t1	neudis4-001b_g2401_t1	neudis4-112a_g7042_t1	neudis5-1_g7862_t1	neudis6-1_g7311_t1	neudis7-1_g5453_t1	neudis8-1_g5645_t1	neudissp-1_g751_t1	neudisss-1_g10097_t1		neuint-01_g5776_t1	neumet-1_g4896_t1	neumid-01_g3142_t1, neumid-01_g6001_t1	neumon-01_g5745_t1	neupan-1_g6573_t1, neupan-1_g9172_t1	neuper-1_g6703_t1
OG0000062	achmac-1_g2813_t1, achmac-1_g4091_t1, achmac-1_g7734_t1, achmac-1_g8172_t1, achmac-1_g8515_t1	achstr-1_g4548_t1, achstr-1_g5002_t1, achstr-1_g5919_t1, achstr-1_g6755_t1	apoper-1_g12364_t1, apoper-1_g12647_t1, apoper-1_g13048_t1, apoper-1_g8013_t1, apoper-1_g8317_t1, apoper-1_g9519_t1, apoper-1_g9663_t1	arnari-1_g5162_t1, arnari-1_g860_t1, arnari-1_g9579_t1	bombom-1_g11169_t1, bombom-1_g11862_t1, bombom-1_g12047_t1, bombom-1_g5518_t1, bombom-1_g58_t1, bombom-1_g6592_t1	canare-1_g1030_t1, canare-1_g151_t1, canare-1_g5889_t1, canare-1_g7167_t1, canare-1_g7790_t1, canare-1_g8544_t1	cercau-1_g11261_t1, cercau-1_g12759_t1, cercau-1_g2617_t1	cernew-1_g247_t1, cernew-1_g4834_t1, cernew-1_g5036_t1, cernew-1_g5093_t1, cernew-1_g5688_t1	cersco-1_g103_t1, cersco-1_g1254_t1, cersco-1_g2511_t1, cersco-1_g8626_t1	chacoc-1_g10367_t1, chacoc-1_g1079_t1, chacoc-1_g1500_t1, chacoc-1_g1897_t1, chacoc-1_g3570_t1, chacoc-1_g4704_t1	chafim-1_g10971_t1, chafim-1_g2662_t1, chafim-1_g2682_t1, chafim-1_g8527_t1, chafim-1_g9279_t1, chafim-1_g9830_t1	chalep-1_g2010_t1, chalep-1_g2750_t1, chalep-1_g6101_t1, chalep-1_g6893_t1, chalep-1_g7163_t1		corina-1_g10130_t1, corina-1_g11111_t1, corina-1_g1401_t1, corina-1_g3350_t1, corina-1_g6022_t1, corina-1_g7132_t1	cornov-1_g2366_t1, cornov-1_g3102_t1	corsep-1_g3806_t1, corsep-1_g4086_t1, corsep-1_g4230_t1	crahot-1_g6610_t1	crathe-1_g5712_t1	dicfun-1_g1887_t1, dicfun-1_g4865_t1, dicfun-1_g5565_t1	eutlat-1_g11392_t1, eutlat-1_g3249_t1, eutlat-1_g3382_t1, eutlat-1_g3456_t1, eutlat-1_g3457_t1, eutlat-1_g4858_t1, eutlat-1_g4923_t1, eutlat-1_g6980_t1, eutlat-1_g747_t1, eutlat-1_g7920_t1, eutlat-1_g904_t1	gelunc-1_g854_t1, gelunc-1_g9588_t1	lashir-1_g13878_t1, lashir-1_g2977_t1, lashir-1_g4182_t1, lashir-1_g661_t1, lashir-1_g7120_t1, lashir-1_g8828_t1, lashir-1_g9427_t1	lashis-1_g1038_t1, lashis-1_g14382_t1, lashis-1_g4448_t1, lashis-1_g4654_t1, lashis-1_g5304_t1, lashis-1_g6294_t1	lasmin-1_g13160_t1, lasmin-1_g13958_t1, lasmin-1_g5684_t1, lasmin-1_g7349_t1, lasmin-1_g8628_t1, lasmin-1_g9726_t1, lasmin-1_g9934_t1	lasovi-1_g13458_t1, lasovi-1_g14887_t1, lasovi-1_g5553_t1, lasovi-1_g7360_t1, lasovi-1_g7559_t1, lasovi-1_g8106_t1, lasovi-1_g8927_t1	lolmin-1_g10863_t1, lolmin-1_g11923_t1, lolmin-1_g2722_t1, lolmin-1_g3139_t1, lolmin-1_g4688_t1, lolmin-1_g560_t1, lolmin-1_g7270_t1	madmyc-1_g10015_t1, madmyc-1_g10297_t1, madmyc-1_g3275_t1, madmyc-1_g4009_t1, madmyc-1_g4295_t1, madmyc-1_g4848_t1, madmyc-1_g5881_t1, madmyc-1_g6576_t1, madmyc-1_g751_t1, madmyc-1_g7676_t1, madmyc-1_g8204_t1, madmyc-1_g9994_t1	mycthe-1_g10619_t1, mycthe-1_g4294_t1, mycthe-1_g7374_t1	neuafr-1_g4272_t1, neuafr-1_g5842_t1	neuala-1_g1219_t1, neuala-1_g1960_t1, neuala-1_g404_t1	neucer-01_g2432_t1, neucer-01_g4998_t1, neucer-01_g5486_t1	neucra-01_g10018_t1	neucra-02_g4653_t1	neucra-03_g5130_t1	neudis4-001b_g6829_t1	neudis4-112a_g2971_t1	neudis5-1_g5903_t1	neudis6-1_g6472_t1	neudis7-1_g7186_t1	neudis8-1_g3718_t1	neudissp-1_g8127_t1	neudisss-1_g2034_t1, neudisss-1_g5452_t1	neuhis-1_g6173_t1	neuint-01_g6087_t1	neumet-1_g6346_t1	neumid-01_g10305_t1, neumid-01_g7397_t1, neumid-01_g819_t1, neumid-01_g9853_t1	neumon-01_g169_t1, neumon-01_g6415_t1, neumon-01_g8483_t1	neupan-1_g10491_t1, neupan-1_g5475_t1, neupan-1_g7198_t1	neuper-1_g1411_t1
OG0000063			apoper-1_g2489_t1, apoper-1_g2634_t1		bombom-1_g11836_t1			cernew-1_g291_t1													gelunc-1_g10045_t1, gelunc-1_g10062_t1, gelunc-1_g10064_t1, gelunc-1_g6609_t1, gelunc-1_g6611_t1			lasmin-1_g6721_t1	lasovi-1_g13243_t1				neuafr-1_g1358_t1, neuafr-1_g9335_t1, neuafr-1_g9336_t1, neuafr-1_g9337_t1, neuafr-1_g9338_t1, neuafr-1_g9340_t1	neuala-1_g477_t1, neuala-1_g479_t1, neuala-1_g480_t1, neuala-1_g481_t1, neuala-1_g484_t1, neuala-1_g486_t1, neuala-1_g491_t1, neuala-1_g8680_t1	neucer-01_g4293_t1, neucer-01_g4301_t1, neucer-01_g4303_t1, neucer-01_g7702_t1, neucer-01_g7703_t1, neucer-01_g7704_t1, neucer-01_g7706_t1, neucer-01_g7707_t1	neucra-01_g73_t1, neucra-01_g74_t1, neucra-01_g75_t1, neucra-01_g76_t1, neucra-01_g77_t1, neucra-01_g78_t1, neucra-01_g79_t1, neucra-01_g86_t1	neucra-02_g7329_t1, neucra-02_g7346_t1, neucra-02_g7347_t1, neucra-02_g7348_t1, neucra-02_g7349_t1, neucra-02_g7350_t1, neucra-02_g7351_t1, neucra-02_g7359_t1	neucra-03_g303_t1, neucra-03_g304_t1, neucra-03_g305_t1, neucra-03_g306_t1, neucra-03_g307_t1, neucra-03_g308_t1, neucra-03_g314_t1	neudis4-001b_g73_t1, neudis4-001b_g74_t1, neudis4-001b_g75_t1, neudis4-001b_g76_t1, neudis4-001b_g77_t1, neudis4-001b_g85_t1	neudis4-112a_g1732_t1, neudis4-112a_g2812_t1, neudis4-112a_g2813_t1, neudis4-112a_g2814_t1	neudis5-1_g3850_t1, neudis5-1_g3851_t1, neudis5-1_g3852_t1	neudis6-1_g3366_t1, neudis6-1_g3373_t1, neudis6-1_g3374_t1, neudis6-1_g3375_t1, neudis6-1_g3376_t1, neudis6-1_g3377_t1, neudis6-1_g921_t1	neudis7-1_g13_t1, neudis7-1_g14_t1, neudis7-1_g15_t1, neudis7-1_g16_t1, neudis7-1_g17_t1	neudis8-1_g1425_t1, neudis8-1_g464_t1, neudis8-1_g483_t1, neudis8-1_g484_t1, neudis8-1_g485_t1, neudis8-1_g486_t1, neudis8-1_g487_t1	neudissp-1_g5506_t1, neudissp-1_g5507_t1, neudissp-1_g5508_t1, neudissp-1_g5509_t1, neudissp-1_g5510_t1	neudisss-1_g930_t1, neudisss-1_g931_t1, neudisss-1_g932_t1, neudisss-1_g933_t1, neudisss-1_g934_t1	neuhis-1_g8505_t1, neuhis-1_g8512_t1, neuhis-1_g8513_t1, neuhis-1_g8514_t1, neuhis-1_g8515_t1, neuhis-1_g8516_t1, neuhis-1_g8517_t1	neuint-01_g2950_t1, neuint-01_g2951_t1, neuint-01_g6048_t1, neuint-01_g6055_t1, neuint-01_g6056_t1	neumet-1_g3326_t1, neumet-1_g3327_t1, neumet-1_g3328_t1, neumet-1_g5792_t1	neumid-01_g10239_t1, neumid-01_g10246_t1, neumid-01_g10251_t1, neumid-01_g10254_t1, neumid-01_g10255_t1, neumid-01_g10256_t1, neumid-01_g10257_t1, neumid-01_g10259_t1, neumid-01_g10262_t1, neumid-01_g9703_t1, neumid-01_g9710_t1, neumid-01_g9715_t1, neumid-01_g9718_t1, neumid-01_g9719_t1, neumid-01_g9720_t1, neumid-01_g9721_t1, neumid-01_g9723_t1, neumid-01_g9726_t1	neumon-01_g8105_t1, neumon-01_g8107_t1, neumon-01_g8108_t1, neumon-01_g8109_t1, neumon-01_g8110_t1, neumon-01_g8131_t1, neumon-01_g8140_t1, neumon-01_g8257_t1, neumon-01_g8264_t1	neupan-1_g2205_t1, neupan-1_g2206_t1, neupan-1_g2225_t1, neupan-1_g2349_t1, neupan-1_g283_t1	neuper-1_g2485_t1, neuper-1_g2486_t1, neuper-1_g2487_t1, neuper-1_g2488_t1, neuper-1_g2489_t1, neuper-1_g5987_t1
OG0000064			apoper-1_g4990_t1, apoper-1_g6411_t1, apoper-1_g7075_t1	arnari-1_g4003_t1, arnari-1_g8806_t1		canare-1_g10777_t1, canare-1_g1852_t1	cercau-1_g10091_t1, cercau-1_g10418_t1, cercau-1_g12511_t1, cercau-1_g4663_t1, cercau-1_g8213_t1	cernew-1_g10717_t1, cernew-1_g12574_t1, cernew-1_g12632_t1, cernew-1_g12841_t1, cernew-1_g5607_t1, cernew-1_g6282_t1, cernew-1_g7788_t1	cersco-1_g6743_t1	chacoc-1_g6522_t1										eutlat-1_g8338_t1	gelunc-1_g2629_t1, gelunc-1_g4833_t1, gelunc-1_g5374_t1, gelunc-1_g5375_t1, gelunc-1_g8244_t1	lashir-1_g13781_t1, lashir-1_g14125_t1, lashir-1_g2967_t1	lashis-1_g10434_t1, lashis-1_g10435_t1, lashis-1_g9707_t1	lasmin-1_g13130_t1, lasmin-1_g13338_t1, lasmin-1_g7953_t1	lasovi-1_g3568_t1, lasovi-1_g3922_t1	lolmin-1_g2994_t1	madmyc-1_g5896_t1		neuafr-1_g107_t1, neuafr-1_g1799_t1, neuafr-1_g1800_t1, neuafr-1_g2908_t1, neuafr-1_g4289_t1, neuafr-1_g7975_t1, neuafr-1_g8499_t1, neuafr-1_g8630_t1	neuala-1_g2259_t1, neuala-1_g2260_t1, neuala-1_g2387_t1, neuala-1_g4001_t1, neuala-1_g5096_t1, neuala-1_g6056_t1, neuala-1_g7531_t1, neuala-1_g9888_t1, neuala-1_g9889_t1, neuala-1_g9892_t1, neuala-1_g9898_t1	neucer-01_g4048_t1, neucer-01_g4615_t1, neucer-01_g4780_t1, neucer-01_g4940_t1, neucer-01_g589_t1, neucer-01_g6315_t1, neucer-01_g9636_t1, neucer-01_g9644_t1	neucra-01_g2949_t1, neucra-01_g2950_t1, neucra-01_g4293_t1, neucra-01_g5557_t1	neucra-02_g10130_t1, neucra-02_g2233_t1, neucra-02_g3899_t1, neucra-02_g6897_t1, neucra-02_g6898_t1	neucra-03_g192_t1, neucra-03_g5014_t1, neucra-03_g5887_t1, neucra-03_g8413_t1, neucra-03_g8528_t1	neudis4-001b_g3826_t1, neudis4-001b_g3833_t1, neudis4-001b_g4938_t1, neudis4-001b_g9020_t1	neudis4-112a_g1463_t1, neudis4-112a_g3476_t1, neudis4-112a_g3823_t1	neudis5-1_g4500_t1, neudis5-1_g7236_t1, neudis5-1_g8414_t1	neudis6-1_g4986_t1, neudis6-1_g5505_t1, neudis6-1_g7784_t1	neudis7-1_g1806_t1, neudis7-1_g4598_t1, neudis7-1_g5366_t1, neudis7-1_g5897_t1	neudis8-1_g4001_t1, neudis8-1_g4002_t1, neudis8-1_g6247_t1, neudis8-1_g6648_t1, neudis8-1_g6761_t1	neudissp-1_g1683_t1, neudissp-1_g6594_t1, neudissp-1_g8570_t1	neudisss-1_g1536_t1, neudisss-1_g495_t1, neudisss-1_g7204_t1	neuhis-1_g10412_t1, neuhis-1_g1642_t1, neuhis-1_g327_t1, neuhis-1_g328_t1, neuhis-1_g6882_t1	neuint-01_g1080_t1, neuint-01_g2424_t1, neuint-01_g2431_t1, neuint-01_g6106_t1, neuint-01_g6107_t1, neuint-01_g7136_t1	neumet-1_g2578_t1, neumet-1_g3033_t1, neumet-1_g4999_t1	neumid-01_g1224_t1, neumid-01_g1231_t1, neumid-01_g2687_t1, neumid-01_g3048_t1, neumid-01_g3791_t1, neumid-01_g3940_t1, neumid-01_g3941_t1, neumid-01_g5167_t1, neumid-01_g554_t1, neumid-01_g7594_t1, neumid-01_g8363_t1	neumon-01_g105_t1, neumon-01_g332_t1, neumon-01_g3494_t1, neumon-01_g3686_t1, neumon-01_g3747_t1, neumon-01_g3748_t1, neumon-01_g4015_t1, neumon-01_g6702_t1, neumon-01_g997_t1, neumon-01_g998_t1	neupan-1_g10691_t1, neupan-1_g2986_t1, neupan-1_g371_t1, neupan-1_g6993_t1, neupan-1_g8594_t1, neupan-1_g8736_t1, neupan-1_g9458_t1, neupan-1_g9462_t1	neuper-1_g14_t1, neuper-1_g5256_t1, neuper-1_g5257_t1, neuper-1_g7451_t1, neuper-1_g8194_t1
OG0000065	achmac-1_g2775_t1, achmac-1_g6637_t1	achstr-1_g6496_t1, achstr-1_g8866_t1	apoper-1_g12801_t1, apoper-1_g2826_t1, apoper-1_g6444_t1, apoper-1_g8628_t1	arnari-1_g3211_t1	bombom-1_g5588_t1, bombom-1_g7777_t1	canare-1_g1547_t1, canare-1_g8646_t1	cercau-1_g12856_t1, cercau-1_g14459_t1	cernew-1_g7368_t1, cernew-1_g7585_t1	cersco-1_g11455_t1, cersco-1_g4066_t1	chacoc-1_g12461_t1, chacoc-1_g5781_t1	chafim-1_g1890_t1, chafim-1_g9310_t1	chalep-1_g10468_t1, chalep-1_g1298_t1	chathe-1_g6652_t1	corina-1_g1060_t1, corina-1_g3621_t1	cornov-1_g4713_t1	corsep-1_g6034_t1	crahot-1_g6209_t1, crahot-1_g6559_t1	crathe-1_g5330_t1, crathe-1_g5662_t1	dicfun-1_g3996_t1, dicfun-1_g9881_t1	eutlat-1_g4273_t1, eutlat-1_g6672_t1	gelunc-1_g5402_t1, gelunc-1_g8517_t1, gelunc-1_g8518_t1	lashir-1_g13956_t1, lashir-1_g182_t1	lashis-1_g4998_t1, lashis-1_g9057_t1	lasmin-1_g10351_t1, lasmin-1_g11827_t1, lasmin-1_g2268_t1, lasmin-1_g9516_t1	lasovi-1_g153_t1, lasovi-1_g2860_t1, lasovi-1_g3249_t1, lasovi-1_g7753_t1	lolmin-1_g11937_t1	madmyc-1_g9034_t1	mycthe-1_g10482_t1, mycthe-1_g5821_t1	neuafr-1_g1057_t1, neuafr-1_g8023_t1	neuala-1_g1937_t1, neuala-1_g4061_t1, neuala-1_g4062_t1, neuala-1_g4063_t1, neuala-1_g4064_t1, neuala-1_g4065_t1	neucer-01_g1158_t1, neucer-01_g6477_t1, neucer-01_g6478_t1, neucer-01_g6479_t1, neucer-01_g6480_t1	neucra-01_g8911_t1, neucra-01_g9755_t1, neucra-01_g9756_t1, neucra-01_g9757_t1, neucra-01_g9758_t1	neucra-02_g4904_t1, neucra-02_g4905_t1, neucra-02_g4906_t1, neucra-02_g9088_t1	neucra-03_g5879_t1, neucra-03_g6416_t1, neucra-03_g6417_t1, neucra-03_g6418_t1, neucra-03_g6419_t1	neudis4-001b_g6617_t1, neudis4-001b_g6618_t1, neudis4-001b_g6619_t1, neudis4-001b_g7658_t1	neudis4-112a_g4955_t1, neudis4-112a_g4956_t1, neudis4-112a_g4957_t1, neudis4-112a_g727_t1	neudis5-1_g1316_t1, neudis5-1_g1317_t1, neudis5-1_g1545_t1	neudis6-1_g3544_t1, neudis6-1_g4924_t1, neudis6-1_g4925_t1, neudis6-1_g4926_t1	neudis7-1_g5272_t1, neudis7-1_g5273_t1, neudis7-1_g5274_t1, neudis7-1_g7950_t1	neudis8-1_g3593_t1, neudis8-1_g3594_t1, neudis8-1_g3595_t1, neudis8-1_g5197_t1	neudissp-1_g3453_t1, neudissp-1_g3454_t1, neudissp-1_g3455_t1, neudissp-1_g6905_t1	neudisss-1_g232_t1, neudisss-1_g6961_t1, neudisss-1_g6962_t1, neudisss-1_g6963_t1	neuhis-1_g2073_t1, neuhis-1_g6434_t1, neuhis-1_g6435_t1, neuhis-1_g6436_t1, neuhis-1_g6437_t1	neuint-01_g4542_t1, neuint-01_g5544_t1, neuint-01_g5545_t1, neuint-01_g5546_t1, neuint-01_g5547_t1	neumet-1_g3749_t1, neumet-1_g889_t1, neumet-1_g890_t1, neumet-1_g891_t1, neumet-1_g892_t1	neumid-01_g6096_t1, neumid-01_g7654_t1, neumid-01_g7655_t1, neumid-01_g7656_t1, neumid-01_g7657_t1	neumon-01_g45_t1, neumon-01_g46_t1, neumon-01_g47_t1, neumon-01_g48_t1, neumon-01_g5405_t1	neupan-1_g6366_t1, neupan-1_g6367_t1, neupan-1_g6368_t1, neupan-1_g6369_t1, neupan-1_g9719_t1	neuper-1_g766_t1, neuper-1_g8007_t1, neuper-1_g8008_t1, neuper-1_g8009_t1, neuper-1_g8010_t1
OG0000066	achmac-1_g8516_t1, achmac-1_g9058_t1, achmac-1_g9689_t1	achstr-1_g6809_t1, achstr-1_g7792_t1, achstr-1_g95_t1	apoper-1_g12057_t1, apoper-1_g12452_t1, apoper-1_g12948_t1, apoper-1_g13191_t1, apoper-1_g6466_t1, apoper-1_g6582_t1, apoper-1_g6613_t1, apoper-1_g6_t1, apoper-1_g7701_t1	arnari-1_g661_t1, arnari-1_g7778_t1, arnari-1_g8470_t1	bombom-1_g11158_t1, bombom-1_g3631_t1, bombom-1_g7613_t1	canare-1_g1853_t1	cercau-1_g10410_t1, cercau-1_g10981_t1, cercau-1_g11680_t1, cercau-1_g12475_t1, cercau-1_g13872_t1, cercau-1_g1580_t1, cercau-1_g239_t1, cercau-1_g2762_t1, cercau-1_g296_t1, cercau-1_g3002_t1, cercau-1_g4657_t1, cercau-1_g5198_t1, cercau-1_g5476_t1, cercau-1_g5576_t1, cercau-1_g5752_t1, cercau-1_g6672_t1, cercau-1_g6938_t1, cercau-1_g7497_t1, cercau-1_g8167_t1, cercau-1_g8713_t1, cercau-1_g9385_t…	cernew-1_g10020_t1, cernew-1_g10767_t1, cernew-1_g12739_t1, cernew-1_g13124_t1, cernew-1_g14215_t1, cernew-1_g2341_t1, cernew-1_g3045_t1, cernew-1_g3078_t1, cernew-1_g3156_t1, cernew-1_g3267_t1	cersco-1_g11758_t1, cersco-1_g706_t1, cersco-1_g9865_t1	chacoc-1_g10812_t1, chacoc-1_g11700_t1, chacoc-1_g12504_t1, chacoc-1_g3084_t1, chacoc-1_g3389_t1, chacoc-1_g676_t1, chacoc-1_g8356_t1	chafim-1_g1028_t1, chafim-1_g6552_t1, chafim-1_g9822_t1, chafim-1_g9916_t1	chalep-1_g1467_t1, chalep-1_g2291_t1, chalep-1_g2552_t1, chalep-1_g4140_t1		corina-1_g10326_t1, corina-1_g5942_t1, corina-1_g7580_t1, corina-1_g8173_t1	cornov-1_g1934_t1, cornov-1_g2297_t1, cornov-1_g6100_t1, cornov-1_g6222_t1	corsep-1_g3084_t1, corsep-1_g4436_t1, corsep-1_g4889_t1, corsep-1_g8872_t1	crahot-1_g1718_t1, crahot-1_g7216_t1, crahot-1_g8401_t1	crathe-1_g7762_t1, crathe-1_g996_t1	dicfun-1_g3034_t1	eutlat-1_g10663_t1, eutlat-1_g2054_t1, eutlat-1_g3793_t1, eutlat-1_g7318_t1, eutlat-1_g8647_t1	gelunc-1_g2094_t1, gelunc-1_g4871_t1	lashir-1_g10536_t1, lashir-1_g10640_t1, lashir-1_g11953_t1, lashir-1_g1588_t1, lashir-1_g2682_t1, lashir-1_g2873_t1, lashir-1_g9251_t1	lashis-1_g10517_t1, lashis-1_g107_t1, lashis-1_g13105_t1, lashis-1_g4491_t1, lashis-1_g5317_t1, lashis-1_g6455_t1, lashis-1_g8572_t1, lashis-1_g8945_t1, lashis-1_g9112_t1, lashis-1_g953_t1	lasmin-1_g4072_t1, lasmin-1_g7665_t1	lasovi-1_g12183_t1, lasovi-1_g760_t1	lolmin-1_g6037_t1, lolmin-1_g8115_t1	madmyc-1_g1631_t1, madmyc-1_g1725_t1, madmyc-1_g6318_t1, madmyc-1_g7750_t1, madmyc-1_g9083_t1	mycthe-1_g6969_t1	neuafr-1_g3734_t1	neuala-1_g6100_t1, neuala-1_g6734_t1	neucer-01_g8383_t1	neucra-01_g2637_t1, neucra-01_g9548_t1	neucra-02_g2689_t1	neucra-03_g4153_t1, neucra-03_g8012_t1	neudis4-001b_g8511_t1	neudis4-112a_g441_t1	neudis5-1_g7193_t1						neuhis-1_g4065_t1, neuhis-1_g9805_t1	neuint-01_g2744_t1, neuint-01_g4941_t1	neumet-1_g6083_t1	neumid-01_g509_t1, neumid-01_g5450_t1	neumon-01_g3728_t1, neumon-01_g8361_t1	neupan-1_g1064_t1, neupan-1_g3104_t1, neupan-1_g8697_t1	neuper-1_g6957_t1, neuper-1_g8773_t1
OG0000067	achmac-1_g10105_t1, achmac-1_g4895_t1, achmac-1_g9204_t1	achstr-1_g5393_t1, achstr-1_g6364_t1, achstr-1_g6445_t1	apoper-1_g10902_t1, apoper-1_g12120_t1, apoper-1_g3254_t1, apoper-1_g5672_t1, apoper-1_g8344_t1, apoper-1_g9962_t1	arnari-1_g1339_t1, arnari-1_g8388_t1, arnari-1_g922_t1, arnari-1_g9668_t1, arnari-1_g9695_t1	bombom-1_g178_t1, bombom-1_g4171_t1, bombom-1_g8248_t1, bombom-1_g9337_t1	canare-1_g1387_t1, canare-1_g1502_t1, canare-1_g2207_t1, canare-1_g4672_t1, canare-1_g6835_t1, canare-1_g911_t1	cercau-1_g11293_t1, cercau-1_g12708_t1, cercau-1_g12724_t1, cercau-1_g12843_t1, cercau-1_g13155_t1, cercau-1_g13615_t1, cercau-1_g14394_t1, cercau-1_g5196_t1, cercau-1_g6675_t1, cercau-1_g6889_t1, cercau-1_g8155_t1	cernew-1_g12676_t1, cernew-1_g13017_t1, cernew-1_g5026_t1, cernew-1_g6505_t1, cernew-1_g6914_t1, cernew-1_g7330_t1, cernew-1_g7573_t1, cernew-1_g7647_t1, cernew-1_g9128_t1, cernew-1_g9457_t1, cernew-1_g9468_t1	cersco-1_g10753_t1, cersco-1_g11093_t1, cersco-1_g8923_t1, cersco-1_g8990_t1	chacoc-1_g4271_t1, chacoc-1_g5800_t1, chacoc-1_g7643_t1, chacoc-1_g9579_t1	chafim-1_g10902_t1, chafim-1_g11025_t1, chafim-1_g2459_t1, chafim-1_g7767_t1, chafim-1_g9375_t1, chafim-1_g9911_t1	chalep-1_g2032_t1, chalep-1_g7789_t1, chalep-1_g8492_t1	chathe-1_g1793_t1, chathe-1_g3980_t1, chathe-1_g6435_t1	corina-1_g11475_t1, corina-1_g1431_t1, corina-1_g4603_t1, corina-1_g5058_t1, corina-1_g6141_t1	cornov-1_g2765_t1, cornov-1_g4678_t1, cornov-1_g817_t1	corsep-1_g2407_t1, corsep-1_g8796_t1, corsep-1_g9115_t1	crahot-1_g2201_t1, crahot-1_g6182_t1, crahot-1_g6524_t1, crahot-1_g8462_t1	crathe-1_g4219_t1	dicfun-1_g4842_t1, dicfun-1_g6440_t1, dicfun-1_g8750_t1, dicfun-1_g8751_t1, dicfun-1_g9838_t1	eutlat-1_g10787_t1	gelunc-1_g5514_t1	lashir-1_g109_t1, lashir-1_g11294_t1, lashir-1_g12813_t1, lashir-1_g13436_t1, lashir-1_g4072_t1, lashir-1_g4481_t1, lashir-1_g8117_t1, lashir-1_g8866_t1, lashir-1_g9317_t1	lashis-1_g10759_t1, lashis-1_g11470_t1, lashis-1_g12133_t1, lashis-1_g14295_t1, lashis-1_g4422_t1, lashis-1_g4545_t1, lashis-1_g5144_t1, lashis-1_g6942_t1, lashis-1_g9041_t1, lashis-1_g9789_t1	lasmin-1_g12194_t1, lasmin-1_g14414_t1, lasmin-1_g4590_t1, lasmin-1_g9236_t1, lasmin-1_g9749_t1	lasovi-1_g10598_t1, lasovi-1_g7531_t1, lasovi-1_g8020_t1, lasovi-1_g8973_t1	lolmin-1_g9694_t1	madmyc-1_g1038_t1, madmyc-1_g1820_t1, madmyc-1_g342_t1, madmyc-1_g3859_t1, madmyc-1_g828_t1, madmyc-1_g8809_t1, madmyc-1_g9308_t1, madmyc-1_g9969_t1	mycthe-1_g10568_t1, mycthe-1_g5693_t1, mycthe-1_g5790_t1, mycthe-1_g6995_t1, mycthe-1_g9481_t1	neuafr-1_g4799_t1	neuala-1_g896_t1	neucer-01_g7286_t1	neucra-01_g6008_t1		neucra-03_g4834_t1	neudis4-001b_g5344_t1	neudis4-112a_g947_t1		neudis6-1_g6716_t1	neudis7-1_g1837_t1	neudis8-1_g5573_t1	neudissp-1_g5790_t1	neudisss-1_g5675_t1	neuhis-1_g9972_t1	neuint-01_g4606_t1		neumid-01_g7977_t1	neumon-01_g4501_t1	neupan-1_g2182_t1, neupan-1_g9031_t1	neuper-1_g7691_t1
OG0000068	achmac-1_g5320_t1, achmac-1_g5643_t1, achmac-1_g6235_t1	achstr-1_g2567_t1, achstr-1_g4451_t1, achstr-1_g5503_t1	apoper-1_g3311_t1, apoper-1_g5073_t1, apoper-1_g8294_t1, apoper-1_g9789_t1	arnari-1_g5153_t1, arnari-1_g8393_t1, arnari-1_g8856_t1	bombom-1_g11094_t1, bombom-1_g2815_t1, bombom-1_g5684_t1	canare-1_g10298_t1, canare-1_g3867_t1, canare-1_g5778_t1, canare-1_g5834_t1	cercau-1_g2862_t1, cercau-1_g7704_t1, cercau-1_g9107_t1, cercau-1_g9678_t1	cernew-1_g11302_t1, cernew-1_g12093_t1, cernew-1_g354_t1, cernew-1_g4876_t1	cersco-1_g11740_t1, cersco-1_g5405_t1, cersco-1_g7921_t1	chacoc-1_g10955_t1, chacoc-1_g5749_t1, chacoc-1_g59_t1, chacoc-1_g9958_t1	chafim-1_g11176_t1, chafim-1_g4812_t1, chafim-1_g8412_t1	chalep-1_g5968_t1, chalep-1_g6398_t1, chalep-1_g9520_t1	chathe-1_g5311_t1	corina-1_g2218_t1, corina-1_g5728_t1, corina-1_g9318_t1	cornov-1_g1086_t1, cornov-1_g2453_t1, cornov-1_g2744_t1, cornov-1_g6570_t1	corsep-1_g4814_t1, corsep-1_g5626_t1, corsep-1_g5812_t1, corsep-1_g6921_t1	crahot-1_g4718_t1, crahot-1_g5950_t1, crahot-1_g6121_t1, crahot-1_g6122_t1, crahot-1_g8771_t1	crathe-1_g127_t1, crathe-1_g2370_t1, crathe-1_g4610_t1	dicfun-1_g1807_t1, dicfun-1_g5417_t1, dicfun-1_g6028_t1	eutlat-1_g1013_t1, eutlat-1_g1972_t1, eutlat-1_g725_t1	gelunc-1_g1764_t1, gelunc-1_g2058_t1, gelunc-1_g370_t1, gelunc-1_g6280_t1, gelunc-1_g6281_t1, gelunc-1_g7896_t1	lashir-1_g11538_t1, lashir-1_g7069_t1, lashir-1_g7950_t1	lashis-1_g2725_t1, lashis-1_g7801_t1	lasmin-1_g10_t1, lasmin-1_g2631_t1, lasmin-1_g4774_t1	lasovi-1_g13503_t1, lasovi-1_g4760_t1, lasovi-1_g6693_t1	lolmin-1_g288_t1, lolmin-1_g601_t1	madmyc-1_g3298_t1, madmyc-1_g4709_t1, madmyc-1_g5788_t1	mycthe-1_g5114_t1, mycthe-1_g9547_t1	neuafr-1_g2160_t1, neuafr-1_g7127_t1	neuala-1_g5159_t1, neuala-1_g5822_t1, neuala-1_g7688_t1	neucer-01_g3355_t1, neucer-01_g6725_t1, neucer-01_g9588_t1	neucra-01_g4328_t1, neucra-01_g9657_t1	neucra-02_g10094_t1, neucra-02_g2589_t1, neucra-02_g5293_t1	neucra-03_g217_t1, neucra-03_g2308_t1, neucra-03_g2309_t1, neucra-03_g802_t1	neudis4-001b_g3865_t1, neudis4-001b_g3990_t1, neudis4-001b_g8604_t1	neudis4-112a_g2788_t1, neudis4-112a_g5699_t1, neudis4-112a_g6599_t1	neudis5-1_g4720_t1, neudis5-1_g7208_t1, neudis5-1_g8405_t1	neudis6-1_g1343_t1, neudis6-1_g7549_t1	neudis7-1_g1712_t1, neudis7-1_g1918_t1, neudis7-1_g5408_t1	neudis8-1_g3008_t1, neudis8-1_g4878_t1, neudis8-1_g7679_t1	neudissp-1_g1545_t1, neudissp-1_g4730_t1, neudissp-1_g6217_t1	neudisss-1_g3326_t1, neudisss-1_g7028_t1, neudisss-1_g8036_t1	neuhis-1_g1684_t1, neuhis-1_g2366_t1, neuhis-1_g9906_t1	neuint-01_g2644_t1, neuint-01_g7624_t1, neuint-01_g7842_t1	neumet-1_g2359_t1, neumet-1_g3319_t1, neumet-1_g7666_t1	neumid-01_g10645_t1, neumid-01_g1161_t1, neumid-01_g5491_t1, neumid-01_g6501_t1, neumid-01_g7571_t1, neumid-01_g8187_t1	neumon-01_g1268_t1, neumon-01_g3326_t1, neumon-01_g6601_t1, neumon-01_g7173_t1, neumon-01_g8897_t1	neupan-1_g2381_t1, neupan-1_g4986_t1, neupan-1_g6589_t1	neuper-1_g3150_t1, neuper-1_g45_t1, neuper-1_g6089_t1
OG0000069	achmac-1_g150_t1, achmac-1_g7180_t1	achstr-1_g530_t1, achstr-1_g6189_t1	apoper-1_g12715_t1, apoper-1_g2525_t1, apoper-1_g2665_t1, apoper-1_g2989_t1, apoper-1_g432_t1, apoper-1_g4386_t1, apoper-1_g5180_t1	arnari-1_g197_t1, arnari-1_g3575_t1, arnari-1_g368_t1, arnari-1_g4944_t1, arnari-1_g9012_t1	bombom-1_g1866_t1, bombom-1_g8235_t1	canare-1_g1611_t1, canare-1_g9056_t1	cercau-1_g11037_t1, cercau-1_g13424_t1, cercau-1_g13525_t1, cercau-1_g13797_t1, cercau-1_g2381_t1, cercau-1_g7015_t1, cercau-1_g8147_t1	cernew-1_g11508_t1, cernew-1_g1780_t1, cernew-1_g5022_t1, cernew-1_g6291_t1, cernew-1_g6831_t1, cernew-1_g6896_t1, cernew-1_g7168_t1, cernew-1_g9375_t1	cersco-1_g11543_t1, cersco-1_g6582_t1	chacoc-1_g11828_t1, chacoc-1_g12094_t1, chacoc-1_g9594_t1	chafim-1_g2656_t1, chafim-1_g5247_t1, chafim-1_g8389_t1	chalep-1_g3875_t1, chalep-1_g8839_t1, chalep-1_g9206_t1	chathe-1_g3583_t1, chathe-1_g6524_t1	corina-1_g1311_t1, corina-1_g5205_t1, corina-1_g6453_t1, corina-1_g9456_t1	cornov-1_g2520_t1, cornov-1_g2725_t1, cornov-1_g3573_t1, cornov-1_g5235_t1	corsep-1_g2343_t1, corsep-1_g2573_t1, corsep-1_g4947_t1, corsep-1_g7042_t1	crahot-1_g5464_t1, crahot-1_g6356_t1	crathe-1_g6859_t1	dicfun-1_g3018_t1, dicfun-1_g9419_t1, dicfun-1_g9764_t1	eutlat-1_g11281_t1	gelunc-1_g7542_t1, gelunc-1_g9066_t1	lashir-1_g12306_t1, lashir-1_g12457_t1, lashir-1_g13839_t1, lashir-1_g14052_t1, lashir-1_g261_t1, lashir-1_g4172_t1, lashir-1_g4173_t1, lashir-1_g5374_t1, lashir-1_g9096_t1, lashir-1_g9192_t1	lashis-1_g11187_t1, lashis-1_g11481_t1, lashis-1_g11936_t1, lashis-1_g12112_t1, lashis-1_g13870_t1, lashis-1_g1429_t1, lashis-1_g3485_t1, lashis-1_g4887_t1, lashis-1_g5082_t1, lashis-1_g8747_t1	lasmin-1_g14195_t1, lasmin-1_g2612_t1, lasmin-1_g3286_t1, lasmin-1_g802_t1, lasmin-1_g9497_t1	lasovi-1_g13282_t1, lasovi-1_g14154_t1, lasovi-1_g1539_t1, lasovi-1_g6335_t1, lasovi-1_g7761_t1	lolmin-1_g1575_t1, lolmin-1_g5285_t1, lolmin-1_g7269_t1, lolmin-1_g9866_t1	madmyc-1_g1825_t1, madmyc-1_g6648_t1, madmyc-1_g7194_t1	mycthe-1_g7238_t1, mycthe-1_g7679_t1	neuafr-1_g6771_t1, neuafr-1_g920_t1	neuala-1_g8974_t1, neuala-1_g9512_t1	neucer-01_g1032_t1, neucer-01_g293_t1	neucra-01_g3314_t1, neucra-01_g8824_t1	neucra-02_g6553_t1, neucra-02_g9012_t1	neucra-03_g2955_t1, neucra-03_g4109_t1	neudis4-001b_g2725_t1, neudis4-001b_g7970_t1	neudis4-112a_g2143_t1, neudis4-112a_g2384_t1	neudis5-1_g1035_t1, neudis5-1_g6238_t1	neudis6-1_g2996_t1, neudis6-1_g4838_t1	neudis7-1_g3231_t1, neudis7-1_g8224_t1	neudis8-1_g2470_t1, neudis8-1_g263_t1	neudissp-1_g6968_t1, neudissp-1_g7050_t1	neudisss-1_g5628_t1, neudisss-1_g859_t1	neuhis-1_g1993_t1, neuhis-1_g687_t1	neuint-01_g123_t1, neuint-01_g4397_t1	neumet-1_g4054_t1, neumet-1_g6877_t1	neumid-01_g1710_t1, neumid-01_g6175_t1	neumon-01_g3059_t1, neumon-01_g9648_t1	neupan-1_g390_t1, neupan-1_g6477_t1	neuper-1_g4925_t1, neuper-1_g6883_t1
OG0000070	achmac-1_g2770_t1, achmac-1_g7397_t1, achmac-1_g8797_t1	achstr-1_g5431_t1, achstr-1_g5645_t1, achstr-1_g5955_t1, achstr-1_g8666_t1, achstr-1_g8853_t1	apoper-1_g11949_t1, apoper-1_g2709_t1, apoper-1_g5758_t1, apoper-1_g8274_t1, apoper-1_g8609_t1, apoper-1_g9685_t1	arnari-1_g1293_t1, arnari-1_g2938_t1, arnari-1_g3134_t1, arnari-1_g4523_t1, arnari-1_g5419_t1, arnari-1_g7989_t1, arnari-1_g8302_t1, arnari-1_g9514_t1	bombom-1_g11142_t1, bombom-1_g11238_t1, bombom-1_g2795_t1, bombom-1_g3444_t1, bombom-1_g5791_t1	canare-1_g10688_t1, canare-1_g5332_t1, canare-1_g6139_t1, canare-1_g7196_t1	cercau-1_g10513_t1, cercau-1_g11145_t1, cercau-1_g2747_t1, cercau-1_g4946_t1, cercau-1_g5465_t1, cercau-1_g5687_t1, cercau-1_g9906_t1, cercau-1_g9954_t1	cernew-1_g10880_t1, cernew-1_g11400_t1, cernew-1_g14260_t1, cernew-1_g14347_t1, cernew-1_g7686_t1, cernew-1_g7710_t1, cernew-1_g7887_t1	cersco-1_g10771_t1, cersco-1_g11557_t1, cersco-1_g2719_t1, cersco-1_g3884_t1, cersco-1_g4018_t1, cersco-1_g7123_t1, cersco-1_g8718_t1	chacoc-1_g10712_t1, chacoc-1_g1495_t1, chacoc-1_g7371_t1	chafim-1_g10820_t1, chafim-1_g10937_t1, chafim-1_g11241_t1, chafim-1_g1902_t1, chafim-1_g2677_t1, chafim-1_g8030_t1	chalep-1_g10549_t1, chalep-1_g2755_t1, chalep-1_g2956_t1, chalep-1_g390_t1, chalep-1_g6560_t1, chalep-1_g6796_t1	chathe-1_g1622_t1, chathe-1_g3182_t1, chathe-1_g5287_t1, chathe-1_g6866_t1	corina-1_g2676_t1, corina-1_g3345_t1, corina-1_g4729_t1, corina-1_g608_t1, corina-1_g6486_t1, corina-1_g6579_t1	cornov-1_g1622_t1, cornov-1_g2006_t1, cornov-1_g2968_t1, cornov-1_g909_t1	corsep-1_g3143_t1, corsep-1_g4227_t1, corsep-1_g4856_t1	crahot-1_g1546_t1, crahot-1_g1748_t1, crahot-1_g4013_t1	crathe-1_g3092_t1	dicfun-1_g3925_t1, dicfun-1_g5953_t1, dicfun-1_g8638_t1, dicfun-1_g9354_t1	eutlat-1_g1811_t1, eutlat-1_g780_t1	gelunc-1_g1568_t1, gelunc-1_g5132_t1	lashir-1_g10430_t1, lashir-1_g11452_t1, lashir-1_g12115_t1, lashir-1_g3726_t1, lashir-1_g7671_t1, lashir-1_g8885_t1	lashis-1_g10829_t1, lashis-1_g11857_t1, lashis-1_g6364_t1, lashis-1_g8103_t1, lashis-1_g9180_t1, lashis-1_g9866_t1	lasmin-1_g10208_t1, lasmin-1_g110_t1, lasmin-1_g11783_t1, lasmin-1_g14597_t1	lasovi-1_g10331_t1, lasovi-1_g13242_t1, lasovi-1_g2992_t1, lasovi-1_g3283_t1, lasovi-1_g6793_t1	lolmin-1_g471_t1, lolmin-1_g649_t1, lolmin-1_g6781_t1	madmyc-1_g10341_t1, madmyc-1_g10591_t1, madmyc-1_g1460_t1, madmyc-1_g2831_t1, madmyc-1_g3831_t1, madmyc-1_g3964_t1, madmyc-1_g4434_t1, madmyc-1_g6194_t1, madmyc-1_g6435_t1, madmyc-1_g8186_t1, madmyc-1_g8191_t1, madmyc-1_g988_t1	mycthe-1_g10450_t1, mycthe-1_g10586_t1, mycthe-1_g1874_t1	neuafr-1_g1805_t1	neuala-1_g6695_t1	neucer-01_g1874_t1, neucer-01_g673_t1															neumid-01_g1220_t1, neumid-01_g5281_t1, neumid-01_g5410_t1	neumon-01_g8400_t1, neumon-01_g8724_t1	neupan-1_g10920_t1, neupan-1_g1757_t1
OG0000071	achmac-1_g3742_t1, achmac-1_g5831_t1, achmac-1_g6667_t1, achmac-1_g6669_t1, achmac-1_g727_t1, achmac-1_g7537_t1, achmac-1_g8977_t1, achmac-1_g9130_t1	achstr-1_g4575_t1, achstr-1_g472_t1, achstr-1_g6082_t1, achstr-1_g7553_t1, achstr-1_g8029_t1, achstr-1_g99_t1	apoper-1_g10475_t1, apoper-1_g11944_t1, apoper-1_g12751_t1, apoper-1_g13401_t1, apoper-1_g6333_t1, apoper-1_g8634_t1, apoper-1_g873_t1, apoper-1_g9448_t1	arnari-1_g10156_t1, arnari-1_g2797_t1, arnari-1_g4233_t1, arnari-1_g5375_t1, arnari-1_g885_t1	bombom-1_g5410_t1	canare-1_g10256_t1, canare-1_g10278_t1, canare-1_g2962_t1	cercau-1_g11202_t1, cercau-1_g11764_t1, cercau-1_g7639_t1	cernew-1_g10345_t1, cernew-1_g13999_t1, cernew-1_g4901_t1		chacoc-1_g12439_t1, chacoc-1_g2204_t1, chacoc-1_g2688_t1, chacoc-1_g3192_t1, chacoc-1_g6753_t1, chacoc-1_g6889_t1	chafim-1_g10719_t1, chafim-1_g11221_t1, chafim-1_g4454_t1, chafim-1_g4817_t1, chafim-1_g93_t1, chafim-1_g9804_t1	chalep-1_g2607_t1, chalep-1_g5830_t1, chalep-1_g8252_t1	chathe-1_g5069_t1, chathe-1_g5268_t1, chathe-1_g5299_t1	corina-1_g10351_t1, corina-1_g417_t1, corina-1_g4754_t1, corina-1_g4809_t1, corina-1_g6136_t1, corina-1_g7735_t1, corina-1_g8745_t1, corina-1_g907_t1	cornov-1_g2478_t1, cornov-1_g5196_t1, cornov-1_g7171_t1, cornov-1_g7550_t1	corsep-1_g2770_t1, corsep-1_g4843_t1, corsep-1_g7005_t1, corsep-1_g8904_t1	crahot-1_g6812_t1, crahot-1_g8385_t1	crathe-1_g1006_t1, crathe-1_g1007_t1, crathe-1_g5911_t1	dicfun-1_g5966_t1, dicfun-1_g6196_t1, dicfun-1_g6365_t1, dicfun-1_g6497_t1, dicfun-1_g7770_t1, dicfun-1_g8347_t1, dicfun-1_g8349_t1, dicfun-1_g8984_t1, dicfun-1_g9175_t1	eutlat-1_g10632_t1, eutlat-1_g1597_t1, eutlat-1_g503_t1, eutlat-1_g5267_t1, eutlat-1_g5698_t1	gelunc-1_g7060_t1, gelunc-1_g7652_t1	lashir-1_g10464_t1, lashir-1_g3630_t1, lashir-1_g4977_t1	lashis-1_g11672_t1, lashis-1_g12795_t1	lasmin-1_g10007_t1, lasmin-1_g12097_t1, lasmin-1_g12427_t1, lasmin-1_g13788_t1, lasmin-1_g2204_t1, lasmin-1_g2510_t1, lasmin-1_g4879_t1, lasmin-1_g7394_t1, lasmin-1_g9832_t1	lasovi-1_g10502_t1, lasovi-1_g10826_t1, lasovi-1_g12484_t1, lasovi-1_g13414_t1, lasovi-1_g14723_t1, lasovi-1_g206_t1, lasovi-1_g7294_t1, lasovi-1_g7462_t1	lolmin-1_g5090_t1, lolmin-1_g5803_t1, lolmin-1_g9633_t1	madmyc-1_g841_t1, madmyc-1_g8492_t1	mycthe-1_g2227_t1, mycthe-1_g6902_t1	neuafr-1_g8655_t1	neuala-1_g2932_t1, neuala-1_g3040_t1	neucer-01_g4126_t1, neucer-01_g4153_t1	neucra-01_g1832_t1		neucra-03_g6713_t1										neuint-01_g6529_t1	neumet-1_g62_t1	neumid-01_g341_t1, neumid-01_g453_t1	neumon-01_g4381_t1, neumon-01_g6513_t1	neupan-1_g6004_t1, neupan-1_g6912_t1, neupan-1_g8908_t1	neuper-1_g2280_t1
OG0000072	achmac-1_g10339_t1, achmac-1_g211_t1, achmac-1_g5573_t1, achmac-1_g8084_t1	achstr-1_g2041_t1, achstr-1_g2339_t1, achstr-1_g7705_t1, achstr-1_g9545_t1, achstr-1_g9578_t1	apoper-1_g1618_t1, apoper-1_g6285_t1, apoper-1_g6298_t1	arnari-1_g543_t1, arnari-1_g6846_t1, arnari-1_g6851_t1	bombom-1_g11465_t1, bombom-1_g3521_t1, bombom-1_g6784_t1, bombom-1_g8476_t1	canare-1_g4252_t1, canare-1_g459_t1, canare-1_g9779_t1, canare-1_g9811_t1	cercau-1_g2178_t1, cercau-1_g5826_t1, cercau-1_g5848_t1	cernew-1_g1325_t1, cernew-1_g8116_t1, cernew-1_g8149_t1	cersco-1_g10933_t1, cersco-1_g1431_t1, cersco-1_g3655_t1, cersco-1_g3679_t1	chacoc-1_g11281_t1, chacoc-1_g1378_t1, chacoc-1_g8255_t1, chacoc-1_g8564_t1	chafim-1_g4079_t1, chafim-1_g6645_t1, chafim-1_g6680_t1	chalep-1_g5150_t1, chalep-1_g5722_t1, chalep-1_g8671_t1	chathe-1_g118_t1, chathe-1_g149_t1, chathe-1_g2001_t1	corina-1_g10306_t1, corina-1_g11008_t1, corina-1_g8773_t1	cornov-1_g2167_t1, cornov-1_g3831_t1, cornov-1_g5198_t1, cornov-1_g5464_t1	corsep-1_g4907_t1, corsep-1_g5204_t1, corsep-1_g6761_t1, corsep-1_g91_t1	crahot-1_g1272_t1, crahot-1_g1305_t1, crahot-1_g2773_t1, crahot-1_g6989_t1	crathe-1_g3279_t1, crathe-1_g3314_t1, crathe-1_g6181_t1, crathe-1_g6353_t1	dicfun-1_g1458_t1, dicfun-1_g1495_t1, dicfun-1_g6657_t1	eutlat-1_g2586_t1, eutlat-1_g3410_t1	gelunc-1_g3268_t1, gelunc-1_g3269_t1, gelunc-1_g6998_t1	lashir-1_g1171_t1, lashir-1_g2828_t1, lashir-1_g5157_t1, lashir-1_g9479_t1, lashir-1_g9482_t1	lashis-1_g6191_t1, lashis-1_g6194_t1, lashis-1_g666_t1, lashis-1_g8777_t1	lasmin-1_g14357_t1, lasmin-1_g14902_t1, lasmin-1_g488_t1, lasmin-1_g8367_t1, lasmin-1_g8370_t1	lasovi-1_g11929_t1, lasovi-1_g11932_t1, lasovi-1_g1851_t1, lasovi-1_g4368_t1	lolmin-1_g4550_t1, lolmin-1_g7074_t1	madmyc-1_g10614_t1, madmyc-1_g1156_t1, madmyc-1_g5137_t1	mycthe-1_g3011_t1, mycthe-1_g3830_t1, mycthe-1_g3862_t1	neuafr-1_g170_t1, neuafr-1_g171_t1, neuafr-1_g5983_t1	neuala-1_g1465_t1, neuala-1_g1466_t1, neuala-1_g5237_t1	neucer-01_g7144_t1, neucer-01_g9070_t1, neucer-01_g9071_t1	neucra-01_g6758_t1, neucra-01_g6759_t1, neucra-01_g956_t1	neucra-02_g3533_t1, neucra-02_g605_t1	neucra-03_g1213_t1, neucra-03_g5261_t1, neucra-03_g7167_t1	neudis4-001b_g5995_t1, neudis4-001b_g870_t1	neudis4-112a_g1168_t1, neudis4-112a_g8046_t1	neudis5-1_g3339_t1, neudis5-1_g7557_t1	neudis6-1_g4642_t1, neudis6-1_g717_t1	neudis7-1_g1182_t1, neudis7-1_g6313_t1	neudis8-1_g4625_t1, neudis8-1_g6351_t1	neudissp-1_g3594_t1	neudisss-1_g10411_t1, neudisss-1_g2145_t1	neuhis-1_g4788_t1, neuhis-1_g7657_t1	neuint-01_g8017_t1, neuint-01_g8326_t1	neumet-1_g4279_t1, neumet-1_g7700_t1	neumid-01_g5003_t1, neumid-01_g6691_t1, neumid-01_g6692_t1	neumon-01_g7094_t1, neumon-01_g9366_t1, neumon-01_g9367_t1	neupan-1_g2960_t1, neupan-1_g5303_t1, neupan-1_g5304_t1	neuper-1_g6314_t1, neuper-1_g8765_t1
OG0000073	achmac-1_g10344_t1, achmac-1_g5145_t1, achmac-1_g8699_t1	achstr-1_g4196_t1, achstr-1_g7383_t1, achstr-1_g9550_t1	apoper-1_g10619_t1, apoper-1_g6290_t1, apoper-1_g7180_t1	arnari-1_g314_t1, arnari-1_g3884_t1, arnari-1_g9525_t1	bombom-1_g8469_t1, bombom-1_g873_t1, bombom-1_g8852_t1	canare-1_g6350_t1, canare-1_g6653_t1, canare-1_g9786_t1	cercau-1_g3401_t1, cercau-1_g5859_t1, cercau-1_g8935_t1	cernew-1_g12344_t1, cernew-1_g3705_t1, cernew-1_g8155_t1	cersco-1_g3674_t1, cersco-1_g8230_t1, cersco-1_g9712_t1	chacoc-1_g11286_t1, chacoc-1_g11396_t1, chacoc-1_g11851_t1	chafim-1_g10065_t1, chafim-1_g6675_t1, chafim-1_g9616_t1	chalep-1_g2105_t1, chalep-1_g8698_t1, chalep-1_g9479_t1	chathe-1_g144_t1, chathe-1_g4172_t1	corina-1_g10480_t1, corina-1_g10981_t1, corina-1_g6058_t1	cornov-1_g3836_t1, cornov-1_g4611_t1, cornov-1_g8162_t1	corsep-1_g3268_t1, corsep-1_g86_t1, corsep-1_g9056_t1	crahot-1_g1277_t1, crahot-1_g4113_t1, crahot-1_g8226_t1	crathe-1_g1456_t1, crathe-1_g2547_t1, crathe-1_g3308_t1	dicfun-1_g1463_t1, dicfun-1_g1581_t1, dicfun-1_g7594_t1	eutlat-1_g2933_t1, eutlat-1_g4914_t1, eutlat-1_g8542_t1	gelunc-1_g3276_t1, gelunc-1_g502_t1, gelunc-1_g9463_t1	lashir-1_g13100_t1, lashir-1_g8414_t1, lashir-1_g9487_t1	lashis-1_g12526_t1, lashis-1_g6186_t1, lashis-1_g7713_t1	lasmin-1_g12741_t1, lasmin-1_g8062_t1, lasmin-1_g8347_t1	lasovi-1_g11149_t1, lasovi-1_g11634_t1, lasovi-1_g11909_t1	lolmin-1_g145_t1, lolmin-1_g5246_t1, lolmin-1_g9920_t1	madmyc-1_g3702_t1, madmyc-1_g8180_t1	mycthe-1_g3824_t1, mycthe-1_g4139_t1, mycthe-1_g9172_t1	neuafr-1_g161_t1, neuafr-1_g83_t1, neuafr-1_g879_t1	neuala-1_g1456_t1, neuala-1_g251_t1, neuala-1_g4734_t1	neucer-01_g1380_t1, neucer-01_g2844_t1, neucer-01_g9062_t1	neucra-01_g5411_t1, neucra-01_g6752_t1, neucra-01_g8145_t1	neucra-02_g1414_t1, neucra-02_g610_t1, neucra-02_g6169_t1	neucra-03_g1207_t1, neucra-03_g2916_t1, neucra-03_g8617_t1	neudis4-001b_g4812_t1, neudis4-001b_g5990_t1, neudis4-001b_g9301_t1	neudis4-112a_g1163_t1, neudis4-112a_g3660_t1, neudis4-112a_g4557_t1	neudis5-1_g3334_t1, neudis5-1_g6657_t1, neudis5-1_g7629_t1	neudis6-1_g3641_t1, neudis6-1_g4647_t1, neudis6-1_g949_t1	neudis7-1_g1064_t1, neudis7-1_g1187_t1, neudis7-1_g6620_t1	neudis8-1_g784_t1, neudis8-1_g8060_t1, neudis8-1_g8653_t1	neudissp-1_g3272_t1, neudissp-1_g3599_t1, neudissp-1_g5207_t1	neudisss-1_g10406_t1, neudisss-1_g622_t1, neudisss-1_g9534_t1	neuhis-1_g4782_t1, neuhis-1_g7209_t1, neuhis-1_g9324_t1	neuint-01_g4050_t1, neuint-01_g8011_t1, neuint-01_g8683_t1	neumet-1_g2772_t1, neumet-1_g7705_t1, neumet-1_g8375_t1	neumid-01_g2505_t1, neumid-01_g6826_t1, neumid-01_g8702_t1	neumon-01_g8652_t1, neumon-01_g8674_t1, neumon-01_g9376_t1	neupan-1_g2970_t1, neupan-1_g4188_t1, neupan-1_g9532_t1	neuper-1_g6079_t1, neuper-1_g6121_t1, neuper-1_g6320_t1
OG0000074	achmac-1_g2760_t1, achmac-1_g2791_t1, achmac-1_g7359_t1	achstr-1_g177_t1, achstr-1_g8814_t1, achstr-1_g8839_t1	apoper-1_g11180_t1, apoper-1_g12576_t1, apoper-1_g2824_t1, apoper-1_g5374_t1, apoper-1_g6415_t1, apoper-1_g8448_t1, apoper-1_g8625_t1	arnari-1_g10091_t1, arnari-1_g232_t1, arnari-1_g2518_t1, arnari-1_g3000_t1, arnari-1_g3536_t1	bombom-1_g22_t1, bombom-1_g3997_t1, bombom-1_g5542_t1, bombom-1_g5592_t1, bombom-1_g85_t1, bombom-1_g8948_t1	canare-1_g1344_t1, canare-1_g2376_t1, canare-1_g2751_t1, canare-1_g8631_t1	cercau-1_g10530_t1, cercau-1_g11278_t1, cercau-1_g12459_t1, cercau-1_g12782_t1, cercau-1_g13971_t1, cercau-1_g1703_t1, cercau-1_g3053_t1, cercau-1_g356_t1	cernew-1_g11547_t1, cernew-1_g13475_t1, cernew-1_g14384_t1, cernew-1_g1461_t1, cernew-1_g3009_t1, cernew-1_g3375_t1, cernew-1_g6628_t1, cernew-1_g7511_t1	cersco-1_g10920_t1, cersco-1_g4062_t1, cersco-1_g7980_t1, cersco-1_g9020_t1	chacoc-1_g10119_t1, chacoc-1_g12463_t1, chacoc-1_g12483_t1, chacoc-1_g7947_t1	chafim-1_g1892_t1, chafim-1_g1923_t1, chafim-1_g6523_t1, chafim-1_g7608_t1	chalep-1_g10470_t1, chalep-1_g3939_t1, chalep-1_g4727_t1, chalep-1_g8032_t1	chathe-1_g4813_t1	corina-1_g2339_t1, corina-1_g3623_t1, corina-1_g4621_t1, corina-1_g4675_t1, corina-1_g6093_t1	cornov-1_g1340_t1, cornov-1_g1617_t1, cornov-1_g2014_t1, cornov-1_g8686_t1	corsep-1_g3161_t1, corsep-1_g4232_t1, corsep-1_g5745_t1, corsep-1_g5889_t1	crahot-1_g1378_t1, crahot-1_g1550_t1, crahot-1_g4018_t1, crahot-1_g4032_t1		dicfun-1_g4212_t1, dicfun-1_g9791_t1, dicfun-1_g9887_t1	eutlat-1_g11581_t1, eutlat-1_g2032_t1, eutlat-1_g3586_t1, eutlat-1_g7322_t1, eutlat-1_g7514_t1	gelunc-1_g9733_t1	lashir-1_g10413_t1, lashir-1_g10790_t1, lashir-1_g13853_t1, lashir-1_g13904_t1, lashir-1_g14046_t1, lashir-1_g3442_t1, lashir-1_g796_t1, lashir-1_g859_t1	lashis-1_g10304_t1, lashis-1_g301_t1, lashis-1_g371_t1, lashis-1_g4882_t1, lashis-1_g5028_t1, lashis-1_g5046_t1, lashis-1_g6381_t1, lashis-1_g8841_t1, lashis-1_g9237_t1	lasmin-1_g11740_t1, lasmin-1_g11868_t1, lasmin-1_g1620_t1, lasmin-1_g4474_t1, lasmin-1_g5699_t1, lasmin-1_g5786_t1, lasmin-1_g6495_t1, lasmin-1_g8846_t1, lasmin-1_g9834_t1, lasmin-1_g9930_t1	lasovi-1_g3220_t1, lasovi-1_g3299_t1, lasovi-1_g3329_t1, lasovi-1_g5475_t1, lasovi-1_g6441_t1, lasovi-1_g7356_t1, lasovi-1_g743_t1, lasovi-1_g7460_t1, lasovi-1_g8420_t1	lolmin-1_g8130_t1, lolmin-1_g9108_t1	madmyc-1_g10171_t1, madmyc-1_g10360_t1, madmyc-1_g3074_t1, madmyc-1_g3519_t1, madmyc-1_g4334_t1, madmyc-1_g685_t1, madmyc-1_g7941_t1, madmyc-1_g9056_t1, madmyc-1_g980_t1, madmyc-1_g9993_t1	mycthe-1_g2014_t1	neuafr-1_g8019_t1	neuala-1_g4056_t1	neucer-01_g6474_t1	neucra-01_g9762_t1	neucra-02_g4900_t1	neucra-03_g6412_t1	neudis4-001b_g6613_t1	neudis4-112a_g4951_t1	neudis5-1_g1312_t1	neudis6-1_g4930_t1	neudis7-1_g5268_t1	neudis8-1_g3599_t1	neudissp-1_g3450_t1	neudisss-1_g3761_t1	neuhis-1_g6430_t1	neuint-01_g5540_t1	neumet-1_g885_t1	neumid-01_g7649_t1	neumon-01_g52_t1	neupan-1_g6372_t1	neuper-1_g8003_t1
OG0000075	achmac-1_g5165_t1, achmac-1_g6098_t1, achmac-1_g818_t1	achstr-1_g5776_t1, achstr-1_g5778_t1	apoper-1_g12407_t1, apoper-1_g2809_t1, apoper-1_g3090_t1, apoper-1_g9480_t1	arnari-1_g132_t1, arnari-1_g2973_t1, arnari-1_g8788_t1	bombom-1_g10996_t1, bombom-1_g11804_t1	canare-1_g3640_t1, canare-1_g985_t1	cercau-1_g10286_t1, cercau-1_g10374_t1, cercau-1_g14143_t1, cercau-1_g2585_t1, cercau-1_g9823_t1	cernew-1_g11066_t1, cernew-1_g3231_t1, cernew-1_g416_t1, cernew-1_g54_t1, cernew-1_g7235_t1	cersco-1_g10230_t1, cersco-1_g11488_t1, cersco-1_g126_t1, cersco-1_g3536_t1, cersco-1_g3537_t1	chacoc-1_g1436_t1, chacoc-1_g2715_t1, chacoc-1_g2716_t1	chafim-1_g9050_t1, chafim-1_g9052_t1, chafim-1_g9053_t1	chalep-1_g3332_t1, chalep-1_g7370_t1, chalep-1_g8106_t1		corina-1_g1883_t1, corina-1_g3163_t1, corina-1_g3165_t1			crahot-1_g1640_t1	crathe-1_g7463_t1, crathe-1_g7464_t1	dicfun-1_g3727_t1, dicfun-1_g3728_t1	eutlat-1_g11432_t1, eutlat-1_g2374_t1, eutlat-1_g3058_t1, eutlat-1_g44_t1, eutlat-1_g9657_t1	gelunc-1_g3009_t1, gelunc-1_g696_t1, gelunc-1_g921_t1	lashir-1_g11981_t1, lashir-1_g1541_t1, lashir-1_g4076_t1, lashir-1_g4252_t1, lashir-1_g4910_t1	lashis-1_g10762_t1, lashis-1_g10763_t1, lashis-1_g2370_t1, lashis-1_g2371_t1, lashis-1_g9895_t1	lasmin-1_g13306_t1, lasmin-1_g2278_t1	lasovi-1_g13371_t1, lasovi-1_g146_t1	lolmin-1_g2717_t1, lolmin-1_g2719_t1, lolmin-1_g8284_t1, lolmin-1_g8285_t1	madmyc-1_g4474_t1	mycthe-1_g4865_t1, mycthe-1_g6081_t1, mycthe-1_g9696_t1, mycthe-1_g9697_t1, mycthe-1_g9759_t1, mycthe-1_g9761_t1	neuafr-1_g2201_t1, neuafr-1_g6664_t1, neuafr-1_g8668_t1	neuala-1_g1013_t1, neuala-1_g9808_t1	neucer-01_g3797_t1, neucer-01_g7917_t1, neucer-01_g951_t1	neucra-01_g10623_t1, neucra-01_g6167_t1, neucra-01_g8736_t1	neucra-02_g1163_t1, neucra-02_g4067_t1, neucra-02_g8937_t1	neucra-03_g5220_t1, neucra-03_g62_t1, neucra-03_g884_t1	neudis4-001b_g5503_t1, neudis4-001b_g7399_t1, neudis4-001b_g7892_t1	neudis4-112a_g1124_t1, neudis4-112a_g4526_t1, neudis4-112a_g7312_t1	neudis5-1_g1056_t1, neudis5-1_g6948_t1, neudis5-1_g7324_t1	neudis6-1_g4226_t1, neudis6-1_g5752_t1, neudis6-1_g8556_t1	neudis7-1_g3541_t1, neudis7-1_g4318_t1	neudis8-1_g1574_t1, neudis8-1_g2142_t1, neudis8-1_g3205_t1	neudissp-1_g7797_t1, neudissp-1_g8713_t1, neudissp-1_g970_t1	neudisss-1_g3379_t1, neudisss-1_g4218_t1, neudisss-1_g5634_t1, neudisss-1_g9311_t1	neuhis-1_g1919_t1, neuhis-1_g4237_t1, neuhis-1_g5571_t1	neuint-01_g2973_t1, neuint-01_g3823_t1, neuint-01_g5960_t1	neumet-1_g4475_t1, neumet-1_g4641_t1, neumet-1_g851_t1	neumid-01_g2470_t1, neumid-01_g3749_t1, neumid-01_g6256_t1	neumon-01_g2492_t1, neumon-01_g2639_t1	neupan-1_g1044_t1, neupan-1_g11085_t1, neupan-1_g7788_t1	neuper-1_g4460_t1, neuper-1_g4682_t1, neuper-1_g7798_t1
OG0000076	achmac-1_g10253_t1, achmac-1_g1082_t1, achmac-1_g1292_t1, achmac-1_g1617_t1, achmac-1_g2038_t1, achmac-1_g2039_t1, achmac-1_g2198_t1, achmac-1_g266_t1, achmac-1_g488_t1, achmac-1_g643_t1, achmac-1_g8251_t1, achmac-1_g8339_t1, achmac-1_g864_t1, achmac-1_g9373_t1, achmac-1_g9499_t1, achmac-1_g9504_t1, achmac-1_g9583_t1, achmac-1_g9589_t1, achmac-1_g9799_t1	achstr-1_g4946_t1, achstr-1_g7836_t1		arnari-1_g3652_t1						chacoc-1_g10628_t1, chacoc-1_g12351_t1, chacoc-1_g12352_t1, chacoc-1_g12353_t1, chacoc-1_g2888_t1, chacoc-1_g5118_t1, chacoc-1_g5119_t1, chacoc-1_g8323_t1, chacoc-1_g8965_t1, chacoc-1_g897_t1		chalep-1_g2384_t1, chalep-1_g3329_t1, chalep-1_g7179_t1, chalep-1_g7732_t1, chalep-1_g8870_t1, chalep-1_g8974_t1, chalep-1_g9407_t1		corina-1_g10930_t1, corina-1_g2060_t1, corina-1_g4858_t1, corina-1_g5998_t1, corina-1_g7062_t1, corina-1_g9975_t1	cornov-1_g1408_t1, cornov-1_g3557_t1, cornov-1_g4442_t1, cornov-1_g5249_t1, cornov-1_g5250_t1, cornov-1_g6307_t1, cornov-1_g6511_t1, cornov-1_g6647_t1, cornov-1_g7690_t1, cornov-1_g987_t1	corsep-1_g6770_t1	crahot-1_g667_t1, crahot-1_g8212_t1		dicfun-1_g2796_t1, dicfun-1_g7935_t1		gelunc-1_g1239_t1, gelunc-1_g3109_t1, gelunc-1_g3496_t1, gelunc-1_g3696_t1, gelunc-1_g5528_t1, gelunc-1_g5626_t1, gelunc-1_g5737_t1, gelunc-1_g5779_t1, gelunc-1_g5859_t1, gelunc-1_g6120_t1, gelunc-1_g6312_t1, gelunc-1_g6381_t1, gelunc-1_g7348_t1, gelunc-1_g7585_t1, gelunc-1_g7789_t1, gelunc-1_g7850_t1, gelunc-1_g7916_t1, gelunc-1_g8246_t1, gelunc-1_g8299_t1, gelunc-1_g8354_t1, gelunc-1_g8849_t1, …	lashir-1_g2942_t1		lasmin-1_g13209_t1, lasmin-1_g13471_t1, lasmin-1_g13501_t1, lasmin-1_g13620_t1, lasmin-1_g296_t1, lasmin-1_g3455_t1		lolmin-1_g4769_t1	madmyc-1_g1471_t1, madmyc-1_g1472_t1, madmyc-1_g1473_t1, madmyc-1_g2018_t1	mycthe-1_g2112_t1, mycthe-1_g2860_t1, mycthe-1_g6824_t1	neuafr-1_g5355_t1, neuafr-1_g5811_t1, neuafr-1_g6990_t1		neucer-01_g248_t1, neucer-01_g3803_t1, neucer-01_g4564_t1, neucer-01_g4618_t1, neucer-01_g5527_t1		neucra-02_g8142_t1, neucra-02_g8147_t1		neudis4-001b_g4137_t1		neudis5-1_g7029_t1, neudis5-1_g7813_t1				neudissp-1_g5971_t1, neudissp-1_g5972_t1, neudissp-1_g7235_t1, neudissp-1_g7637_t1	neudisss-1_g4620_t1, neudisss-1_g5779_t1, neudisss-1_g5780_t1, neudisss-1_g5968_t1, neudisss-1_g6948_t1	neuhis-1_g5717_t1, neuhis-1_g9434_t1			neumid-01_g4421_t1		neupan-1_g10367_t1, neupan-1_g10525_t1, neupan-1_g11118_t1, neupan-1_g1210_t1, neupan-1_g1419_t1, neupan-1_g2113_t1, neupan-1_g2351_t1, neupan-1_g240_t1, neupan-1_g241_t1, neupan-1_g2702_t1, neupan-1_g2969_t1, neupan-1_g3595_t1, neupan-1_g4003_t1, neupan-1_g4267_t1, neupan-1_g4947_t1, neupan-1_g501_t1, neupan-1_g7541_t1, neupan-1_g8010_t1, neupan-1_g8011_t1, neupan-1_g8012_t1, neupan-1_g8502_t1
OG0000077	achmac-1_g3179_t1, achmac-1_g418_t1	achstr-1_g2444_t1, achstr-1_g8718_t1, achstr-1_g9308_t1	apoper-1_g10419_t1, apoper-1_g11030_t1, apoper-1_g11062_t1, apoper-1_g3263_t1, apoper-1_g4932_t1, apoper-1_g532_t1, apoper-1_g6416_t1, apoper-1_g6591_t1, apoper-1_g8033_t1, apoper-1_g9021_t1	arnari-1_g10107_t1, arnari-1_g4676_t1, arnari-1_g4972_t1	bombom-1_g10054_t1, bombom-1_g10255_t1, bombom-1_g1550_t1, bombom-1_g5109_t1, bombom-1_g6680_t1, bombom-1_g898_t1, bombom-1_g9190_t1	canare-1_g10498_t1, canare-1_g3562_t1, canare-1_g5154_t1, canare-1_g8121_t1, canare-1_g8714_t1	cercau-1_g10632_t1, cercau-1_g11626_t1, cercau-1_g13004_t1, cercau-1_g6456_t1	cernew-1_g11862_t1, cernew-1_g5594_t1, cernew-1_g8793_t1, cernew-1_g9758_t1, cernew-1_g9759_t1	cersco-1_g10294_t1, cersco-1_g11111_t1, cersco-1_g3249_t1, cersco-1_g5947_t1, cersco-1_g8570_t1, cersco-1_g9447_t1	chacoc-1_g11652_t1, chacoc-1_g426_t1, chacoc-1_g6312_t1, chacoc-1_g7011_t1, chacoc-1_g73_t1	chafim-1_g10539_t1, chafim-1_g11098_t1, chafim-1_g11101_t1, chafim-1_g2025_t1, chafim-1_g6946_t1, chafim-1_g8168_t1, chafim-1_g8676_t1	chalep-1_g2801_t1, chalep-1_g2804_t1, chalep-1_g3125_t1, chalep-1_g8073_t1, chalep-1_g8216_t1, chalep-1_g9842_t1	chathe-1_g556_t1	corina-1_g10080_t1, corina-1_g10422_t1, corina-1_g10425_t1, corina-1_g10918_t1, corina-1_g3242_t1	cornov-1_g1889_t1, cornov-1_g3036_t1, cornov-1_g4171_t1	corsep-1_g3112_t1, corsep-1_g4020_t1, corsep-1_g7956_t1	crahot-1_g6002_t1, crahot-1_g6556_t1	crathe-1_g3554_t1, crathe-1_g5660_t1	dicfun-1_g4292_t1, dicfun-1_g4800_t1, dicfun-1_g4803_t1, dicfun-1_g8335_t1	eutlat-1_g146_t1, eutlat-1_g1885_t1, eutlat-1_g334_t1, eutlat-1_g5228_t1, eutlat-1_g5863_t1, eutlat-1_g6780_t1, eutlat-1_g6982_t1	gelunc-1_g9069_t1	lashir-1_g10895_t1, lashir-1_g13241_t1, lashir-1_g9161_t1	lashis-1_g12672_t1, lashis-1_g8792_t1, lashis-1_g8793_t1, lashis-1_g9950_t1	lasmin-1_g10414_t1, lasmin-1_g11125_t1, lasmin-1_g14012_t1, lasmin-1_g2237_t1, lasmin-1_g2890_t1, lasmin-1_g3417_t1, lasmin-1_g4630_t1, lasmin-1_g8587_t1, lasmin-1_g8588_t1, lasmin-1_g9933_t1	lasovi-1_g10120_t1, lasovi-1_g13783_t1, lasovi-1_g180_t1, lasovi-1_g2265_t1, lasovi-1_g2795_t1, lasovi-1_g3140_t1, lasovi-1_g7359_t1, lasovi-1_g8943_t1	lolmin-1_g1493_t1, lolmin-1_g1842_t1, lolmin-1_g701_t1, lolmin-1_g8491_t1, lolmin-1_g902_t1	madmyc-1_g1700_t1, madmyc-1_g292_t1, madmyc-1_g3638_t1, madmyc-1_g3639_t1, madmyc-1_g3640_t1, madmyc-1_g4286_t1, madmyc-1_g5651_t1, madmyc-1_g6304_t1, madmyc-1_g7172_t1, madmyc-1_g8979_t1	mycthe-1_g10323_t1, mycthe-1_g9750_t1	neuafr-1_g6768_t1	neuala-1_g8977_t1	neucer-01_g1035_t1	neucra-01_g8827_t1	neucra-02_g9015_t1	neucra-03_g4106_t1	neudis4-001b_g7973_t1	neudis4-112a_g2140_t1	neudis5-1_g6241_t1	neudis6-1_g2993_t1	neudis7-1_g8227_t1	neudis8-1_g260_t1	neudissp-1_g7047_t1	neudisss-1_g5625_t1	neuhis-1_g1996_t1	neuint-01_g4400_t1	neumet-1_g6880_t1	neumid-01_g6172_t1	neumon-01_g3056_t1	neupan-1_g8235_t1	neuper-1_g6880_t1
OG0000078	achmac-1_g6948_t1, achmac-1_g7661_t1, achmac-1_g9615_t1	achstr-1_g2408_t1, achstr-1_g4962_t1	apoper-1_g13088_t1, apoper-1_g2761_t1, apoper-1_g7658_t1, apoper-1_g8672_t1	arnari-1_g1997_t1, arnari-1_g2463_t1, arnari-1_g4219_t1	bombom-1_g11921_t1, bombom-1_g2559_t1, bombom-1_g8005_t1, bombom-1_g9171_t1	canare-1_g1842_t1, canare-1_g2452_t1, canare-1_g5216_t1, canare-1_g950_t1	cercau-1_g13951_t1, cercau-1_g2702_t1, cercau-1_g2913_t1, cercau-1_g4646_t1, cercau-1_g8215_t1, cercau-1_g9179_t1, cercau-1_g9993_t1	cernew-1_g10404_t1, cernew-1_g10683_t1, cernew-1_g108_t1, cernew-1_g12235_t1, cernew-1_g14157_t1, cernew-1_g6608_t1	cersco-1_g2570_t1, cersco-1_g4155_t1, cersco-1_g7377_t1, cersco-1_g8614_t1, cersco-1_g9121_t1	chacoc-1_g3166_t1, chacoc-1_g6064_t1, chacoc-1_g9080_t1	chafim-1_g2068_t1, chafim-1_g2882_t1, chafim-1_g8183_t1	chalep-1_g10030_t1, chalep-1_g5243_t1, chalep-1_g5273_t1, chalep-1_g5869_t1	chathe-1_g1561_t1, chathe-1_g5318_t1	corina-1_g10889_t1, corina-1_g1873_t1	cornov-1_g1878_t1, cornov-1_g310_t1, cornov-1_g4673_t1, cornov-1_g6901_t1	corsep-1_g3125_t1, corsep-1_g4715_t1, corsep-1_g5978_t1	crahot-1_g2426_t1, crahot-1_g4888_t1, crahot-1_g7189_t1		dicfun-1_g3613_t1, dicfun-1_g4307_t1, dicfun-1_g9221_t1		gelunc-1_g1719_t1, gelunc-1_g3174_t1, gelunc-1_g9540_t1, gelunc-1_g9748_t1	lashir-1_g11332_t1, lashir-1_g12135_t1, lashir-1_g4221_t1, lashir-1_g4915_t1, lashir-1_g5456_t1, lashir-1_g8085_t1	lashis-1_g11229_t1, lashis-1_g2420_t1, lashis-1_g4568_t1, lashis-1_g6731_t1, lashis-1_g8283_t1, lashis-1_g9294_t1	lasmin-1_g10314_t1, lasmin-1_g11600_t1, lasmin-1_g13275_t1, lasmin-1_g6488_t1	lasovi-1_g10727_t1, lasovi-1_g13396_t1, lasovi-1_g2900_t1, lasovi-1_g3466_t1, lasovi-1_g4880_t1, lasovi-1_g6429_t1	lolmin-1_g1103_t1	madmyc-1_g5902_t1, madmyc-1_g9138_t1	mycthe-1_g2137_t1, mycthe-1_g5341_t1, mycthe-1_g7280_t1	neuafr-1_g2637_t1, neuafr-1_g641_t1	neuala-1_g419_t1, neuala-1_g4360_t1, neuala-1_g9154_t1	neucer-01_g5961_t1, neucer-01_g736_t1, neucer-01_g7753_t1	neucra-01_g20_t1, neucra-01_g4758_t1	neucra-02_g5578_t1	neucra-03_g6612_t1		neudis4-112a_g2436_t1, neudis4-112a_g5255_t1	neudis5-1_g6995_t1	neudis6-1_g897_t1	neudis7-1_g2709_t1, neudis7-1_g56_t1	neudis8-1_g444_t1	neudissp-1_g4900_t1	neudisss-1_g4370_t1, neudisss-1_g7946_t1	neuhis-1_g8708_t1	neuint-01_g1042_t1	neumet-1_g3602_t1, neumet-1_g8737_t1	neumid-01_g10299_t1, neumid-01_g8119_t1, neumid-01_g9859_t1	neumon-01_g1619_t1, neumon-01_g6431_t1	neupan-1_g10750_t1, neupan-1_g316_t1	neuper-1_g1385_t1, neuper-1_g5229_t1
OG0000079	achmac-1_g10482_t1, achmac-1_g1662_t1, achmac-1_g4448_t1, achmac-1_g6958_t1, achmac-1_g7044_t1, achmac-1_g8589_t1	achstr-1_g1568_t1, achstr-1_g5009_t1	apoper-1_g10029_t1, apoper-1_g1288_t1, apoper-1_g1811_t1, apoper-1_g8413_t1, apoper-1_g9792_t1	arnari-1_g3805_t1, arnari-1_g4941_t1, arnari-1_g5022_t1, arnari-1_g647_t1, arnari-1_g648_t1	bombom-1_g10763_t1, bombom-1_g10874_t1, bombom-1_g2819_t1, bombom-1_g3181_t1, bombom-1_g3727_t1, bombom-1_g4128_t1, bombom-1_g4739_t1, bombom-1_g5539_t1, bombom-1_g7201_t1, bombom-1_g7694_t1, bombom-1_g8188_t1	canare-1_g2330_t1, canare-1_g3574_t1, canare-1_g6_t1	cercau-1_g11237_t1, cercau-1_g1446_t1, cercau-1_g1955_t1, cercau-1_g6644_t1	cernew-1_g1106_t1, cernew-1_g11362_t1, cernew-1_g12184_t1, cernew-1_g2152_t1, cernew-1_g5706_t1, cernew-1_g7383_t1, cernew-1_g8981_t1	cersco-1_g10497_t1, cersco-1_g1302_t1, cersco-1_g3534_t1, cersco-1_g4117_t1, cersco-1_g5210_t1	chacoc-1_g12996_t1, chacoc-1_g5803_t1, chacoc-1_g7192_t1, chacoc-1_g8799_t1, chacoc-1_g9232_t1	chafim-1_g3485_t1, chafim-1_g3766_t1, chafim-1_g7497_t1	chalep-1_g1345_t1, chalep-1_g542_t1, chalep-1_g5514_t1	chathe-1_g5666_t1	corina-1_g10771_t1, corina-1_g11374_t1, corina-1_g9712_t1	cornov-1_g3378_t1, cornov-1_g3734_t1	corsep-1_g2086_t1, corsep-1_g6151_t1, corsep-1_g7344_t1	crahot-1_g833_t1		dicfun-1_g1059_t1, dicfun-1_g2355_t1	eutlat-1_g1270_t1, eutlat-1_g2325_t1, eutlat-1_g3996_t1, eutlat-1_g4540_t1, eutlat-1_g54_t1, eutlat-1_g6082_t1, eutlat-1_g6164_t1, eutlat-1_g6605_t1, eutlat-1_g6682_t1, eutlat-1_g7808_t1, eutlat-1_g8032_t1, eutlat-1_g8549_t1	gelunc-1_g6486_t1, gelunc-1_g8380_t1	lashir-1_g11401_t1, lashir-1_g12125_t1, lashir-1_g13391_t1, lashir-1_g511_t1, lashir-1_g5555_t1	lashis-1_g10607_t1, lashis-1_g1177_t1, lashis-1_g7364_t1, lashis-1_g9272_t1, lashis-1_g9749_t1	lasmin-1_g13245_t1, lasmin-1_g13765_t1, lasmin-1_g14230_t1, lasmin-1_g14842_t1, lasmin-1_g2739_t1	lasovi-1_g13627_t1, lasovi-1_g14700_t1, lasovi-1_g3819_t1, lasovi-1_g4519_t1, lasovi-1_g6372_t1	lolmin-1_g1567_t1	madmyc-1_g5998_t1, madmyc-1_g6093_t1, madmyc-1_g7216_t1	mycthe-1_g2650_t1	neuafr-1_g8220_t1, neuafr-1_g8832_t1	neuala-1_g8501_t1, neuala-1_g9793_t1	neucer-01_g7043_t1, neucer-01_g7965_t1	neucra-01_g6183_t1, neucra-01_g837_t1	neucra-02_g1139_t1, neucra-02_g8073_t1	neucra-03_g5340_t1, neucra-03_g7817_t1	neudis4-001b_g5519_t1, neudis4-001b_g764_t1	neudis4-112a_g2904_t1, neudis4-112a_g3562_t1	neudis5-1_g2929_t1, neudis5-1_g6832_t1	neudis6-1_g2146_t1, neudis6-1_g6146_t1	neudis7-1_g3946_t1, neudis7-1_g6086_t1	neudis8-1_g4967_t1, neudis8-1_g5553_t1	neudissp-1_g2476_t1, neudissp-1_g4033_t1	neudisss-1_g1550_t1, neudisss-1_g6648_t1	neuhis-1_g4262_t1, neuhis-1_g7787_t1	neuint-01_g2839_t1, neuint-01_g4852_t1	neumet-1_g4719_t1, neumet-1_g8521_t1	neumid-01_g4704_t1, neumid-01_g5061_t1	neumon-01_g383_t1, neumon-01_g5107_t1	neupan-1_g2542_t1, neupan-1_g2791_t1	neuper-1_g6707_t1, neuper-1_g8378_t1
OG0000080	achmac-1_g10578_t1, achmac-1_g10663_t1, achmac-1_g2584_t1, achmac-1_g3543_t1, achmac-1_g6633_t1, achmac-1_g9372_t1	achstr-1_g3065_t1, achstr-1_g3125_t1, achstr-1_g5523_t1, achstr-1_g61_t1, achstr-1_g9763_t1	apoper-1_g12233_t1, apoper-1_g13011_t1, apoper-1_g13160_t1, apoper-1_g13178_t1, apoper-1_g3183_t1, apoper-1_g4385_t1, apoper-1_g66_t1, apoper-1_g81_t1	arnari-1_g1070_t1, arnari-1_g9833_t1	bombom-1_g1905_t1, bombom-1_g7399_t1	canare-1_g1185_t1, canare-1_g4411_t1, canare-1_g5109_t1, canare-1_g8460_t1, canare-1_g9055_t1	cercau-1_g13542_t1, cercau-1_g14272_t1, cercau-1_g14489_t1, cercau-1_g2712_t1, cercau-1_g52_t1, cercau-1_g8153_t1	cernew-1_g12217_t1, cernew-1_g12942_t1, cernew-1_g14018_t1, cernew-1_g3277_t1, cernew-1_g5025_t1, cernew-1_g6257_t1, cernew-1_g6844_t1	cersco-1_g51_t1, cersco-1_g6581_t1	chacoc-1_g12017_t1, chacoc-1_g1427_t1, chacoc-1_g5007_t1, chacoc-1_g555_t1, chacoc-1_g8266_t1	chafim-1_g140_t1, chafim-1_g18_t1, chafim-1_g2649_t1, chafim-1_g5248_t1, chafim-1_g9191_t1	chalep-1_g3877_t1, chalep-1_g5770_t1, chalep-1_g5802_t1, chalep-1_g9375_t1		corina-1_g10628_t1, corina-1_g6455_t1, corina-1_g7418_t1, corina-1_g9161_t1	cornov-1_g1584_t1, cornov-1_g4012_t1, cornov-1_g7198_t1	corsep-1_g1690_t1, corsep-1_g2793_t1, corsep-1_g4321_t1	crahot-1_g6041_t1		dicfun-1_g4104_t1, dicfun-1_g6068_t1, dicfun-1_g8569_t1, dicfun-1_g9417_t1	eutlat-1_g3963_t1, eutlat-1_g4664_t1, eutlat-1_g7380_t1	gelunc-1_g5449_t1, gelunc-1_g7531_t1	lashir-1_g153_t1, lashir-1_g4686_t1, lashir-1_g4691_t1, lashir-1_g5272_t1, lashir-1_g6306_t1, lashir-1_g8836_t1	lashis-1_g13110_t1, lashis-1_g14096_t1, lashis-1_g1654_t1, lashis-1_g3484_t1, lashis-1_g4456_t1, lashis-1_g4478_t1, lashis-1_g4634_t1	lasmin-1_g2373_t1, lasmin-1_g3287_t1, lasmin-1_g4626_t1, lasmin-1_g4789_t1	lasovi-1_g14155_t1, lasovi-1_g37_t1, lasovi-1_g3857_t1, lasovi-1_g4770_t1, lasovi-1_g6976_t1, lasovi-1_g8947_t1	lolmin-1_g1322_t1, lolmin-1_g2238_t1	madmyc-1_g1220_t1, madmyc-1_g2643_t1, madmyc-1_g2836_t1, madmyc-1_g2919_t1, madmyc-1_g7489_t1, madmyc-1_g9283_t1	mycthe-1_g1981_t1, mycthe-1_g7617_t1, mycthe-1_g7688_t1	neuafr-1_g1624_t1, neuafr-1_g8371_t1, neuafr-1_g8391_t1	neuala-1_g3044_t1	neucer-01_g304_t1, neucer-01_g8663_t1	neucra-01_g1688_t1, neucra-01_g3302_t1	neucra-02_g6563_t1, neucra-02_g8745_t1	neucra-03_g1061_t1, neucra-03_g2945_t1	neudis4-001b_g1840_t1, neudis4-001b_g2733_t1	neudis4-112a_g2375_t1, neudis4-112a_g6729_t1	neudis5-1_g1024_t1, neudis5-1_g1025_t1, neudis5-1_g2336_t1	neudis6-1_g4088_t1, neudis6-1_g4848_t1	neudis7-1_g1041_t1, neudis7-1_g8637_t1	neudis8-1_g1277_t1, neudis8-1_g8586_t1	neudissp-1_g6800_t1, neudissp-1_g7206_t1	neudisss-1_g2182_t1, neudisss-1_g8700_t1	neuhis-1_g3169_t1, neuhis-1_g678_t1	neuint-01_g114_t1, neuint-01_g1739_t1	neumet-1_g3551_t1, neumet-1_g7294_t1	neumid-01_g1700_t1, neumid-01_g337_t1	neumon-01_g6518_t1, neumon-01_g9637_t1	neupan-1_g6466_t1, neupan-1_g6883_t1	neuper-1_g4934_t1, neuper-1_g856_t1
OG0000081	achmac-1_g10130_t1, achmac-1_g6265_t1, achmac-1_g8035_t1	achstr-1_g5246_t1, achstr-1_g6484_t1	apoper-1_g11856_t1, apoper-1_g12613_t1, apoper-1_g8252_t1	arnari-1_g3667_t1, arnari-1_g5084_t1, arnari-1_g9538_t1	bombom-1_g3869_t1, bombom-1_g7798_t1, bombom-1_g9396_t1	canare-1_g1532_t1, canare-1_g5306_t1, canare-1_g7643_t1	cercau-1_g13893_t1, cercau-1_g14154_t1, cercau-1_g4917_t1	cernew-1_g6261_t1, cernew-1_g6556_t1, cernew-1_g9851_t1	cersco-1_g11363_t1, cersco-1_g11399_t1, cersco-1_g8745_t1	chacoc-1_g130_t1, chacoc-1_g5055_t1, chacoc-1_g8419_t1	chafim-1_g4583_t1, chafim-1_g9339_t1	chalep-1_g1321_t1, chalep-1_g4255_t1, chalep-1_g4751_t1, chalep-1_g9629_t1	chathe-1_g6658_t1, chathe-1_g6758_t1	corina-1_g1073_t1, corina-1_g2449_t1, corina-1_g8759_t1	cornov-1_g4702_t1, cornov-1_g5212_t1	corsep-1_g4923_t1, corsep-1_g6984_t1	crahot-1_g2058_t1, crahot-1_g6199_t1, crahot-1_g6998_t1	crathe-1_g2954_t1, crathe-1_g5324_t1, crathe-1_g6302_t1	dicfun-1_g3981_t1, dicfun-1_g6564_t1	eutlat-1_g1924_t1, eutlat-1_g9648_t1	gelunc-1_g1411_t1, gelunc-1_g2340_t1, gelunc-1_g4309_t1	lashir-1_g130_t1, lashir-1_g7815_t1	lashis-1_g11611_t1, lashis-1_g7966_t1	lasmin-1_g13522_t1, lasmin-1_g13641_t1, lasmin-1_g14572_t1, lasmin-1_g9723_t1, lasmin-1_g9740_t1	lasovi-1_g10341_t1, lasovi-1_g7562_t1	lolmin-1_g4971_t1, lolmin-1_g570_t1	madmyc-1_g5777_t1, madmyc-1_g8208_t1, madmyc-1_g9021_t1	mycthe-1_g2022_t1, mycthe-1_g5522_t1, mycthe-1_g5807_t1	neuafr-1_g1073_t1, neuafr-1_g5116_t1, neuafr-1_g5738_t1	neuala-1_g4210_t1, neuala-1_g5883_t1, neuala-1_g652_t1	neucer-01_g1172_t1, neucer-01_g3297_t1, neucer-01_g3949_t1, neucer-01_g845_t1	neucra-01_g5116_t1, neucra-01_g8900_t1, neucra-01_g8961_t1	neucra-02_g5901_t1, neucra-02_g9078_t1, neucra-02_g9135_t1	neucra-03_g2986_t1, neucra-03_g5313_t1, neucra-03_g7157_t1	neudis4-001b_g4545_t1, neudis4-001b_g7682_t1, neudis4-001b_g7741_t1	neudis4-112a_g2573_t1, neudis4-112a_g4222_t1, neudis4-112a_g8045_t1	neudis5-1_g1894_t1, neudis5-1_g6883_t1, neudis5-1_g7015_t1	neudis6-1_g3552_t1, neudis6-1_g6089_t1, neudis6-1_g6893_t1	neudis7-1_g3590_t1, neudis7-1_g8291_t1, neudis7-1_g8410_t1	neudis8-1_g3415_t1, neudis8-1_g3510_t1, neudis8-1_g3919_t1	neudissp-1_g2709_t1, neudissp-1_g4144_t1, neudissp-1_g6872_t1	neudisss-1_g160_t1, neudisss-1_g3144_t1, neudisss-1_g8216_t1	neuhis-1_g2061_t1, neuhis-1_g2119_t1, neuhis-1_g9043_t1	neuint-01_g189_t1, neuint-01_g4783_t1, neuint-01_g5807_t1	neumet-1_g3758_t1, neumet-1_g3786_t1, neumet-1_g3813_t1	neumid-01_g6029_t1, neumid-01_g6105_t1, neumid-01_g8127_t1	neumon-01_g3264_t1, neumon-01_g5350_t1, neumon-01_g5413_t1	neupan-1_g1687_t1, neupan-1_g2131_t1, neupan-1_g3310_t1, neupan-1_g6555_t1, neupan-1_g9408_t1	neuper-1_g276_t1, neuper-1_g3415_t1, neuper-1_g609_t1
OG0000082	achmac-1_g258_t1, achmac-1_g259_t1, achmac-1_g3629_t1, achmac-1_g7504_t1	achstr-1_g1536_t1, achstr-1_g1923_t1, achstr-1_g4015_t1	apoper-1_g1034_t1, apoper-1_g12261_t1, apoper-1_g12273_t1, apoper-1_g13309_t1, apoper-1_g1738_t1, apoper-1_g1758_t1, apoper-1_g22_t1	arnari-1_g3583_t1, arnari-1_g4160_t1	bombom-1_g2521_t1, bombom-1_g4659_t1, bombom-1_g4766_t1, bombom-1_g4_t1, bombom-1_g5982_t1, bombom-1_g6235_t1, bombom-1_g9847_t1	canare-1_g1937_t1, canare-1_g2858_t1, canare-1_g341_t1, canare-1_g4068_t1, canare-1_g46_t1, canare-1_g4903_t1	cercau-1_g1995_t1, cercau-1_g689_t1, cercau-1_g7047_t1, cercau-1_g8947_t1	cernew-1_g1146_t1, cernew-1_g11540_t1, cernew-1_g12356_t1, cernew-1_g2715_t1, cernew-1_g9322_t1	cersco-1_g1779_t1, cersco-1_g293_t1, cersco-1_g530_t1, cersco-1_g7599_t1, cersco-1_g9052_t1	chacoc-1_g10092_t1, chacoc-1_g1171_t1	chafim-1_g3428_t1, chafim-1_g3955_t1, chafim-1_g5585_t1	chalep-1_g4384_t1, chalep-1_g6500_t1	chathe-1_g1812_t1, chathe-1_g2984_t1	corina-1_g10737_t1, corina-1_g1793_t1	cornov-1_g2061_t1, cornov-1_g3350_t1, cornov-1_g4100_t1	corsep-1_g5102_t1, corsep-1_g7373_t1	crahot-1_g2661_t1, crahot-1_g7519_t1	crathe-1_g8690_t1	dicfun-1_g2323_t1, dicfun-1_g4707_t1	eutlat-1_g10326_t1, eutlat-1_g11197_t1, eutlat-1_g11379_t1, eutlat-1_g1684_t1	gelunc-1_g1663_t1, gelunc-1_g3722_t1	lashir-1_g1294_t1, lashir-1_g1723_t1, lashir-1_g474_t1, lashir-1_g8479_t1	lashis-1_g12008_t1, lashis-1_g1218_t1, lashis-1_g13150_t1, lashis-1_g7647_t1, lashis-1_g797_t1	lasmin-1_g1044_t1, lasmin-1_g13793_t1, lasmin-1_g13946_t1, lasmin-1_g5006_t1, lasmin-1_g5271_t1	lasovi-1_g10713_t1, lasovi-1_g1313_t1, lasovi-1_g14729_t1, lasovi-1_g14870_t1, lasovi-1_g4931_t1, lasovi-1_g5724_t1	lolmin-1_g11067_t1, lolmin-1_g1705_t1, lolmin-1_g26_t1, lolmin-1_g5520_t1, lolmin-1_g6245_t1, lolmin-1_g8573_t1	madmyc-1_g2795_t1, madmyc-1_g6455_t1, madmyc-1_g8526_t1	mycthe-1_g2641_t1	neuafr-1_g1777_t1, neuafr-1_g2673_t1	neuala-1_g3395_t1, neuala-1_g7940_t1	neucer-01_g3875_t1, neucer-01_g5663_t1	neucra-01_g2027_t1, neucra-01_g8402_t1	neucra-02_g1673_t1, neucra-02_g3060_t1	neucra-03_g3224_t1, neucra-03_g630_t1	neudis4-001b_g1543_t1, neudis4-001b_g9534_t1	neudis4-112a_g1907_t1, neudis4-112a_g7966_t1	neudis5-1_g1096_t1, neudis5-1_g3595_t1	neudis6-1_g3072_t1, neudis6-1_g7236_t1	neudis7-1_g2740_t1, neudis7-1_g8543_t1	neudis8-1_g30_t1, neudis8-1_g8134_t1	neudissp-1_g5034_t1, neudissp-1_g6254_t1	neudisss-1_g203_t1, neudisss-1_g243_t1	neuhis-1_g3487_t1, neuhis-1_g7478_t1	neuint-01_g1695_t1, neuint-01_g8447_t1	neumet-1_g3937_t1, neumet-1_g7102_t1	neumid-01_g4179_t1, neumid-01_g647_t1	neumon-01_g5931_t1, neumon-01_g6081_t1	neupan-1_g5008_t1, neupan-1_g5363_t1	neuper-1_g3779_t1, neuper-1_g4347_t1
OG0000083	achmac-1_g5572_t1, achmac-1_g7712_t1, achmac-1_g9158_t1	achstr-1_g5808_t1, achstr-1_g6843_t1, achstr-1_g9577_t1	apoper-1_g10790_t1, apoper-1_g6283_t1, apoper-1_g9452_t1, apoper-1_g9932_t1	arnari-1_g1655_t1, arnari-1_g6850_t1, arnari-1_g9060_t1	bombom-1_g10995_t1, bombom-1_g11322_t1, bombom-1_g8474_t1	canare-1_g4802_t1, canare-1_g8383_t1, canare-1_g9812_t1	cercau-1_g13855_t1, cercau-1_g1722_t1, cercau-1_g3165_t1, cercau-1_g5846_t1, cercau-1_g9821_t1	cernew-1_g11022_t1, cernew-1_g3400_t1, cernew-1_g4725_t1, cernew-1_g6664_t1, cernew-1_g8147_t1	cersco-1_g3540_t1, cersco-1_g3681_t1, cersco-1_g9834_t1	chacoc-1_g12724_t1, chacoc-1_g5113_t1, chacoc-1_g8254_t1	chafim-1_g6209_t1, chafim-1_g6646_t1, chafim-1_g9025_t1	chalep-1_g4527_t1, chalep-1_g8503_t1, chalep-1_g8672_t1	chathe-1_g119_t1, chathe-1_g6755_t1	corina-1_g11007_t1, corina-1_g3198_t1, corina-1_g514_t1	cornov-1_g2889_t1, cornov-1_g3862_t1, cornov-1_g617_t1	corsep-1_g1779_t1, corsep-1_g60_t1, corsep-1_g8217_t1	crahot-1_g1304_t1, crahot-1_g359_t1, crahot-1_g8485_t1	crathe-1_g3280_t1, crathe-1_g3956_t1, crathe-1_g7454_t1	dicfun-1_g1494_t1, dicfun-1_g3715_t1, dicfun-1_g7279_t1	eutlat-1_g10635_t1, eutlat-1_g3999_t1, eutlat-1_g6168_t1, eutlat-1_g6753_t1, eutlat-1_g7073_t1, eutlat-1_g8_t1	gelunc-1_g3283_t1, gelunc-1_g4557_t1, gelunc-1_g7176_t1	lashir-1_g11918_t1, lashir-1_g13903_t1, lashir-1_g9353_t1, lashir-1_g9480_t1	lashis-1_g10244_t1, lashis-1_g5029_t1, lashis-1_g5214_t1, lashis-1_g6193_t1	lasmin-1_g10978_t1, lasmin-1_g5777_t1, lasmin-1_g8369_t1	lasovi-1_g11931_t1, lasovi-1_g5488_t1, lasovi-1_g6924_t1, lasovi-1_g7973_t1	lolmin-1_g10866_t1, lolmin-1_g11642_t1, lolmin-1_g1637_t1, lolmin-1_g1862_t1, lolmin-1_g8316_t1, lolmin-1_g9294_t1	madmyc-1_g7464_t1, madmyc-1_g9075_t1	mycthe-1_g3861_t1, mycthe-1_g9741_t1	neuafr-1_g154_t1, neuafr-1_g2240_t1	neuala-1_g1449_t1, neuala-1_g3633_t1, neuala-1_g7365_t1	neucer-01_g3771_t1, neucer-01_g8277_t1, neucer-01_g9055_t1	neucra-01_g10591_t1, neucra-01_g6744_t1	neucra-02_g4097_t1, neucra-02_g617_t1, neucra-02_g6336_t1	neucra-03_g1200_t1, neucra-03_g34_t1	neudis4-001b_g5982_t1, neudis4-001b_g7366_t1	neudis4-112a_g1156_t1, neudis4-112a_g4724_t1	neudis5-1_g3359_t1, neudis5-1_g6007_t1	neudis6-1_g4654_t1, neudis6-1_g8582_t1	neudis7-1_g1194_t1, neudis7-1_g6284_t1	neudis8-1_g6145_t1, neudis8-1_g8053_t1	neudissp-1_g5329_t1, neudissp-1_g7770_t1	neudisss-1_g2391_t1, neudisss-1_g5121_t1	neuhis-1_g4775_t1, neuhis-1_g5599_t1	neuint-01_g6424_t1, neuint-01_g8004_t1	neumet-1_g6682_t1, neumet-1_g7712_t1	neumid-01_g2935_t1, neumid-01_g3238_t1, neumid-01_g6819_t1	neumon-01_g2604_t1, neumon-01_g907_t1, neumon-01_g9383_t1	neupan-1_g166_t1, neupan-1_g4195_t1, neupan-1_g9305_t1	neuper-1_g4433_t1, neuper-1_g6328_t1
OG0000084	achmac-1_g4833_t1, achmac-1_g7083_t1, achmac-1_g8096_t1	achstr-1_g5308_t1, achstr-1_g5616_t1	apoper-1_g2885_t1, apoper-1_g5028_t1, apoper-1_g6408_t1, apoper-1_g9802_t1	arnari-1_g5275_t1	bombom-1_g10862_t1, bombom-1_g11153_t1, bombom-1_g11155_t1, bombom-1_g2162_t1, bombom-1_g2164_t1, bombom-1_g4130_t1, bombom-1_g5667_t1, bombom-1_g798_t1, bombom-1_g8813_t1	canare-1_g4609_t1, canare-1_g7699_t1, canare-1_g903_t1	cercau-1_g10448_t1, cercau-1_g5218_t1, cercau-1_g5590_t1, cercau-1_g7683_t1, cercau-1_g8650_t1, cercau-1_g8762_t1	cernew-1_g12535_t1, cernew-1_g14119_t1, cernew-1_g4856_t1, cernew-1_g5698_t1, cernew-1_g8044_t1, cernew-1_g9915_t1	cersco-1_g10379_t1, cersco-1_g10387_t1, cersco-1_g10495_t1, cersco-1_g5493_t1, cersco-1_g7278_t1, cersco-1_g8585_t1, cersco-1_g9844_t1	chacoc-1_g10810_t1, chacoc-1_g12964_t1, chacoc-1_g12997_t1, chacoc-1_g2604_t1, chacoc-1_g6759_t1	chafim-1_g11229_t1, chafim-1_g3767_t1, chafim-1_g4471_t1, chafim-1_g7415_t1, chafim-1_g8108_t1	chalep-1_g6692_t1, chalep-1_g7122_t1, chalep-1_g8003_t1		corina-1_g11291_t1, corina-1_g11312_t1, corina-1_g4746_t1, corina-1_g9711_t1	cornov-1_g1602_t1, cornov-1_g1834_t1	corsep-1_g2367_t1, corsep-1_g779_t1	crahot-1_g609_t1	crathe-1_g7562_t1	dicfun-1_g5451_t1, dicfun-1_g8825_t1, dicfun-1_g9613_t1	eutlat-1_g4943_t1, eutlat-1_g5931_t1	gelunc-1_g9644_t1, gelunc-1_g9649_t1	lashir-1_g11947_t1, lashir-1_g11951_t1, lashir-1_g13768_t1, lashir-1_g13771_t1, lashir-1_g7086_t1, lashir-1_g7314_t1, lashir-1_g9270_t1, lashir-1_g9347_t1	lashis-1_g2719_t1, lashis-1_g5121_t1, lashis-1_g6783_t1, lashis-1_g8367_t1, lashis-1_g8720_t1, lashis-1_g8942_t1, lashis-1_g9109_t1, lashis-1_g9114_t1	lasmin-1_g12306_t1, lasmin-1_g14841_t1, lasmin-1_g5030_t1, lasmin-1_g6431_t1, lasmin-1_g6743_t1	lasovi-1_g10720_t1, lasovi-1_g13492_t1, lasovi-1_g4518_t1, lasovi-1_g4971_t1, lasovi-1_g8856_t1	lolmin-1_g11188_t1, lolmin-1_g5707_t1, lolmin-1_g7501_t1, lolmin-1_g8050_t1	madmyc-1_g10090_t1, madmyc-1_g10259_t1, madmyc-1_g6179_t1, madmyc-1_g6415_t1	mycthe-1_g5417_t1, mycthe-1_g5699_t1	neuafr-1_g3727_t1, neuafr-1_g3733_t1	neuala-1_g6727_t1, neuala-1_g6733_t1	neucer-01_g8376_t1, neucer-01_g8382_t1	neucra-01_g9550_t1, neucra-01_g9556_t1	neucra-02_g2684_t1, neucra-02_g2688_t1	neucra-03_g4158_t1	neudis4-001b_g8506_t1, neudis4-001b_g8510_t1	neudis4-112a_g443_t1, neudis4-112a_g449_t1	neudis5-1_g8235_t1, neudis5-1_g8241_t1	neudis6-1_g7458_t1, neudis6-1_g7464_t1	neudis7-1_g6553_t1, neudis7-1_g6559_t1	neudis8-1_g2678_t1, neudis8-1_g2684_t1	neudissp-1_g3144_t1, neudissp-1_g4583_t1	neudisss-1_g2235_t1, neudisss-1_g8954_t1	neuhis-1_g9806_t1, neuhis-1_g9810_t1	neuint-01_g4934_t1, neuint-01_g4940_t1	neumet-1_g253_t1, neumet-1_g6084_t1	neumid-01_g5443_t1, neumid-01_g5449_t1	neumon-01_g8362_t1, neumon-01_g8368_t1	neupan-1_g3563_t1, neupan-1_g728_t1, neupan-1_g9982_t1	neuper-1_g2054_t1, neuper-1_g2058_t1
OG0000085	achmac-1_g10144_t1, achmac-1_g4248_t1, achmac-1_g5822_t1, achmac-1_g8932_t1, achmac-1_g976_t1	achstr-1_g10180_t1, achstr-1_g8223_t1, achstr-1_g8788_t1	apoper-1_g11373_t1, apoper-1_g2753_t1, apoper-1_g566_t1, apoper-1_g6617_t1, apoper-1_g7101_t1, apoper-1_g9249_t1	arnari-1_g10214_t1, arnari-1_g2459_t1	bombom-1_g10247_t1, bombom-1_g10873_t1, bombom-1_g2406_t1, bombom-1_g319_t1, bombom-1_g3682_t1, bombom-1_g6396_t1	canare-1_g3017_t1, canare-1_g990_t1	cercau-1_g10274_t1, cercau-1_g14552_t1, cercau-1_g9084_t1	cernew-1_g10814_t1, cernew-1_g12073_t1, cernew-1_g7622_t1	cersco-1_g2914_t1, cersco-1_g3442_t1, cersco-1_g3528_t1, cersco-1_g7877_t1, cersco-1_g9137_t1	chacoc-1_g1268_t1, chacoc-1_g2955_t1, chacoc-1_g6066_t1, chacoc-1_g9120_t1	chafim-1_g10391_t1, chafim-1_g2874_t1, chafim-1_g3759_t1, chafim-1_g5540_t1	chalep-1_g3393_t1, chalep-1_g5240_t1, chalep-1_g5575_t1, chalep-1_g7898_t1		corina-1_g10087_t1, corina-1_g10907_t1, corina-1_g11149_t1, corina-1_g1879_t1, corina-1_g8737_t1, corina-1_g8984_t1	cornov-1_g1913_t1, cornov-1_g6285_t1, cornov-1_g8315_t1	corsep-1_g5973_t1, corsep-1_g7114_t1, corsep-1_g7670_t1, corsep-1_g8079_t1	crahot-1_g2521_t1, crahot-1_g8623_t1	crathe-1_g7309_t1, crathe-1_g8778_t1	dicfun-1_g4122_t1, dicfun-1_g8344_t1, dicfun-1_g8471_t1	eutlat-1_g3479_t1, eutlat-1_g3784_t1, eutlat-1_g3889_t1, eutlat-1_g5478_t1, eutlat-1_g7829_t1	gelunc-1_g1618_t1, gelunc-1_g2390_t1	lashir-1_g11146_t1, lashir-1_g13999_t1, lashir-1_g14010_t1, lashir-1_g4936_t1, lashir-1_g7866_t1, lashir-1_g9040_t1	lashis-1_g2423_t1, lashis-1_g4463_t1, lashis-1_g4963_t1, lashis-1_g7924_t1, lashis-1_g9620_t1	lasmin-1_g10892_t1, lasmin-1_g11638_t1, lasmin-1_g12337_t1, lasmin-1_g13284_t1, lasmin-1_g4892_t1, lasmin-1_g5772_t1, lasmin-1_g9896_t1	lasovi-1_g10753_t1, lasovi-1_g13387_t1, lasovi-1_g3448_t1, lasovi-1_g3865_t1, lasovi-1_g4852_t1, lasovi-1_g5493_t1, lasovi-1_g7009_t1, lasovi-1_g7402_t1	lolmin-1_g10934_t1, lolmin-1_g3981_t1, lolmin-1_g5027_t1, lolmin-1_g5987_t1, lolmin-1_g683_t1	madmyc-1_g7523_t1, madmyc-1_g9133_t1	mycthe-1_g2131_t1, mycthe-1_g6911_t1	neuafr-1_g4170_t1, neuafr-1_g5062_t1	neuala-1_g3437_t1, neuala-1_g5851_t1	neucer-01_g3329_t1, neucer-01_g5705_t1	neucra-01_g1984_t1, neucra-01_g5152_t1	neucra-02_g3103_t1, neucra-02_g5933_t1	neucra-03_g4178_t1, neucra-03_g953_t1	neudis4-001b_g1582_t1, neudis4-001b_g4580_t1	neudis4-112a_g4656_t1	neudis5-1_g4357_t1	neudis6-1_g3038_t1, neudis6-1_g4135_t1	neudis7-1_g5618_t1, neudis7-1_g6944_t1, neudis7-1_g755_t1	neudis8-1_g2704_t1, neudis8-1_g3257_t1	neudissp-1_g4960_t1	neudisss-1_g2069_t1, neudisss-1_g352_t1	neuhis-1_g3446_t1, neuhis-1_g9079_t1	neuint-01_g6713_t1, neuint-01_g7342_t1	neumet-1_g1661_t1, neumet-1_g4615_t1	neumid-01_g605_t1, neumid-01_g8160_t1	neumon-01_g3296_t1, neumon-01_g3632_t1	neupan-1_g1581_t1, neupan-1_g6399_t1	neuper-1_g2943_t1, neuper-1_g4774_t1
OG0000086	achmac-1_g5970_t1, achmac-1_g7578_t1, achmac-1_g8366_t1	achstr-1_g3108_t1, achstr-1_g5007_t1, achstr-1_g9984_t1	apoper-1_g10213_t1, apoper-1_g11448_t1, apoper-1_g1339_t1, apoper-1_g3378_t1	arnari-1_g2242_t1, arnari-1_g246_t1, arnari-1_g2756_t1, arnari-1_g4575_t1, arnari-1_g5660_t1	bombom-1_g10325_t1, bombom-1_g3240_t1, bombom-1_g7919_t1, bombom-1_g8816_t1, bombom-1_g9284_t1	canare-1_g10275_t1, canare-1_g10818_t1, canare-1_g1202_t1	cercau-1_g12883_t1, cercau-1_g13547_t1, cercau-1_g9441_t1	cernew-1_g11084_t1, cernew-1_g13057_t1, cernew-1_g6849_t1	cersco-1_g5343_t1	chacoc-1_g175_t1	chafim-1_g10819_t1, chafim-1_g9119_t1, chafim-1_g9980_t1	chalep-1_g2459_t1, chalep-1_g2982_t1	chathe-1_g3929_t1, chathe-1_g5245_t1	corina-1_g2608_t1, corina-1_g3474_t1, corina-1_g8941_t1	cornov-1_g547_t1	corsep-1_g4238_t1, corsep-1_g718_t1			dicfun-1_g7126_t1	eutlat-1_g10630_t1, eutlat-1_g10714_t1, eutlat-1_g10923_t1, eutlat-1_g11523_t1, eutlat-1_g1695_t1, eutlat-1_g7804_t1	gelunc-1_g3246_t1, gelunc-1_g3740_t1, gelunc-1_g4210_t1	lashir-1_g2927_t1, lashir-1_g3876_t1, lashir-1_g5159_t1	lashis-1_g10988_t1, lashis-1_g275_t1	lasmin-1_g9791_t1	lasovi-1_g7503_t1, lasovi-1_g7504_t1		madmyc-1_g8110_t1, madmyc-1_g8901_t1	mycthe-1_g1154_t1	neuafr-1_g1277_t1, neuafr-1_g6545_t1	neuala-1_g1321_t1, neuala-1_g5594_t1, neuala-1_g7004_t1	neucer-01_g4386_t1, neucer-01_g4922_t1	neucra-01_g2369_t1, neucra-01_g4393_t1, neucra-01_g6062_t1	neucra-02_g1274_t1, neucra-02_g8783_t1, neucra-02_g9765_t1	neucra-03_g337_t1, neucra-03_g458_t1, neucra-03_g7676_t1	neudis4-001b_g2069_t1, neudis4-001b_g3921_t1, neudis4-001b_g5404_t1	neudis4-112a_g2967_t1, neudis4-112a_g4249_t1, neudis4-112a_g6320_t1	neudis5-1_g398_t1, neudis5-1_g4011_t1, neudis5-1_g7687_t1	neudis6-1_g4448_t1, neudis6-1_g6639_t1, neudis6-1_g7695_t1	neudis7-1_g3766_t1, neudis7-1_g6417_t1, neudis7-1_g8285_t1	neudis8-1_g201_t1, neudis8-1_g4372_t1, neudis8-1_g5566_t1	neudissp-1_g1953_t1, neudissp-1_g8187_t1, neudissp-1_g8403_t1	neudisss-1_g10466_t1, neudisss-1_g7868_t1, neudisss-1_g8366_t1	neuhis-1_g3810_t1, neuhis-1_g4127_t1	neuint-01_g2121_t1, neuint-01_g5812_t1, neuint-01_g616_t1	neumet-1_g2039_t1, neumet-1_g4048_t1, neumet-1_g4350_t1	neumid-01_g3032_t1, neumid-01_g3522_t1, neumid-01_g82_t1	neumon-01_g1201_t1, neumon-01_g2376_t1, neumon-01_g4300_t1	neupan-1_g5155_t1, neupan-1_g9776_t1	neuper-1_g2120_t1, neuper-1_g2348_t1, neuper-1_g6842_t1
OG0000087	achmac-1_g1578_t1, achmac-1_g3743_t1, achmac-1_g5100_t1, achmac-1_g5833_t1, achmac-1_g6340_t1, achmac-1_g6670_t1, achmac-1_g6931_t1, achmac-1_g728_t1, achmac-1_g7773_t1, achmac-1_g8978_t1, achmac-1_g8979_t1	achstr-1_g2497_t1, achstr-1_g4108_t1, achstr-1_g4574_t1, achstr-1_g471_t1, achstr-1_g6083_t1, achstr-1_g7552_t1, achstr-1_g98_t1	apoper-1_g10476_t1, apoper-1_g10477_t1, apoper-1_g13400_t1, apoper-1_g5533_t1, apoper-1_g8632_t1, apoper-1_g8633_t1, apoper-1_g8781_t1	arnari-1_g10090_t1, arnari-1_g10157_t1, arnari-1_g5376_t1, arnari-1_g8245_t1, arnari-1_g8246_t1, arnari-1_g884_t1		canare-1_g10257_t1, canare-1_g10277_t1	cercau-1_g11201_t1, cercau-1_g7280_t1, cercau-1_g7515_t1, cercau-1_g7638_t1	cernew-1_g4902_t1		chacoc-1_g12198_t1, chacoc-1_g12440_t1, chacoc-1_g4825_t1, chacoc-1_g6888_t1, chacoc-1_g8728_t1	chafim-1_g11220_t1, chafim-1_g2348_t1, chafim-1_g4816_t1, chafim-1_g8109_t1, chafim-1_g9803_t1, chafim-1_g9850_t1	chalep-1_g2318_t1, chalep-1_g2676_t1, chalep-1_g3386_t1, chalep-1_g4746_t1, chalep-1_g5831_t1, chalep-1_g5832_t1, chalep-1_g8251_t1, chalep-1_g8920_t1	chathe-1_g5070_t1, chathe-1_g5300_t1, chathe-1_g6961_t1	corina-1_g10352_t1, corina-1_g1596_t1, corina-1_g2499_t1, corina-1_g418_t1, corina-1_g4755_t1, corina-1_g5592_t1	cornov-1_g2350_t1, cornov-1_g2477_t1, cornov-1_g5193_t1, cornov-1_g5194_t1, cornov-1_g8765_t1	corsep-1_g2769_t1, corsep-1_g3186_t1, corsep-1_g3790_t1, corsep-1_g4842_t1, corsep-1_g8905_t1	crahot-1_g4003_t1, crahot-1_g8384_t1	crathe-1_g46_t1	dicfun-1_g1274_t1, dicfun-1_g5967_t1, dicfun-1_g6198_t1, dicfun-1_g6496_t1, dicfun-1_g7769_t1, dicfun-1_g7993_t1, dicfun-1_g8345_t1, dicfun-1_g8346_t1, dicfun-1_g8983_t1	eutlat-1_g193_t1	gelunc-1_g7061_t1, gelunc-1_g7084_t1	lashir-1_g10863_t1, lashir-1_g13524_t1, lashir-1_g13525_t1, lashir-1_g4978_t1, lashir-1_g4979_t1, lashir-1_g8958_t1	lashis-1_g11671_t1, lashis-1_g12797_t1, lashis-1_g4382_t1, lashis-1_g9919_t1	lasmin-1_g12428_t1	lasovi-1_g10827_t1, lasovi-1_g13532_t1	lolmin-1_g1181_t1, lolmin-1_g5089_t1, lolmin-1_g5805_t1	madmyc-1_g237_t1, madmyc-1_g2460_t1, madmyc-1_g839_t1, madmyc-1_g8491_t1	mycthe-1_g10453_t1, mycthe-1_g1344_t1, mycthe-1_g2226_t1, mycthe-1_g5043_t1, mycthe-1_g7911_t1	neuafr-1_g8654_t1	neuala-1_g2933_t1, neuala-1_g4003_t1	neucer-01_g4127_t1, neucer-01_g4154_t1	neucra-01_g1830_t1														neumid-01_g7596_t1	neumon-01_g103_t1, neumon-01_g4380_t1	neupan-1_g6913_t1, neupan-1_g8909_t1, neupan-1_g8910_t1
OG0000088	achmac-1_g10290_t1, achmac-1_g5340_t1, achmac-1_g7043_t1, achmac-1_g8590_t1, achmac-1_g8863_t1, achmac-1_g9307_t1	achstr-1_g7736_t1, achstr-1_g8083_t1	apoper-1_g10076_t1, apoper-1_g11999_t1	arnari-1_g2392_t1, arnari-1_g4103_t1, arnari-1_g6245_t1, arnari-1_g6679_t1, arnari-1_g7747_t1	bombom-1_g10344_t1, bombom-1_g3562_t1, bombom-1_g605_t1, bombom-1_g9206_t1	canare-1_g10803_t1, canare-1_g7587_t1	cercau-1_g12633_t1, cercau-1_g13462_t1, cercau-1_g2907_t1, cercau-1_g3648_t1, cercau-1_g3649_t1	cernew-1_g4037_t1, cernew-1_g6681_t1	cersco-1_g10472_t1, cersco-1_g127_t1, cersco-1_g2629_t1, cersco-1_g8451_t1, cersco-1_g8530_t1, cersco-1_g9354_t1	chacoc-1_g12154_t1, chacoc-1_g4449_t1, chacoc-1_g4984_t1	chafim-1_g10658_t1, chafim-1_g2257_t1, chafim-1_g3683_t1	chalep-1_g4359_t1, chalep-1_g4393_t1, chalep-1_g8025_t1	chathe-1_g7037_t1	corina-1_g11630_t1, corina-1_g2894_t1, corina-1_g4984_t1, corina-1_g6741_t1	cornov-1_g1642_t1, cornov-1_g6610_t1	corsep-1_g3938_t1, corsep-1_g7171_t1	crahot-1_g1744_t1, crahot-1_g1745_t1, crahot-1_g6861_t1, crahot-1_g7879_t1	crathe-1_g5944_t1, crathe-1_g7551_t1, crathe-1_g8811_t1	dicfun-1_g4657_t1, dicfun-1_g8093_t1	eutlat-1_g5275_t1, eutlat-1_g671_t1, eutlat-1_g9618_t1	gelunc-1_g1724_t1, gelunc-1_g6249_t1	lashir-1_g13002_t1, lashir-1_g3849_t1	lashis-1_g10962_t1, lashis-1_g12435_t1	lasmin-1_g12776_t1, lasmin-1_g3438_t1, lasmin-1_g6336_t1, lasmin-1_g9943_t1	lasovi-1_g10107_t1, lasovi-1_g11186_t1, lasovi-1_g7369_t1, lasovi-1_g8755_t1	lolmin-1_g1117_t1, lolmin-1_g1896_t1, lolmin-1_g4565_t1, lolmin-1_g5236_t1, lolmin-1_g9041_t1, lolmin-1_g9118_t1	madmyc-1_g3724_t1, madmyc-1_g3728_t1, madmyc-1_g7743_t1	mycthe-1_g9545_t1	neuafr-1_g2646_t1, neuafr-1_g848_t1	neuala-1_g4365_t1, neuala-1_g7893_t1	neucer-01_g5956_t1, neucer-01_g6216_t1	neucra-01_g10709_t1, neucra-01_g4764_t1	neucra-02_g3987_t1, neucra-02_g5582_t1	neucra-03_g4808_t1	neudis4-001b_g4249_t1, neudis4-001b_g7482_t1	neudis4-112a_g5260_t1	neudis5-1_g4397_t1	neudis6-1_g2528_t1	neudis7-1_g159_t1, neudis7-1_g4420_t1	neudis8-1_g1352_t1, neudis8-1_g4554_t1	neudissp-1_g297_t1, neudissp-1_g5713_t1	neudisss-1_g5453_t1, neudisss-1_g9250_t1	neuhis-1_g5483_t1, neuhis-1_g8713_t1	neuint-01_g1047_t1, neuint-01_g4495_t1	neumet-1_g289_t1, neumet-1_g6166_t1	neumid-01_g3642_t1	neumon-01_g2141_t1	neupan-1_g231_t1, neupan-1_g7140_t1	neuper-1_g6360_t1
OG0000089	achmac-1_g1432_t1, achmac-1_g329_t1, achmac-1_g8492_t1, achmac-1_g9041_t1	achstr-1_g3171_t1, achstr-1_g8797_t1	apoper-1_g10917_t1, apoper-1_g12230_t1, apoper-1_g2827_t1, apoper-1_g3255_t1, apoper-1_g8118_t1, apoper-1_g9267_t1	arnari-1_g10137_t1, arnari-1_g2521_t1, arnari-1_g3083_t1	bombom-1_g3910_t1	canare-1_g10912_t1, canare-1_g5243_t1, canare-1_g8350_t1	cercau-1_g12596_t1, cercau-1_g12598_t1, cercau-1_g13080_t1, cercau-1_g1546_t1, cercau-1_g3065_t1, cercau-1_g6892_t1, cercau-1_g6939_t1, cercau-1_g7331_t1, cercau-1_g7627_t1, cercau-1_g8763_t1, cercau-1_g9719_t1	cernew-1_g13681_t1, cernew-1_g2303_t1, cernew-1_g3484_t1, cernew-1_g4728_t1, cernew-1_g4912_t1, cernew-1_g7441_t1, cernew-1_g9461_t1	cersco-1_g11358_t1	chacoc-1_g10961_t1, chacoc-1_g1107_t1, chacoc-1_g1501_t1, chacoc-1_g1698_t1, chacoc-1_g8167_t1	chafim-1_g2683_t1, chafim-1_g3730_t1, chafim-1_g4825_t1, chafim-1_g7419_t1, chafim-1_g9371_t1	chalep-1_g5850_t1, chalep-1_g7993_t1, chalep-1_g8483_t1, chalep-1_g8857_t1, chalep-1_g9459_t1, chalep-1_g9627_t1		corina-1_g11058_t1, corina-1_g5734_t1, corina-1_g6001_t1, corina-1_g7992_t1, corina-1_g8177_t1	cornov-1_g3988_t1, cornov-1_g4249_t1, cornov-1_g5259_t1, cornov-1_g609_t1, cornov-1_g6575_t1, cornov-1_g9340_t1	corsep-1_g1714_t1, corsep-1_g1735_t1, corsep-1_g5621_t1, corsep-1_g6839_t1, corsep-1_g7634_t1	crahot-1_g5945_t1, crahot-1_g7782_t1	crathe-1_g1620_t1	dicfun-1_g5566_t1, dicfun-1_g6202_t1, dicfun-1_g6299_t1, dicfun-1_g6450_t1, dicfun-1_g9065_t1	eutlat-1_g10622_t1	gelunc-1_g1208_t1, gelunc-1_g2736_t1	lashir-1_g3975_t1, lashir-1_g5182_t1	lashis-1_g11150_t1	lasmin-1_g7682_t1, lasmin-1_g8832_t1, lasmin-1_g9263_t1	lasovi-1_g12157_t1, lasovi-1_g8455_t1		madmyc-1_g10085_t1, madmyc-1_g2932_t1, madmyc-1_g5703_t1, madmyc-1_g6184_t1, madmyc-1_g8206_t1	mycthe-1_g10303_t1, mycthe-1_g1998_t1, mycthe-1_g7348_t1	neuafr-1_g1044_t1, neuafr-1_g1224_t1	neuala-1_g4261_t1	neucer-01_g8799_t1	neucra-01_g7366_t1, neucra-01_g8479_t1	neucra-02_g1749_t1, neucra-02_g45_t1	neucra-03_g7057_t1, neucra-03_g8852_t1	neudis4-001b_g6514_t1, neudis4-001b_g9611_t1	neudis4-112a_g4131_t1	neudis5-1_g1236_t1, neudis5-1_g4908_t1	neudis6-1_g5890_t1, neudis6-1_g7498_t1	neudis7-1_g182_t1, neudis7-1_g5474_t1	neudis8-1_g2777_t1, neudis8-1_g8065_t1	neudissp-1_g3855_t1, neudissp-1_g7347_t1	neudisss-1_g3421_t1, neudisss-1_g6604_t1, neudisss-1_g7624_t1	neuhis-1_g5365_t1	neuint-01_g1541_t1, neuint-01_g5674_t1	neumet-1_g3395_t1, neumet-1_g735_t1	neumid-01_g10672_t1	neumon-01_g6262_t1	neupan-1_g11333_t1	neuper-1_g2209_t1, neuper-1_g3137_t1
OG0000090	achmac-1_g10138_t1, achmac-1_g10139_t1, achmac-1_g2049_t1, achmac-1_g2488_t1, achmac-1_g3328_t1, achmac-1_g3635_t1, achmac-1_g3990_t1, achmac-1_g5349_t1, achmac-1_g6090_t1, achmac-1_g6342_t1, achmac-1_g6811_t1, achmac-1_g6812_t1, achmac-1_g7280_t1, achmac-1_g7651_t1, achmac-1_g8166_t1, achmac-1_g8333_t1, achmac-1_g8437_t1, achmac-1_g8946_t1, achmac-1_g9140_t1	achstr-1_g10072_t1, achstr-1_g10131_t1, achstr-1_g1760_t1, achstr-1_g2468_t1, achstr-1_g3025_t1, achstr-1_g3477_t1, achstr-1_g5489_t1, achstr-1_g587_t1, achstr-1_g7189_t1, achstr-1_g7918_t1	apoper-1_g3104_t1	arnari-1_g2639_t1, arnari-1_g4417_t1, arnari-1_g5142_t1, arnari-1_g8727_t1				cernew-1_g11487_t1	cersco-1_g7284_t1	chacoc-1_g10373_t1, chacoc-1_g10818_t1, chacoc-1_g12641_t1, chacoc-1_g1982_t1, chacoc-1_g2591_t1, chacoc-1_g2689_t1, chacoc-1_g2725_t1, chacoc-1_g3172_t1, chacoc-1_g6232_t1, chacoc-1_g6853_t1, chacoc-1_g7367_t1, chacoc-1_g8320_t1, chacoc-1_g9573_t1, chacoc-1_g9639_t1, chacoc-1_g9852_t1	chafim-1_g1072_t1, chafim-1_g10843_t1, chafim-1_g123_t1, chafim-1_g128_t1, chafim-1_g1896_t1, chafim-1_g3534_t1, chafim-1_g3644_t1, chafim-1_g5314_t1, chafim-1_g5442_t1, chafim-1_g54_t1, chafim-1_g5521_t1, chafim-1_g7037_t1, chafim-1_g9031_t1, chafim-1_g9230_t1, chafim-1_g9936_t1, chafim-1_g9943_t1	chalep-1_g10280_t1, chalep-1_g10315_t1, chalep-1_g1455_t1, chalep-1_g1767_t1, chalep-1_g3160_t1, chalep-1_g4440_t1, chalep-1_g4883_t1, chalep-1_g4997_t1, chalep-1_g5028_t1, chalep-1_g5591_t1, chalep-1_g7128_t1, chalep-1_g7351_t1, chalep-1_g7511_t1, chalep-1_g7652_t1, chalep-1_g8138_t1, chalep-1_g8152_t1, chalep-1_g9453_t1		corina-1_g2663_t1, corina-1_g2864_t1, corina-1_g3107_t1, corina-1_g3329_t1, corina-1_g3911_t1, corina-1_g397_t1, corina-1_g398_t1, corina-1_g4417_t1, corina-1_g5131_t1, corina-1_g5186_t1, corina-1_g8862_t1, corina-1_g9380_t1	cornov-1_g2051_t1, cornov-1_g2241_t1, cornov-1_g2762_t1, cornov-1_g4106_t1, cornov-1_g4223_t1, cornov-1_g4435_t1, cornov-1_g5017_t1, cornov-1_g5327_t1, cornov-1_g557_t1, cornov-1_g6541_t1, cornov-1_g7244_t1, cornov-1_g9445_t1	corsep-1_g1724_t1, corsep-1_g2146_t1, corsep-1_g2614_t1, corsep-1_g3691_t1, corsep-1_g4226_t1, corsep-1_g4795_t1, corsep-1_g5797_t1, corsep-1_g7085_t1, corsep-1_g9244_t1	crahot-1_g2161_t1, crahot-1_g5504_t1, crahot-1_g6856_t1, crahot-1_g8459_t1	crathe-1_g4181_t1	dicfun-1_g2042_t1, dicfun-1_g3117_t1, dicfun-1_g3118_t1, dicfun-1_g3734_t1, dicfun-1_g3930_t1, dicfun-1_g4728_t1, dicfun-1_g4763_t1, dicfun-1_g559_t1, dicfun-1_g8190_t1, dicfun-1_g8884_t1, dicfun-1_g9309_t1, dicfun-1_g9941_t1			lashir-1_g2812_t1		lasmin-1_g10910_t1, lasmin-1_g6508_t1	lasovi-1_g6996_t1			mycthe-1_g2219_t1, mycthe-1_g9659_t1
OG0000091	achmac-1_g2757_t1, achmac-1_g5783_t1, achmac-1_g6864_t1, achmac-1_g9244_t1	achstr-1_g147_t1, achstr-1_g5143_t1, achstr-1_g6539_t1, achstr-1_g6540_t1, achstr-1_g7773_t1	apoper-1_g10257_t1, apoper-1_g13314_t1, apoper-1_g13357_t1		bombom-1_g2514_t1, bombom-1_g7703_t1	canare-1_g8452_t1	cercau-1_g9925_t1	cernew-1_g10546_t1, cernew-1_g13086_t1, cernew-1_g13180_t1	cersco-1_g11482_t1, cersco-1_g135_t1, cersco-1_g8532_t1	chacoc-1_g10376_t1, chacoc-1_g3277_t1, chacoc-1_g3985_t1, chacoc-1_g6847_t1, chacoc-1_g835_t1, chacoc-1_g8421_t1	chafim-1_g10339_t1, chafim-1_g11080_t1, chafim-1_g11088_t1, chafim-1_g124_t1, chafim-1_g125_t1, chafim-1_g3055_t1, chafim-1_g3056_t1, chafim-1_g6246_t1	chalep-1_g2896_t1, chalep-1_g2899_t1, chalep-1_g6456_t1, chalep-1_g7996_t1		corina-1_g5567_t1, corina-1_g5568_t1, corina-1_g7136_t1, corina-1_g9172_t1, corina-1_g9173_t1, corina-1_g9175_t1	cornov-1_g8435_t1	corsep-1_g2313_t1	crahot-1_g4930_t1	crathe-1_g337_t1	dicfun-1_g1106_t1	eutlat-1_g1142_t1, eutlat-1_g1809_t1, eutlat-1_g6879_t1, eutlat-1_g8353_t1	gelunc-1_g1536_t1, gelunc-1_g1537_t1, gelunc-1_g1538_t1		lashis-1_g11098_t1	lasmin-1_g12111_t1, lasmin-1_g8597_t1	lasovi-1_g177_t1, lasovi-1_g6424_t1, lasovi-1_g6432_t1	lolmin-1_g10769_t1, lolmin-1_g2234_t1, lolmin-1_g8296_t1		mycthe-1_g1912_t1, mycthe-1_g1933_t1, mycthe-1_g3622_t1, mycthe-1_g5386_t1, mycthe-1_g5388_t1, mycthe-1_g5389_t1, mycthe-1_g5401_t1, mycthe-1_g5402_t1, mycthe-1_g5404_t1, mycthe-1_g5405_t1, mycthe-1_g5407_t1, mycthe-1_g5412_t1	neuafr-1_g6215_t1, neuafr-1_g6216_t1, neuafr-1_g6217_t1, neuafr-1_g6218_t1	neuala-1_g5711_t1, neuala-1_g5712_t1, neuala-1_g5713_t1, neuala-1_g5714_t1, neuala-1_g5715_t1	neucer-01_g3461_t1, neucer-01_g3462_t1, neucer-01_g3463_t1, neucer-01_g3464_t1, neucer-01_g3465_t1	neucra-01_g5294_t1, neucra-01_g5295_t1, neucra-01_g5296_t1	neucra-02_g6069_t1	neucra-03_g2238_t1	neudis4-001b_g4714_t1	neudis4-112a_g3123_t1	neudis5-1_g72_t1	neudis6-1_g139_t1, neudis6-1_g140_t1	neudis7-1_g1534_t1, neudis7-1_g1535_t1	neudis8-1_g1067_t1, neudis8-1_g1068_t1	neudissp-1_g2775_t1, neudissp-1_g2776_t1	neudisss-1_g9576_t1, neudisss-1_g9577_t1	neuhis-1_g9211_t1, neuhis-1_g9212_t1, neuhis-1_g9213_t1	neuint-01_g2921_t1	neumet-1_g6847_t1	neumid-01_g8297_t1, neumid-01_g8298_t1, neumid-01_g8299_t1, neumid-01_g8300_t1	neumon-01_g253_t1, neumon-01_g254_t1, neumon-01_g255_t1, neumon-01_g256_t1, neumon-01_g257_t1, neumon-01_g258_t1	neupan-1_g140_t1, neupan-1_g141_t1, neupan-1_g142_t1, neupan-1_g143_t1	neuper-1_g3164_t1
OG0000092	achmac-1_g3624_t1, achmac-1_g5173_t1, achmac-1_g5334_t1, achmac-1_g5335_t1, achmac-1_g9566_t1	achstr-1_g3691_t1, achstr-1_g4243_t1, achstr-1_g5768_t1, achstr-1_g8045_t1	apoper-1_g1151_t1, apoper-1_g11974_t1, apoper-1_g5457_t1, apoper-1_g62_t1, apoper-1_g6365_t1, apoper-1_g6718_t1, apoper-1_g6877_t1	arnari-1_g4982_t1, arnari-1_g7082_t1	bombom-1_g3591_t1, bombom-1_g6668_t1, bombom-1_g7038_t1, bombom-1_g8914_t1	canare-1_g10808_t1, canare-1_g3033_t1, canare-1_g4838_t1, canare-1_g6709_t1	cercau-1_g12864_t1, cercau-1_g14436_t1, cercau-1_g4078_t1, cercau-1_g7267_t1, cercau-1_g8072_t1, cercau-1_g9023_t1	cernew-1_g12432_t1, cernew-1_g13783_t1, cernew-1_g14032_t1, cernew-1_g4471_t1, cernew-1_g5758_t1, cernew-1_g7593_t1	cersco-1_g10873_t1, cersco-1_g2877_t1, cersco-1_g3716_t1, cersco-1_g8439_t1	chacoc-1_g1336_t1, chacoc-1_g2214_t1, chacoc-1_g254_t1, chacoc-1_g4660_t1, chacoc-1_g474_t1, chacoc-1_g7249_t1, chacoc-1_g9381_t1	chafim-1_g10118_t1, chafim-1_g2291_t1, chafim-1_g8602_t1, chafim-1_g9130_t1	chalep-1_g10247_t1, chalep-1_g10605_t1, chalep-1_g6130_t1, chalep-1_g7900_t1	chathe-1_g959_t1	corina-1_g11742_t1, corina-1_g2799_t1, corina-1_g3904_t1, corina-1_g9676_t1	cornov-1_g1127_t1, cornov-1_g7873_t1	corsep-1_g3315_t1, corsep-1_g3748_t1, corsep-1_g3983_t1	crahot-1_g4157_t1, crahot-1_g4584_t1, crahot-1_g6836_t1	crathe-1_g5930_t1	dicfun-1_g1629_t1, dicfun-1_g3950_t1, dicfun-1_g8120_t1	eutlat-1_g5953_t1, eutlat-1_g9095_t1	gelunc-1_g10012_t1, gelunc-1_g3210_t1, gelunc-1_g4875_t1	lashir-1_g12182_t1, lashir-1_g13899_t1, lashir-1_g3893_t1, lashir-1_g7941_t1	lashis-1_g11001_t1, lashis-1_g6546_t1, lashis-1_g7811_t1	lasmin-1_g10485_t1, lasmin-1_g11605_t1, lasmin-1_g1643_t1, lasmin-1_g244_t1, lasmin-1_g7937_t1	lasovi-1_g14431_t1, lasovi-1_g2105_t1, lasovi-1_g2738_t1, lasovi-1_g3587_t1, lasovi-1_g723_t1	lolmin-1_g1305_t1, lolmin-1_g5254_t1, lolmin-1_g5980_t1, lolmin-1_g8698_t1	madmyc-1_g6626_t1, madmyc-1_g9097_t1	mycthe-1_g10880_t1	neuafr-1_g197_t1, neuafr-1_g3505_t1, neuafr-1_g7957_t1, neuafr-1_g7976_t1	neuala-1_g1662_t1, neuala-1_g78_t1	neucer-01_g6238_t1, neucer-01_g7441_t1, neucer-01_g9096_t1	neucra-01_g10731_t1	neucra-02_g3962_t1	neucra-03_g5909_t1	neudis4-001b_g7508_t1	neudis4-112a_g7664_t1	neudis5-1_g6079_t1	neudis6-1_g3722_t1	neudis7-1_g6277_t1	neudis8-1_g6269_t1	neudissp-1_g316_t1	neudisss-1_g5070_t1	neuhis-1_g5459_t1	neuint-01_g7231_t1	neumet-1_g159_t1, neumet-1_g8567_t1	neumid-01_g3597_t1, neumid-01_g6665_t1, neumid-01_g8459_t1	neumon-01_g2157_t1, neumon-01_g4715_t1	neupan-1_g10621_t1, neupan-1_g631_t1, neupan-1_g7923_t1	neuper-1_g8225_t1
OG0000093	achmac-1_g973_t1		apoper-1_g7832_t1, apoper-1_g8737_t1		bombom-1_g2255_t1, bombom-1_g5500_t1		cercau-1_g8032_t1, cercau-1_g8574_t1	cernew-1_g11521_t1, cernew-1_g12907_t1, cernew-1_g9999_t1	cersco-1_g4050_t1, cersco-1_g4051_t1, cersco-1_g4057_t1, cersco-1_g8072_t1, cersco-1_g815_t1	chacoc-1_g12286_t1, chacoc-1_g7828_t1	chafim-1_g10370_t1, chafim-1_g1939_t1, chafim-1_g7791_t1		chathe-1_g4152_t1, chathe-1_g6355_t1	corina-1_g2175_t1	cornov-1_g9286_t1	corsep-1_g5772_t1					gelunc-1_g1797_t1, gelunc-1_g4113_t1, gelunc-1_g4114_t1, gelunc-1_g7178_t1	lashir-1_g2766_t1, lashir-1_g2815_t1, lashir-1_g4086_t1, lashir-1_g8039_t1, lashir-1_g8875_t1	lashis-1_g4413_t1, lashis-1_g7120_t1, lashis-1_g9884_t1	lasmin-1_g2048_t1, lasmin-1_g2511_t1, lasmin-1_g4667_t1, lasmin-1_g6639_t1	lasovi-1_g12483_t1, lasovi-1_g356_t1, lasovi-1_g4652_t1, lasovi-1_g6576_t1	lolmin-1_g4773_t1, lolmin-1_g4775_t1	madmyc-1_g3622_t1, madmyc-1_g9085_t1		neuafr-1_g2236_t1, neuafr-1_g2237_t1, neuafr-1_g2238_t1, neuafr-1_g9294_t1, neuafr-1_g9295_t1	neuala-1_g3628_t1, neuala-1_g3629_t1, neuala-1_g3630_t1, neuala-1_g3631_t1	neucer-01_g3024_t1, neucer-01_g3773_t1, neucer-01_g3814_t1	neucra-01_g10593_t1, neucra-01_g10594_t1, neucra-01_g10602_t1, neucra-01_g10603_t1, neucra-01_g10607_t1	neucra-02_g4084_t1, neucra-02_g4094_t1, neucra-02_g4095_t1	neucra-03_g36_t1, neucra-03_g37_t1, neucra-03_g45_t1, neucra-03_g48_t1	neudis4-001b_g7369_t1, neudis4-001b_g7370_t1, neudis4-001b_g7371_t1, neudis4-001b_g7383_t1	neudis4-112a_g4722_t1, neudis4-112a_g5803_t1	neudis5-1_g3981_t1, neudis5-1_g6004_t1, neudis5-1_g6005_t1	neudis6-1_g8569_t1, neudis6-1_g8578_t1, neudis6-1_g8579_t1, neudis6-1_g8580_t1	neudis7-1_g490_t1, neudis7-1_g545_t1, neudis7-1_g6280_t1, neudis7-1_g6281_t1, neudis7-1_g6282_t1	neudis8-1_g1560_t1, neudis8-1_g6147_t1, neudis8-1_g6148_t1, neudis8-1_g6149_t1	neudissp-1_g5887_t1, neudissp-1_g7772_t1, neudissp-1_g7773_t1, neudissp-1_g7783_t1	neudisss-1_g1261_t1, neudisss-1_g1262_t1, neudisss-1_g1609_t1, neudisss-1_g9834_t1	neuhis-1_g5587_t1, neuhis-1_g5589_t1, neuhis-1_g5596_t1, neuhis-1_g5597_t1	neuint-01_g6409_t1, neuint-01_g6412_t1, neuint-01_g6421_t1, neuint-01_g6422_t1	neumet-1_g362_t1, neumet-1_g363_t1, neumet-1_g5529_t1	neumid-01_g2937_t1, neumid-01_g2938_t1, neumid-01_g2939_t1, neumid-01_g2940_t1, neumid-01_g2949_t1	neumon-01_g2606_t1, neumon-01_g2607_t1, neumon-01_g2608_t1, neumon-01_g2618_t1, neumon-01_g65_t1	neupan-1_g1499_t1, neupan-1_g2223_t1, neupan-1_g5035_t1, neupan-1_g9307_t1, neupan-1_g9804_t1, neupan-1_g9805_t1	neuper-1_g4435_t1, neuper-1_g4436_t1, neuper-1_g4443_t1, neuper-1_g4447_t1
OG0000094	achmac-1_g10219_t1, achmac-1_g1660_t1, achmac-1_g2836_t1, achmac-1_g342_t1, achmac-1_g6866_t1	achstr-1_g1569_t1, achstr-1_g4915_t1, achstr-1_g7964_t1	apoper-1_g1812_t1, apoper-1_g544_t1, apoper-1_g5694_t1, apoper-1_g6971_t1, apoper-1_g7499_t1	arnari-1_g4936_t1, arnari-1_g5025_t1	bombom-1_g2511_t1, bombom-1_g4741_t1, bombom-1_g6118_t1, bombom-1_g8230_t1	canare-1_g1861_t1, canare-1_g4254_t1, canare-1_g4944_t1, canare-1_g5640_t1	cercau-1_g1959_t1, cercau-1_g4962_t1	cernew-1_g1109_t1, cernew-1_g6106_t1, cernew-1_g7864_t1	cersco-1_g11140_t1, cersco-1_g1299_t1, cersco-1_g7664_t1, cersco-1_g8528_t1, cersco-1_g8573_t1	chacoc-1_g2566_t1, chacoc-1_g432_t1, chacoc-1_g4846_t1, chacoc-1_g7753_t1, chacoc-1_g9384_t1	chafim-1_g1177_t1, chafim-1_g3486_t1, chafim-1_g8112_t1, chafim-1_g8694_t1	chalep-1_g1226_t1, chalep-1_g1661_t1, chalep-1_g5486_t1, chalep-1_g8000_t1	chathe-1_g5667_t1	corina-1_g10773_t1, corina-1_g6273_t1	cornov-1_g2239_t1, cornov-1_g5641_t1, cornov-1_g7585_t1	corsep-1_g3460_t1, corsep-1_g637_t1	crahot-1_g4498_t1, crahot-1_g4931_t1	crathe-1_g6050_t1	dicfun-1_g2356_t1, dicfun-1_g6296_t1, dicfun-1_g6850_t1	eutlat-1_g11480_t1, eutlat-1_g1398_t1, eutlat-1_g2027_t1, eutlat-1_g4109_t1, eutlat-1_g6491_t1, eutlat-1_g7055_t1	gelunc-1_g1100_t1, gelunc-1_g1244_t1, gelunc-1_g8388_t1	lashir-1_g499_t1	lashis-1_g1190_t1, lashis-1_g8046_t1	lasmin-1_g13759_t1, lasmin-1_g5301_t1, lasmin-1_g5724_t1	lasovi-1_g14695_t1, lasovi-1_g5533_t1, lasovi-1_g5746_t1	lolmin-1_g11924_t1, lolmin-1_g5569_t1, lolmin-1_g8607_t1	madmyc-1_g10270_t1, madmyc-1_g4821_t1, madmyc-1_g5687_t1, madmyc-1_g9887_t1, madmyc-1_g9904_t1	mycthe-1_g2648_t1, mycthe-1_g4843_t1, mycthe-1_g4995_t1	neuafr-1_g146_t1, neuafr-1_g7646_t1, neuafr-1_g8213_t1	neuala-1_g2461_t1, neuala-1_g27_t1, neuala-1_g8509_t1	neucer-01_g6866_t1, neucer-01_g7051_t1, neucer-01_g7390_t1	neucra-01_g622_t1, neucra-01_g845_t1	neucra-02_g7876_t1, neucra-02_g8083_t1	neucra-03_g3136_t1, neucra-03_g5347_t1	neudis4-001b_g577_t1, neudis4-001b_g772_t1	neudis4-112a_g6397_t1	neudis5-1_g1738_t1, neudis5-1_g1968_t1	neudis6-1_g2140_t1, neudis6-1_g7952_t1	neudis7-1_g3939_t1, neudis7-1_g6942_t1	neudis8-1_g2103_t1, neudis8-1_g5006_t1	neudissp-1_g2386_t1, neudissp-1_g6168_t1	neudisss-1_g2444_t1, neudisss-1_g3340_t1	neuhis-1_g7771_t1, neuhis-1_g7993_t1	neuint-01_g1600_t1, neuint-01_g4115_t1	neumet-1_g3244_t1, neumet-1_g4712_t1	neumid-01_g4531_t1, neumid-01_g4712_t1, neumid-01_g8406_t1, neumid-01_g9279_t1	neumon-01_g375_t1, neumon-01_g5115_t1, neumon-01_g5292_t1, neumon-01_g5293_t1	neupan-1_g1078_t1, neupan-1_g6293_t1, neupan-1_g834_t1	neuper-1_g3825_t1, neuper-1_g7503_t1
OG0000095	achmac-1_g1098_t1, achmac-1_g4139_t1, achmac-1_g7286_t1	achstr-1_g2358_t1, achstr-1_g7913_t1, achstr-1_g8877_t1	apoper-1_g11788_t1, apoper-1_g12286_t1, apoper-1_g12833_t1, apoper-1_g2679_t1, apoper-1_g2810_t1, apoper-1_g3091_t1, apoper-1_g4492_t1, apoper-1_g8459_t1	arnari-1_g8037_t1	bombom-1_g11884_t1, bombom-1_g2146_t1, bombom-1_g3128_t1, bombom-1_g5583_t1, bombom-1_g7968_t1	canare-1_g10918_t1, canare-1_g6100_t1, canare-1_g938_t1	cercau-1_g2629_t1, cercau-1_g7732_t1	cernew-1_g264_t1, cernew-1_g4896_t1, cernew-1_g5665_t1, cernew-1_g9001_t1	cersco-1_g10114_t1, cersco-1_g10937_t1, cersco-1_g11149_t1, cersco-1_g11190_t1, cersco-1_g2491_t1, cersco-1_g4073_t1, cersco-1_g7241_t1, cersco-1_g7461_t1	chacoc-1_g10725_t1, chacoc-1_g4971_t1, chacoc-1_g8567_t1	chafim-1_g1875_t1, chafim-1_g2143_t1, chafim-1_g2915_t1	chalep-1_g10462_t1, chalep-1_g4469_t1, chalep-1_g6565_t1, chalep-1_g8797_t1	chathe-1_g5338_t1	corina-1_g3609_t1, corina-1_g7450_t1, corina-1_g8035_t1, corina-1_g883_t1	cornov-1_g6875_t1, cornov-1_g6977_t1, cornov-1_g8823_t1	corsep-1_g3882_t1, corsep-1_g5699_t1, corsep-1_g6183_t1	crahot-1_g2453_t1, crahot-1_g3974_t1, crahot-1_g6903_t1	crathe-1_g3987_t1	dicfun-1_g7007_t1, dicfun-1_g763_t1, dicfun-1_g9947_t1	eutlat-1_g4267_t1, eutlat-1_g6451_t1, eutlat-1_g7553_t1, eutlat-1_g9087_t1	gelunc-1_g2925_t1, gelunc-1_g6212_t1	lashir-1_g11444_t1, lashir-1_g3046_t1, lashir-1_g4960_t1, lashir-1_g7042_t1	lashis-1_g10442_t1, lashis-1_g14203_t1, lashis-1_g2442_t1, lashis-1_g2768_t1, lashis-1_g8354_t1, lashis-1_g9187_t1	lasmin-1_g10444_t1, lasmin-1_g11484_t1, lasmin-1_g11831_t1, lasmin-1_g2608_t1, lasmin-1_g6723_t1	lasovi-1_g13247_t1, lasovi-1_g13288_t1, lasovi-1_g2636_t1, lasovi-1_g2773_t1, lasovi-1_g3244_t1, lasovi-1_g4819_t1, lasovi-1_g6469_t1	lolmin-1_g1497_t1, lolmin-1_g403_t1, lolmin-1_g4902_t1, lolmin-1_g7993_t1	madmyc-1_g10365_t1, madmyc-1_g10390_t1, madmyc-1_g10391_t1, madmyc-1_g1686_t1, madmyc-1_g2093_t1, madmyc-1_g4498_t1, madmyc-1_g7250_t1, madmyc-1_g9158_t1	mycthe-1_g2157_t1	neuafr-1_g2377_t1, neuafr-1_g2440_t1	neuala-1_g4033_t1, neuala-1_g9122_t1	neucer-01_g6287_t1, neucer-01_g6453_t1	neucra-01_g10777_t1, neucra-01_g9815_t1	neucra-02_g3914_t1, neucra-02_g4850_t1	neucra-03_g3276_t1, neucra-03_g5590_t1	neudis4-001b_g6650_t1, neudis4-001b_g7559_t1	neudis4-112a_g1765_t1, neudis4-112a_g7712_t1	neudis5-1_g7842_t1, neudis5-1_g933_t1	neudis6-1_g4946_t1, neudis6-1_g6600_t1	neudis7-1_g5443_t1, neudis7-1_g7988_t1	neudis8-1_g3708_t1, neudis8-1_g4557_t1	neudissp-1_g3433_t1, neudissp-1_g5989_t1	neudisss-1_g1980_t1, neudisss-1_g3424_t1	neuhis-1_g5411_t1, neuhis-1_g6376_t1	neuint-01_g6337_t1, neuint-01_g8350_t1, neuint-01_g8351_t1	neumet-1_g4673_t1, neumet-1_g6361_t1	neumid-01_g3587_t1, neumid-01_g7626_t1	neumon-01_g2210_t1, neumon-01_g73_t1	neupan-1_g11182_t1, neupan-1_g11271_t1	neuper-1_g1814_t1, neuper-1_g2514_t1
OG0000096	achmac-1_g4178_t1, achmac-1_g473_t1, achmac-1_g7440_t1, achmac-1_g967_t1	achstr-1_g5696_t1, achstr-1_g7047_t1, achstr-1_g8773_t1	apoper-1_g10907_t1, apoper-1_g1241_t1, apoper-1_g12797_t1, apoper-1_g1693_t1, apoper-1_g9728_t1	arnari-1_g10143_t1, arnari-1_g5422_t1	bombom-1_g10205_t1, bombom-1_g6441_t1, bombom-1_g7770_t1	canare-1_g1538_t1, canare-1_g5238_t1, canare-1_g5847_t1, canare-1_g7546_t1	cercau-1_g12988_t1, cercau-1_g1478_t1, cercau-1_g2701_t1, cercau-1_g5556_t1, cercau-1_g9903_t1	cernew-1_g10876_t1, cernew-1_g12169_t1, cernew-1_g14091_t1, cernew-1_g2225_t1, cernew-1_g6643_t1	cersco-1_g11381_t1, cersco-1_g3918_t1, cersco-1_g800_t1	chacoc-1_g10146_t1, chacoc-1_g11133_t1, chacoc-1_g1625_t1, chacoc-1_g2592_t1, chacoc-1_g3708_t1, chacoc-1_g4616_t1, chacoc-1_g4678_t1, chacoc-1_g688_t1, chacoc-1_g7761_t1	chafim-1_g10358_t1, chafim-1_g10360_t1, chafim-1_g10637_t1, chafim-1_g11311_t1, chafim-1_g1947_t1, chafim-1_g2863_t1, chafim-1_g2894_t1, chafim-1_g4795_t1, chafim-1_g9335_t1	chalep-1_g10316_t1, chalep-1_g1148_t1, chalep-1_g1531_t1, chalep-1_g5897_t1	chathe-1_g6656_t1	corina-1_g1068_t1, corina-1_g2673_t1, corina-1_g5709_t1, corina-1_g9005_t1	cornov-1_g1944_t1, cornov-1_g2555_t1, cornov-1_g4705_t1, cornov-1_g6559_t1, cornov-1_g7000_t1	corsep-1_g3202_t1, corsep-1_g3905_t1, corsep-1_g4900_t1, corsep-1_g5636_t1, corsep-1_g6981_t1	crahot-1_g1713_t1, crahot-1_g6202_t1, crahot-1_g6875_t1	crathe-1_g7519_t1	dicfun-1_g3101_t1, dicfun-1_g3986_t1, dicfun-1_g6952_t1, dicfun-1_g723_t1, dicfun-1_g9744_t1	eutlat-1_g1593_t1, eutlat-1_g2280_t1, eutlat-1_g3460_t1, eutlat-1_g6107_t1, eutlat-1_g6771_t1, eutlat-1_g733_t1, eutlat-1_g797_t1, eutlat-1_g8801_t1	gelunc-1_g4786_t1, gelunc-1_g7692_t1	lashir-1_g12148_t1, lashir-1_g190_t1, lashir-1_g731_t1, lashir-1_g8707_t1, lashir-1_g9153_t1	lashis-1_g11887_t1, lashis-1_g237_t1, lashis-1_g4658_t1, lashis-1_g9052_t1	lasmin-1_g10960_t1, lasmin-1_g1782_t1, lasmin-1_g282_t1, lasmin-1_g37_t1, lasmin-1_g6390_t1, lasmin-1_g8906_t1	lasovi-1_g2066_t1, lasovi-1_g596_t1, lasovi-1_g6720_t1, lasovi-1_g6935_t1, lasovi-1_g8378_t1, lasovi-1_g8814_t1	lolmin-1_g11775_t1, lolmin-1_g2621_t1	madmyc-1_g5958_t1, madmyc-1_g6240_t1, madmyc-1_g6874_t1, madmyc-1_g7031_t1, madmyc-1_g8513_t1, madmyc-1_g9025_t1, madmyc-1_g9738_t1, madmyc-1_g9773_t1	mycthe-1_g5131_t1, mycthe-1_g5812_t1, mycthe-1_g9587_t1	neuafr-1_g3933_t1, neuafr-1_g8585_t1	neuala-1_g2725_t1, neuala-1_g6099_t1	neucer-01_g1937_t1, neucer-01_g4092_t1	neucra-01_g1885_t1	neucra-02_g3197_t1	neucra-03_g6667_t1	neudis4-001b_g1676_t1	neudis4-112a_g2627_t1	neudis5-1_g5356_t1	neudis6-1_g5976_t1	neudis7-1_g3306_t1	neudis8-1_g747_t1	neudissp-1_g645_t1	neudisss-1_g4957_t1	neuhis-1_g3345_t1	neuint-01_g8124_t1	neumet-1_g16_t1	neumid-01_g3220_t1, neumid-01_g510_t1	neumon-01_g3727_t1, neumon-01_g791_t1	neupan-1_g1065_t1, neupan-1_g8116_t1	neuper-1_g6651_t1
OG0000097	achmac-1_g4052_t1, achmac-1_g6142_t1, achmac-1_g9865_t1	achstr-1_g1564_t1, achstr-1_g5720_t1, achstr-1_g6140_t1, achstr-1_g6185_t1, achstr-1_g6704_t1	apoper-1_g11797_t1, apoper-1_g11917_t1, apoper-1_g12722_t1, apoper-1_g12777_t1, apoper-1_g9490_t1, apoper-1_g9606_t1	arnari-1_g6559_t1	bombom-1_g3534_t1, bombom-1_g3918_t1, bombom-1_g5739_t1, bombom-1_g6618_t1, bombom-1_g7966_t1	canare-1_g10674_t1, canare-1_g2441_t1, canare-1_g2623_t1, canare-1_g7960_t1, canare-1_g9307_t1	cercau-1_g12982_t1, cercau-1_g12999_t1, cercau-1_g13940_t1, cercau-1_g14500_t1	cernew-1_g10759_t1, cernew-1_g5598_t1, cernew-1_g6047_t1, cernew-1_g6594_t1, cernew-1_g7431_t1	cersco-1_g10127_t1, cersco-1_g11612_t1, cersco-1_g2504_t1, cersco-1_g2990_t1, cersco-1_g6701_t1	chacoc-1_g7734_t1, chacoc-1_g806_t1	chafim-1_g9143_t1	chalep-1_g10019_t1, chalep-1_g456_t1, chalep-1_g5418_t1	chathe-1_g6561_t1	corina-1_g1054_t1, corina-1_g1491_t1, corina-1_g6438_t1, corina-1_g8872_t1	cornov-1_g1104_t1, cornov-1_g1681_t1, cornov-1_g8810_t1	corsep-1_g4366_t1, corsep-1_g4987_t1, corsep-1_g6099_t1	crahot-1_g6109_t1, crahot-1_g6315_t1, crahot-1_g7048_t1		dicfun-1_g1330_t1, dicfun-1_g6521_t1	eutlat-1_g10640_t1, eutlat-1_g1651_t1, eutlat-1_g348_t1, eutlat-1_g4623_t1, eutlat-1_g6365_t1, eutlat-1_g7609_t1, eutlat-1_g8312_t1	gelunc-1_g1424_t1, gelunc-1_g1846_t1, gelunc-1_g6283_t1, gelunc-1_g7625_t1	lashir-1_g11284_t1, lashir-1_g4132_t1, lashir-1_g4234_t1	lashis-1_g11241_t1, lashis-1_g9010_t1	lasmin-1_g10412_t1, lasmin-1_g13482_t1, lasmin-1_g14873_t1, lasmin-1_g274_t1, lasmin-1_g290_t1, lasmin-1_g3426_t1, lasmin-1_g9159_t1	lasovi-1_g2055_t1, lasovi-1_g2074_t1, lasovi-1_g2801_t1, lasovi-1_g4542_t1, lasovi-1_g5095_t1, lasovi-1_g8096_t1, lasovi-1_g8320_t1	lolmin-1_g11244_t1, lolmin-1_g4215_t1, lolmin-1_g4807_t1	madmyc-1_g1416_t1, madmyc-1_g3050_t1, madmyc-1_g6042_t1, madmyc-1_g9404_t1	mycthe-1_g2864_t1, mycthe-1_g7298_t1	neuafr-1_g2433_t1, neuafr-1_g4775_t1, neuafr-1_g5438_t1	neuala-1_g8931_t1, neuala-1_g9124_t1	neucer-01_g4312_t1, neucer-01_g6285_t1, neucer-01_g994_t1	neucra-01_g10775_t1, neucra-01_g8786_t1	neucra-02_g3917_t1, neucra-02_g8977_t1	neucra-03_g5182_t1	neudis4-001b_g7557_t1	neudis4-112a_g1763_t1, neudis4-112a_g2174_t1	neudis5-1_g7840_t1	neudis6-1_g3027_t1	neudis7-1_g2102_t1, neudis7-1_g5445_t1	neudis8-1_g4555_t1, neudis8-1_g8446_t1	neudissp-1_g5987_t1, neudissp-1_g7082_t1	neudisss-1_g1518_t1, neudisss-1_g3170_t1	neuhis-1_g1961_t1, neuhis-1_g5413_t1	neuint-01_g5998_t1	neumet-1_g342_t1	neumid-01_g3585_t1, neumid-01_g6215_t1	neumon-01_g2207_t1, neumon-01_g3101_t1	neupan-1_g11180_t1, neupan-1_g8533_t1, neupan-1_g8759_t1	neuper-1_g4722_t1
OG0000098	achmac-1_g1740_t1, achmac-1_g4141_t1, achmac-1_g4924_t1, achmac-1_g8092_t1	achstr-1_g7743_t1, achstr-1_g8192_t1	apoper-1_g2969_t1, apoper-1_g3177_t1, apoper-1_g5059_t1, apoper-1_g7124_t1	arnari-1_g187_t1, arnari-1_g188_t1, arnari-1_g223_t1	bombom-1_g6704_t1, bombom-1_g6706_t1	canare-1_g10236_t1, canare-1_g3641_t1, canare-1_g3642_t1, canare-1_g7325_t1	cercau-1_g10167_t1, cercau-1_g11790_t1, cercau-1_g12640_t1, cercau-1_g14254_t1, cercau-1_g3709_t1, cercau-1_g5796_t1, cercau-1_g7124_t1, cercau-1_g8323_t1, cercau-1_g8324_t1, cercau-1_g8664_t1, cercau-1_g9428_t1, cercau-1_g9619_t1, cercau-1_g9620_t1	cernew-1_g12944_t1, cernew-1_g13465_t1, cernew-1_g3517_t1, cernew-1_g6238_t1, cernew-1_g6311_t1	cersco-1_g820_t1, cersco-1_g822_t1		chafim-1_g2108_t1			corina-1_g4846_t1, corina-1_g8749_t1	cornov-1_g3055_t1	corsep-1_g4039_t1				eutlat-1_g4971_t1	gelunc-1_g4842_t1, gelunc-1_g5306_t1	lashir-1_g12278_t1, lashir-1_g2962_t1, lashir-1_g3444_t1, lashir-1_g3528_t1, lashir-1_g3529_t1, lashir-1_g4140_t1, lashir-1_g5454_t1, lashir-1_g7485_t1, lashir-1_g7486_t1	lashis-1_g10317_t1, lashis-1_g10318_t1, lashis-1_g10691_t1, lashis-1_g11088_t1, lashis-1_g11174_t1, lashis-1_g11175_t1, lashis-1_g11684_t1, lashis-1_g11977_t1, lashis-1_g11978_t1, lashis-1_g11979_t1, lashis-1_g1702_t1, lashis-1_g1809_t1, lashis-1_g4295_t1, lashis-1_g4387_t1, lashis-1_g4523_t1, lashis-1_g4684_t1, lashis-1_g6695_t1, lashis-1_g7919_t1, lashis-1_g9592_t1	lasmin-1_g11536_t1, lasmin-1_g12202_t1, lasmin-1_g14880_t1, lasmin-1_g6087_t1, lasmin-1_g6493_t1, lasmin-1_g9760_t1	lasovi-1_g10604_t1, lasovi-1_g12515_t1, lasovi-1_g12639_t1, lasovi-1_g12640_t1, lasovi-1_g3357_t1, lasovi-1_g4244_t1, lasovi-1_g4551_t1, lasovi-1_g4822_t1, lasovi-1_g5551_t1, lasovi-1_g6438_t1, lasovi-1_g8205_t1, lasovi-1_g9322_t1	lolmin-1_g8546_t1, lolmin-1_g8547_t1	madmyc-1_g172_t1, madmyc-1_g4928_t1, madmyc-1_g8165_t1	mycthe-1_g7985_t1	neuafr-1_g3699_t1	neuala-1_g8769_t1	neucer-01_g3052_t1	neucra-01_g4821_t1	neucra-02_g5635_t1	neucra-03_g5161_t1	neudis4-001b_g4298_t1	neudis4-112a_g7882_t1	neudis5-1_g3534_t1	neudis6-1_g2480_t1	neudis7-1_g365_t1	neudis8-1_g1166_t1			neuhis-1_g8770_t1	neuint-01_g6822_t1	neumet-1_g4845_t1	neumid-01_g9083_t1	neumon-01_g1665_t1	neupan-1_g6976_t1	neuper-1_g5068_t1
[truncated: 77,381 more rows]
[truncated: 35 more columns]
