# Supplementary material for: Genomic organization, domain assortments, and nucleotide-binding domain diversity of NLR proteins in Sordariales fungi
Source: PLoS Genet. 2025 Jul 7;21(7):e1011739. doi: 10.1371/journal.pgen.1011739 (PMC12258605; doi:10.1371/journal.pgen.1011739)
Supplement: S3 Table — Functional annotations of the 4613 NLRs identified in the 82 Sordariales genomes (amino acid positions between brackets). (XLSX) [file pgen.1011739.s006.xlsx]

## Sheet: S3
Table S3. Functional annotations of the 4613 NLRs identified in the 82 Sordariales genomes (amino acid positions between brackets).
NLR	Functional Annotations
achmac-1_g10092	HeLo(8,164);Ank(704,847);T-NACHT(217,456);
achmac-1_g10143	HeLo-like(18,211);sesA(17,206);Helo_like_N(18,175);Ank(644,930);T-NACHT(215,439);
achmac-1_g10177	NAD1(67,364);Goodbye(114,396);NACHT_N(123,344);T-NACHT(425,679);
achmac-1_g10217	PNP_UDP_1(14,320);Ank(844,912);T-NACHT(395,635);
achmac-1_g10287	HET(22,152);WD40dom(682,734);T-NACHT(284,526);
achmac-1_g10619	sesB(21,79);TPR(445,575);NB-ARC(110,335);
achmac-1_g10729	sesB(41,145);DUF676(40,147);T-NACHT(228,478);
achmac-1_g152	NAD1(50,346);Goodbye(139,362);Ank(1029,1221);T-NACHT(392,619);
achmac-1_g1578	sesB(56,309);DUF676(56,204);COesterase(1660,1827);COesterase(1828,1961);COesterase(1983,2092);WD40dom(928,1033);WD40dom(1092,1207);WD40dom(1251,1342);T-NACHT(348,586);
achmac-1_g1965	TPR(489,733);NB-ARC(81,309);
achmac-1_g2019	amyloid(8,30);TPR(453,885);NB-ARC(57,231);NB-ARC(233,260);
achmac-1_g2104+achmac-1_g2105	sesB(48,286);DUF676(50,170);PNP_UDP_1(372,664);NB-ARC(685,911);
achmac-1_g2106	PNP_UDP_1(30,266);TPR(512,882);NB-ARC(350,389);
achmac-1_g2193	NAD1(55,313);Goodbye(68,365);SPRY(1563,1700);Ank(1017,1515);T-NACHT(400,655);
achmac-1_g2330	sesB(66,325);DUF676(67,225);DUF5666(315,345);TPR(698,1090);NB-ARC(362,580);
achmac-1_g3530	NAD1(20,353);Goodbye(89,441);NACHT_N(102,332);WD40dom(829,1474);T-NACHT(425,670);
achmac-1_g3678	Patatin(17,219);TPR(806,1007);TPR(1065,1185);NB-ARC(385,597);
achmac-1_g3743	sesB(69,333);DUF676(77,212);WD40dom(937,1118);WD40dom(1121,1353);T-NACHT(364,617);
achmac-1_g3840	amyloid(14,30);WD40dom(499,1236);T-NACHT(78,317);
achmac-1_g4071	HeLo-like(2,176);sesA(2,163);Helo_like_N(1,199);Ank(596,795);T-NACHT(219,256);T-NACHT(265,414);
achmac-1_g4191	sesB(51,298);DUF676(54,185);TPR(683,1177);NB-ARC(347,535);
achmac-1_g4232+achmac-1_g4233	NAD1(653,909);Goodbye(707,906);NACHT_N(723,888);PhoD(194,575);PhoD_N(63,180);Ank(1308,1413);T-NACHT(958,985);T-NACHT(987,1094);
achmac-1_g4327	HeLo(2,82);T-NACHT(156,208);T-NACHT(220,359);
achmac-1_g4350	NAD1(7,140);NAD1(145,317);Goodbye(145,348);NACHT_N(121,140);NACHT_N(144,297);T-NACHT(378,510);
achmac-1_g4422	NAD1(60,202);Goodbye(34,258);Goodbye(21,140);TPR(921,1038);T-NACHT(284,492);
achmac-1_g4582	Ank(456,624);T-NACHT(8,250);
achmac-1_g4799	NAD1(20,214);Goodbye(16,231);TPR(621,915);NB-ARC(246,491);
achmac-1_g5100	sesB(57,305);DUF676(61,203);WD40dom(911,997);WD40dom(1050,1333);T-NACHT(351,582);
achmac-1_g521	sesB(93,331);DUF676(98,219);TPR(749,1019);NB-ARC(366,585);
achmac-1_g5544	sesB(15,363);DUF676(21,259);Ank(1010,1104);Ank(894,969);T-NACHT(428,671);
achmac-1_g5833	sesB(24,82);WD40dom(508,711);T-NACHT(70,222);
achmac-1_g5987	HeLo-like(92,223);sesA(92,230);Glyoxalase(4,78);T-NACHT(291,398);T-NACHT(408,488);
achmac-1_g6036	Ank(423,808);T-NACHT(3,189);
achmac-1_g6083	HeLo-like(6,170);sesA(5,168);Helo_like_N(6,195);T-NACHT(280,377);
achmac-1_g618	TPR(186,359);NB-ARC(3,47);
achmac-1_g6198	HeLo-like(2,175);sesA(2,175);Helo_like_N(1,187);T-NACHT(202,435);
achmac-1_g6229	sesB(10,244);DUF676(9,156);Ank(784,1632);Ank(1247,1425);Ank(1437,1659);T-NACHT(291,509);
achmac-1_g6340	sesB(104,364);DUF676(112,256);WD40dom(930,1020);WD40dom(1076,1368);T-NACHT(401,633);
achmac-1_g6395	Pkinase(233,265);NB-ARC(497,576);
achmac-1_g6469	HeLo-like(6,188);sesA(5,111);T-NACHT(230,331);T-NACHT(335,391);
achmac-1_g6670	sesB(72,349);DUF676(77,251);WD40dom(946,1116);WD40dom(1135,1349);T-NACHT(390,638);
achmac-1_g685	T-NACHT(146,405);
achmac-1_g693	Goodbye(364,534);Goodbye(359,432);TPR(930,1212);NB-ARC(557,770);
achmac-1_g6938	NAD1(41,365);Goodbye(111,444);NACHT_N(112,342);WD40dom(826,1517);T-NACHT(428,670);
achmac-1_g7246	Goodbye(57,219);TPR(709,968);NB-ARC(300,535);
achmac-1_g728	sesB(111,373);DUF676(114,262);WD40dom(971,1246);T-NACHT(407,641);
achmac-1_g7285	WD40dom(1114,1188);T-NACHT(716,958);
achmac-1_g7433	NAD1(41,331);Goodbye(91,330);NACHT_N(91,309);T-NACHT(368,610);
achmac-1_g7550	NAD1(13,210);NAD1(211,317);Goodbye(95,210);Goodbye(238,347);Cu-oxidase(1329,1478);Cu-oxidase_3(1203,1320);Cu-oxidase_3(1642,1679);NACHT_N(107,210);NACHT_N(211,297);WD40dom(738,965);T-NACHT(378,504);T-NACHT(521,587);
achmac-1_g787	NAD1(5,233);Goodbye(11,270);NACHT_N(66,213);T-NACHT(289,543);
achmac-1_g7910	Patatin(9,206);NB-ARC(354,474);
achmac-1_g8029	Patatin(9,205);TPR(715,1176);NB-ARC(349,575);
achmac-1_g8097	amyloid(9,31);TPR(482,722);NB-ARC(75,303);
achmac-1_g8430	HeLo-like(2,143);sesA(2,142);Helo_like_N(1,144);T-NACHT(206,373);
achmac-1_g8810	Patatin(9,215);TPR(733,1232);NB-ARC(398,627);
achmac-1_g8978	sesB(14,224);DUF676(17,142);WD40dom(607,729);T-NACHT(264,301);
achmac-1_g9083	HeLo-like(6,127);sesA(7,118);Helo_like_N(9,119);T-NACHT(156,246);T-NACHT(252,386);
achmac-1_g9188	NAD1(77,358);Goodbye(121,427);NACHT_N(121,338);WD40dom(822,1244);T-NACHT(419,664);
achmac-1_g9271	sesB(43,297);DUF676(44,184);TPR(694,1023);NB-ARC(328,547);
achmac-1_g9309	sesB(448,508);Glyco_hydro_16(213,348);NLRC4_HD2(910,975);HEAT(1079,1252);HEAT(1254,1304);N-NACHT(591,789);
achmac-1_g9329	sesB(50,297);DUF676(53,184);NB-ARC(327,546);
achmac-1_g9361	Ank(254,339);T-NACHT(1,89);T-NACHT(93,160);
achmac-1_g9370	HeLo-like(15,212);sesA(15,209);Helo_like_N(14,203);Ank(705,1439);T-NACHT(217,436);
achmac-1_g9371	NAD1(3,175);Goodbye(9,217);NACHT_N(3,154);T-NACHT(245,441);
achmac-1_g9530	NAD1(426,605);NAD1(627,732);Goodbye(503,605);Goodbye(629,792);NACHT_N(503,712);T-NACHT(789,1034);
achmac-1_g9732	HeLo-like(1,184);sesA(1,180);Helo_like_N(2,179);T-NACHT(210,408);
achmac-1_g9750	amyloid(8,27);TPR(490,590);NB-ARC(71,299);
achmac-1_g9792	sesB(12,303);DUF676(111,185);NB-ARC(359,469);
achmac-1_g9797	NAD1(11,367);Goodbye(117,402);NACHT_N(123,347);WD40dom(836,1073);T-NACHT(428,685);
achmac-1_g9839	NAD1(35,334);Goodbye(67,406);NACHT_N(81,311);WD40dom(791,1043);T-NACHT(390,632);
achmac-1_g9842	sesB(67,334);DUF676(71,209);TPR(766,840);NB-ARC(367,616);
achmac-1_g9943	NAD1(69,350);Goodbye(102,400);NACHT_N(115,332);WD40dom(790,983);T-NACHT(387,632);
achmac-1_newnlr0	sesB(2,184);DUF676(2,64);T-NACHT(221,318);
achstr-1_g10083	amyloid(2,25);WD40dom(487,1211);T-NACHT(66,306);
achstr-1_g1210	Patatin(17,219);TPR(801,910);TPR(965,1011);TPR(1059,1184);NB-ARC(378,593);
achstr-1_g1211	Patatin(12,243);TPR(793,901);TPR(1003,1186);NB-ARC(372,598);
achstr-1_g1651	sesB(9,161);Ank(707,971);T-NACHT(195,440);
achstr-1_g2111	NAD1(31,310);Goodbye(114,338);Ank(1013,1188);T-NACHT(353,581);
achstr-1_g2421	NAD1(7,190);Goodbye(6,255);Goodbye(11,133);TPR(948,1060);T-NACHT(277,533);
achstr-1_g2474	NAD1(12,261);Goodbye(38,325);NACHT_N(48,243);T-NACHT(341,394);
achstr-1_g2477	Ank(456,790);T-NACHT(33,260);
achstr-1_g2497	sesB(14,168);DUF3439(573,612);T-NACHT(201,434);
achstr-1_g2547	NLRC4_HD2(846,921);HEAT(1013,1511);HEAT(89,192);N-NACHT(504,712);
achstr-1_g2551	WD40dom(718,863);WD40dom(901,1334);T-NACHT(151,443);
achstr-1_g3114	NAD1(15,98);Goodbye(22,91);NACHT_N(21,81);Ank(337,381);T-NACHT(130,215);
achstr-1_g3986+achstr-1_g3988+achstr-1_g3987	T-NACHT(86,325);Ank(496,827);
achstr-1_g4108	WD40dom(460,525);WD40dom(662,686);T-NACHT(6,98);
achstr-1_g4264	TPR(371,671);NB-ARC(6,217);
achstr-1_g4574	sesB(58,314);DUF676(60,208);WD40dom(921,1036);WD40dom(1091,1178);WD40dom(1250,1337);T-NACHT(348,586);
achstr-1_g471	sesB(160,423);DUF676(163,313);WD40dom(1036,1177);WD40dom(1207,1304);T-NACHT(462,696);
achstr-1_g4929	HET(20,150);WD40dom(682,891);T-NACHT(284,526);
achstr-1_g5020+achstr-1_g5019+achstr-1_g5018	sesB(45,314);DUF676(53,206);TPR(743,1146);NB-ARC(350,591);
achstr-1_g5413	TPR(484,762);T-NACHT(44,291);
achstr-1_g5486	NAD1(9,205);Goodbye(4,217);Goodbye(13,123);T-NACHT(257,489);Ank(1092,1184);
achstr-1_g5542	sesB(66,325);DUF676(67,225);TPR(697,921);NB-ARC(362,580);
achstr-1_g5560+achstr-1_g5559	RelA_SpoT(79,214);WD40dom(806,1180);T-NACHT(371,618);
achstr-1_g5578+achstr-1_g5577	HET(20,151);WD40dom(666,1312);T-NACHT(273,510);
achstr-1_g5580	NAD1(110,372);Goodbye(153,345);NACHT_N(159,361);T-NACHT(399,656);WD40dom(807,863);
achstr-1_g5590	HeLo-like(2,150);sesA(2,144);Helo_like_N(1,150);DUF746(496,526);WD40dom(614,901);T-NACHT(189,430);
achstr-1_g5599+achstr-1_g5600	HET(23,156);DUF1652(157,183);WD40dom(670,1133);T-NACHT(272,514);
achstr-1_g5686	NAD1(52,369);Goodbye(122,368);NACHT_N(122,347);T-NACHT(406,648);
achstr-1_g5762	NAD1(8,248);Goodbye(3,299);SPRY(1507,1641);Ank(951,1448);T-NACHT(334,589);
achstr-1_g5792	Ank(520,634);T-NACHT(52,278);
achstr-1_g5793	TPR(504,619);NB-ARC(98,322);
achstr-1_g5794	Patatin(23,162);TPR(635,790);TPR(826,974);NB-ARC(285,484);
achstr-1_g5943	HeLo-like(2,208);sesA(2,201);Helo_like_N(1,194);Ank(592,849);T-NACHT(219,452);
achstr-1_g6083	sesB(1,155);DUF676(1,49);T-NACHT(200,438);WD40dom(780,1166);
achstr-1_g6173	HeLo-like(13,138);sesA(13,137);Helo_like_N(13,138);T-NACHT(223,467);
achstr-1_g6463	sesB(1,239);DUF676(21,98);T-NACHT(282,519);
achstr-1_g6555	WD40dom(562,1319);T-NACHT(46,289);
achstr-1_g6556+achstr-1_g6557	NAD1(107,378);Goodbye(129,404);NACHT_N(137,357);Ank(821,1188);T-NACHT(442,678);
achstr-1_g6692+achstr-1_g6691	HeLo-like(6,138);sesA(5,156);T-NACHT(190,441);
achstr-1_g6806	HeLo-like(5,174);sesA(5,163);Helo_like_N(16,191);T-NACHT(202,453);
achstr-1_g74	sesB(73,323);DUF676(74,206);Ank(909,1118);Ank(1029,1114);Ank(1125,1297);T-NACHT(367,616);
achstr-1_g7552	sesB(70,331);DUF676(78,213);WD40dom(945,1075);WD40dom(1142,1363);T-NACHT(371,624);
achstr-1_g7696	sesB(56,178);DUF676(37,144);ZZ(1537,1568);Ank(721,1523);T-NACHT(224,399);
achstr-1_g7721	amyloid(16,43);TPR(474,647);NB-ARC(70,298);
achstr-1_g7723+achstr-1_g7722	amyloid(5,25);WD40dom(497,859);T-NACHT(76,315);
achstr-1_g7810	NAD1(5,214);Goodbye(11,253);NACHT_N(72,191);Tn7_Tnp_TnsA_C(192,253);T-NACHT(272,366);
achstr-1_g7813	NAD1(77,363);Goodbye(121,398);NACHT_N(122,343);WD40dom(810,1497);T-NACHT(424,678);
achstr-1_g7846	HeLo-like(4,146);Helo_like_N(5,115);T-NACHT(175,470);
achstr-1_g8013	amyloid(16,38);Ank(503,1164);T-NACHT(117,359);
achstr-1_g8750	HeLo-like(6,213);sesA(5,183);T-NACHT(311,514);
achstr-1_g8776	PNP_UDP_1(85,342);PNP_UDP_1(258,342);NB-ARC(389,624);
achstr-1_g9386	sesB(52,347);DUF676(46,228);Ank(883,1181);T-NACHT(383,622);
achstr-1_g9634	sesB(23,327);DUF676(25,219);TPR(716,763);TPR(764,1227);NB-ARC(382,606);
achstr-1_g9635	HeLo-like(5,147);sesA(4,141);Helo_like_N(8,133);TPR(645,732);TPR(784,914);NB-ARC(175,417);
achstr-1_g9746	HeLo-like(3,172);sesA(3,176);Helo_like_N(1,176);DndB(509,594);T-NACHT(203,440);
achstr-1_g98	sesB(100,367);DUF676(108,248);WD40dom(966,1236);T-NACHT(398,630);
apoper-1_g1	sesB(57,337);DUF676(59,209);TPR(670,1054);NB-ARC(351,584);
apoper-1_g10268	HeLo-like(6,175);sesA(5,149);SesA(12,128);T-NACHT(229,601);
apoper-1_g10476	sesB(49,304);DUF676(50,198);T-NACHT(338,428);
apoper-1_g10799	Ank(484,652);Ank(762,879);Ank(882,1013);Ank(1089,1629);T-NACHT(47,269);
apoper-1_g10952	HeLo-like(1,31);sesA(1,23);Helo_like_N(2,74);T-NACHT(89,296);
apoper-1_g10958	HeLo-like(6,142);sesA(8,80);SesA(8,69);Ank(624,703);T-NACHT(160,357);
apoper-1_g10972	T-NACHT(134,388);
apoper-1_g11	Ank(524,797);Ank(807,1288);Ank(1508,1697);Ank(1723,2106);T-NACHT(66,298);
apoper-1_g11008	HeLo-like(6,165);sesA(5,148);Helo_like_N(1,180);T-NACHT(266,533);
apoper-1_g11388	sesB(46,305);DUF676(48,198);TPR(789,1179);TPR(1217,1284);NB-ARC(363,622);
apoper-1_g11391	RelA_SpoT(93,231);WD40dom(807,1041);T-NACHT(380,623);
apoper-1_g11782	HeLo-like(6,177);sesA(5,155);T-NACHT(232,539);
apoper-1_g11822	T-NACHT(161,420);
apoper-1_g11837	Ank(536,1127);T-NACHT(115,320);
apoper-1_g12002	sesA(1,165);Ank(835,969);T-NACHT(245,506);
apoper-1_g12062	HeLo-like(2,201);sesA(2,172);HeLo(5,171);Ank(643,807);T-NACHT(233,483);
apoper-1_g12118	HeLo-like(1,207);sesA(1,170);Helo_like_N(8,187);T-NACHT(245,495);
apoper-1_g12163+apoper-1_g12164	TPR(335,458);NB-ARC(3,163);
apoper-1_g12165	Ank(435,911);T-NACHT(41,273);
apoper-1_g12168	sesB(20,298);DUF676(23,178);T-NACHT(329,564);
apoper-1_g12190	HeLo-like(1,160);sesA(1,145);Helo_like_N(8,170);T-NACHT(243,499);
apoper-1_g12381	HeLo-like(6,207);sesA(5,168);Helo_like_N(4,174);T-NACHT(281,548);
apoper-1_g12490	HeLo-like(1,179);sesA(1,195);Helo_like_N(2,178);T-NACHT(205,454);
apoper-1_g12504	Ank(306,521);T-NACHT(5,201);
apoper-1_g12556	NAD1(57,224);Goodbye(6,260);Goodbye(17,137);T-NACHT(302,546);
apoper-1_g12588	RelA_SpoT(95,233);WD40dom(808,1022);T-NACHT(382,625);
apoper-1_g12630	T-NACHT(6,173);
apoper-1_g12901	T-NACHT(73,264);
apoper-1_g12937	sesB(24,291);DUF676(27,184);TPR(775,1067);NB-ARC(310,533);
apoper-1_g12953	HeLo-like(2,230);sesA(6,163);Helo_like_N(1,192);T-NACHT(408,659);
apoper-1_g13010	HET(19,152);WD40dom(674,971);T-NACHT(274,517);
apoper-1_g13016	HeLo-like(6,94);sesA(6,169);Helo_like_N(1,132);T-NACHT(322,594);
apoper-1_g1333	HeLo-like(1,158);sesA(1,163);Helo_like_N(5,147);TPR(828,1242);T-NACHT(180,417);
apoper-1_g13400	sesB(64,316);DUF676(65,216);WD40dom(945,1036);WD40dom(1090,1347);T-NACHT(378,612);
apoper-1_g13420	HeLo-like(2,201);sesA(2,172);HeLo(5,171);C1_2(1409,1447);Ank(689,1401);T-NACHT(233,483);
apoper-1_g13445	PNP_UDP_1(9,308);T-NACHT(384,628);
apoper-1_g2142	Goodbye(20,282);T-NACHT(267,474);
apoper-1_g2482	sesB(33,298);DUF676(69,165);TPR(815,1088);NB-ARC(385,548);
apoper-1_g2536	HeLo(13,134);T-NACHT(209,433);
apoper-1_g2589	HeLo-like(2,175);sesA(2,170);HeLo(5,171);Ank(689,1482);T-NACHT(233,483);
apoper-1_g2736	Goodbye(37,294);T-NACHT(281,534);
apoper-1_g2855	Goodbye(110,279);TPR(789,930);NB-ARC(368,608);
apoper-1_g2874	HeLo-like(6,135);sesA(5,122);Helo_like_N(6,131);T-NACHT(224,485);
apoper-1_g2909	sesB(58,321);DUF676(53,207);Ank(894,1111);Ank(1123,1256);T-NACHT(348,607);
apoper-1_g2946+apoper-1_g2945	NB-ARC(30,194);
apoper-1_g2947	HeLo-like(2,149);sesA(2,144);Helo_like_N(1,144);WD40dom(620,666);T-NACHT(189,436);
apoper-1_g3101	sesB(62,334);DUF676(61,211);NB-ARC(348,582);
apoper-1_g3148	HeLo-like(6,176);sesA(5,160);T-NACHT(240,335);T-NACHT(352,469);
apoper-1_g3179	sesB(62,327);DUF676(61,213);TPR(777,1285);NB-ARC(348,582);
apoper-1_g3276	HeLo-like(1,167);sesA(1,187);Helo_like_N(6,156);Ank(642,957);T-NACHT(203,435);
apoper-1_g3319	T-NACHT(15,103);T-NACHT(123,190);
apoper-1_g3591	T-NACHT(4,146);
apoper-1_g3861	sesB(75,225);TPR(554,802);NB-ARC(271,386);
apoper-1_g4206	HeLo-like(6,235);sesA(5,175);SesA(11,144);T-NACHT(265,525);
apoper-1_g4210	HeLo-like(1,183);sesA(1,172);Helo_like_N(7,183);T-NACHT(276,547);
apoper-1_g4279	HeLo-like(1,152);sesA(1,145);Helo_like_N(26,145);T-NACHT(209,356);T-NACHT(424,462);
apoper-1_g4288	sesB(5,185);DUF676(6,76);TPR(609,660);NB-ARC(199,433);
apoper-1_g430	HeLo-like(7,211);sesA(7,175);SesA(12,148);T-NACHT(266,518);
apoper-1_g4373	TPR(385,1206);NB-ARC(23,245);
apoper-1_g4437	HeLo-like(14,140);sesA(14,116);Helo_like_N(1,130);T-NACHT(199,431);
apoper-1_g4455	sesB(2,172);TPR(642,1011);NB-ARC(280,531);
apoper-1_g4610	Ank(503,771);T-NACHT(162,402);
apoper-1_g479	sesB(17,307);DUF676(19,194);Ank(771,1301);T-NACHT(368,611);
apoper-1_g4849+apoper-1_g4850	TPR(259,360);NB-ARC(19,111);
apoper-1_g4909+apoper-1_g4908	TPR(470,1229);NB-ARC(114,336);
apoper-1_g4968	sesB(111,394);DUF676(112,260);Ank(946,1526);T-NACHT(435,711);
apoper-1_g4976	Ank(507,765);Ank(807,1270);Ank(1447,2118);T-NACHT(66,298);
apoper-1_g4981	RelA_SpoT(101,215);WD40dom(762,1010);T-NACHT(335,578);
apoper-1_g5143	HeLo-like(6,228);sesA(5,143);T-NACHT(257,542);
apoper-1_g5170+apoper-1_g5171	sesB(57,337);DUF676(59,209);TPR(780,1130);NB-ARC(351,585);
apoper-1_g5533	sesB(77,333);DUF676(82,222);WD40dom(935,1229);WD40dom(1277,1456);T-NACHT(372,620);
apoper-1_g6375	RelA_SpoT(77,213);T-NACHT(363,606);
apoper-1_g6435	sesB(49,320);DUF676(54,199);TPR(809,1130);NB-ARC(358,627);
apoper-1_g6470	TPR(1138,1366);TPR(774,807);T-NACHT(310,549);
apoper-1_g6556	sesB(22,348);DUF676(18,230);Ank(1130,1538);T-NACHT(417,660);
apoper-1_g6587	NAD1(71,360);Goodbye(105,393);NACHT_N(116,340);WD40dom(833,1383);T-NACHT(436,677);
apoper-1_g6608	T-NACHT(51,204);
apoper-1_g6623	NAD1(74,251);Goodbye(4,286);DUF848(175,289);SPRY(1473,1604);Ank(928,1416);T-NACHT(334,600);
apoper-1_g6673+apoper-1_g6674	sesB(24,115);Ank(627,1200);T-NACHT(148,408);
apoper-1_g6683	HeLo-like(6,222);sesA(5,204);SesA(12,149);T-NACHT(289,556);
apoper-1_g7034	TPR(1017,1330);NB-ARC(601,820);
apoper-1_g7039	HeLo-like(2,194);sesA(2,172);Helo_like_N(1,185);TPR(711,1076);NB-ARC(231,446);
apoper-1_g7140	NAD1(10,230);Goodbye(63,247);Goodbye(58,109);T-NACHT(289,443);
apoper-1_g7623	NAD1(38,227);Goodbye(44,233);Ank(725,1558);Ank(1577,1815);T-NACHT(281,523);
apoper-1_g7893	sesB(19,333);DUF676(20,204);Ank(765,962);T-NACHT(369,608);
apoper-1_g8335	Goodbye(15,121);Goodbye(127,237);Goodbye(19,122);TPR(810,975);T-NACHT(277,479);
apoper-1_g8369	ZZ(1091,1124);TPR(500,991);NB-ARC(74,300);
apoper-1_g8425	amyloid(5,27);TPR(465,1230);NB-ARC(54,279);
apoper-1_g8458	HeLo-like(2,185);sesA(3,168);Helo_like_N(1,192);Ank(679,906);T-NACHT(227,466);
apoper-1_g8463	HeLo-like(3,138);sesA(3,163);Helo_like_N(3,143);Ank(741,1000);T-NACHT(181,419);
apoper-1_g8584	HET(19,152);WD40dom(680,1237);T-NACHT(273,516);
apoper-1_g860	Patatin(13,226);NB-ARC(361,577);TPR(822,868);
apoper-1_g8633	sesB(3,81);sesB(82,229);DUF676(84,116);T-NACHT(264,327);
apoper-1_g8682	Goodbye(109,272);FYVE(1036,1081);zf-H2C2_2(972,989);T-NACHT(352,592);
apoper-1_g8735	NAD1(33,212);Goodbye(28,251);Goodbye(31,143);zf-C2H2(983,1005);zf-C2H2(1011,1035);zf-C2H2(1040,1060);T-NACHT(294,535);
apoper-1_g9281+apoper-1_g9280	TPR(385,878);NB-ARC(33,251);
apoper-1_g9304	sesB(10,119);Ank(659,808);T-NACHT(133,372);
apoper-1_g9469	RelA_SpoT(24,161);WD40dom(696,935);T-NACHT(291,342);T-NACHT(361,513);
apoper-1_g948	T-NACHT(25,217);
apoper-1_g9540	NAD1(7,241);Goodbye(7,290);SPRY(1490,1627);Ank(929,1021);Ank(1026,1436);T-NACHT(330,589);
apoper-1_g9662	NAD1(15,304);Goodbye(57,306);NACHT_N(59,282);T-NACHT(341,583);
apoper-1_g9780	TPR(181,691);NB-ARC(1,67);
apoper-1_g9805	sesB(57,108);sesB(142,260);TPR(571,1139);NB-ARC(274,335);NB-ARC(336,436);
apoper-1_g9815	sesB(76,273);DUF676(79,220);Ank(870,1718);T-NACHT(362,550);
apoper-1_g9917	NB-ARC(15,239);
apoper-1_g9930	HeLo-like(2,201);sesA(2,172);HeLo(5,171);T-NACHT(233,483);
apoper-1_newnlr0	WD40dom(368,578);T-NACHT(1,211);
apoper-1_newnlr1	HET(19,156);WD40dom(671,1342);T-NACHT(273,516);
apoper-1_newnlr2	HET(19,156);WD40dom(671,1356);T-NACHT(273,516);
apoper-1_newnlr3	HET(24,154);WD40dom(766,1361);T-NACHT(281,327);T-NACHT(405,607);
apoper-1_newnlr4	HET(17,155);WD40dom(668,1323);T-NACHT(275,512);
apoper-1_newnlr5	HET(19,152);WD40dom(672,1256);T-NACHT(273,516);
arnari-1_g10157	sesB(96,343);DUF676(105,226);HPS3_N(931,982);WD40dom(1015,1291);T-NACHT(379,628);
arnari-1_g10199	TPR(716,901);TPR(910,1096);NB-ARC(235,445);
arnari-1_g1693	NAD1(5,196);Goodbye(3,253);Goodbye(11,129);TPR(968,1116);TPR(1200,1377);T-NACHT(292,532);
arnari-1_g2345	T-NACHT(7,47);T-NACHT(49,65);
arnari-1_g2444	TPR(1188,1397);TPR(1450,1494);TPR(815,851);T-NACHT(350,590);
arnari-1_g2601	sesB(17,289);DUF676(18,161);TPR(606,651);NB-ARC(307,530);
arnari-1_g2633	NAD1(14,241);Goodbye(16,299);NACHT_N(17,201);Ank(823,1305);T-NACHT(286,533);
arnari-1_g2693	Patatin(1,144);TPR(733,841);TPR(1041,1155);NB-ARC(304,532);
arnari-1_g2736+arnari-1_g2735	amyloid(8,29);NB-ARC(43,217);
arnari-1_g2814	TPR(287,383);NB-ARC(3,124);
arnari-1_g283	sesB(144,375);DUF676(152,295);T-NACHT(420,558);
arnari-1_g2984	HeLo-like(256,376);sesA(250,372);Helo_like_N(251,370);Protoglobin(21,199);T-NACHT(404,635);
arnari-1_g3207	NB-ARC(122,355);
arnari-1_g3384	sesB(1,225);DUF676(31,108);NB-ARC(278,468);
arnari-1_g3431	NAD1(220,294);Goodbye(218,352);DUF3445(3,199);T-NACHT(372,490);
arnari-1_g3573	HeLo-like(7,175);sesA(7,153);Helo_like_N(7,175);T-NACHT(233,517);
arnari-1_g3706	sesB(72,329);DUF676(73,239);T-NACHT(372,623);
arnari-1_g3751+arnari-1_g3750	PNP_UDP_1(48,328);T-NACHT(386,626);
arnari-1_g3851	TPR(330,382);NB-ARC(1,133);
arnari-1_g3900	PNP_UDP_1(1,46);Ank(268,470);T-NACHT(62,212);
arnari-1_g4206	sesB(23,279);DUF676(25,133);T-NACHT(317,460);
arnari-1_g4224	NAD1(43,223);Goodbye(41,216);YcaO_C(495,535);Ank(668,1518);Ank(1553,1759);T-NACHT(271,486);
arnari-1_g4492	HeLo-like(6,62);sesA(5,108);Ank(664,738);T-NACHT(136,355);
arnari-1_g4549	Goodbye(15,201);Goodbye(67,140);TPR(1006,1207);T-NACHT(246,361);T-NACHT(390,471);
arnari-1_g4630	NAD1(9,144);NAD1(298,527);sesA(90,145);sesA(392,539);Goodbye(306,548);Goodbye(312,437);OPA3(43,120);TPR(1291,1440);T-NACHT(579,841);
arnari-1_g4860	sesB(22,49);sesB(95,263);T-NACHT(289,520);
arnari-1_g4861	sesA(9,113);Dynamin_M(43,156);T-NACHT(189,288);T-NACHT(301,355);
arnari-1_g4981	GCIP(40,218);T-NACHT(258,364);
arnari-1_g5336	T-NACHT(2,204);
arnari-1_g5376	sesB(253,508);DUF676(262,402);Inv-AAD(36,173);WD40dom(1093,1205);WD40dom(1237,1500);T-NACHT(548,784);
arnari-1_g5687	T-NACHT(100,335);
arnari-1_g6083	HeLo(30,112);TPR(1047,1305);NB-ARC(594,822);
arnari-1_g6759	sesB(16,297);DUF676(19,164);Ank(883,1426);T-NACHT(344,609);
arnari-1_g6781	sesB(16,139);DUF676(19,145);Ank(720,1001);Ank(1008,1568);T-NACHT(220,401);
arnari-1_g6831+arnari-1_g6830	PNP_UDP_1(12,199);PNP_UDP_1(138,184);Ank(659,719);T-NACHT(263,506);
arnari-1_g7330	HeLo-like(1,199);sesA(1,173);Helo_like_N(7,203);T-NACHT(226,469);
arnari-1_g7434	HeLo-like(3,170);sesA(3,168);Helo_like_N(2,179);Ank(545,840);T-NACHT(205,447);
arnari-1_g7503	NAD1(159,396);Goodbye(155,475);Goodbye(224,327);Radical_SAM(1016,1068);T-NACHT(525,762);
arnari-1_g7549	HeLo-like(2,150);sesA(2,148);Helo_like_N(1,157);T-NACHT(159,342);
arnari-1_g7731	sesB(95,366);DUF676(94,266);TPR(1001,1194);TPR(780,809);NB-ARC(404,616);
arnari-1_g8013	NAD1(6,241);Goodbye(7,273);SPRY(1526,1611);Ank(921,1413);T-NACHT(318,586);
arnari-1_g8015	Ank(241,558);T-NACHT(1,84);T-NACHT(85,160);
arnari-1_g8303	PNP_UDP_1(10,302);Ank(784,1071);T-NACHT(324,546);
arnari-1_g8374	TPR(490,598);TPR(603,853);T-NACHT(16,197);
arnari-1_g8508	HET(44,152);T-NACHT(271,319);T-NACHT(329,442);
arnari-1_g8778	T-NACHT(23,242);
arnari-1_g884	sesB(64,148);sesB(152,280);Dehydrin(1006,1026);WD40dom(863,1000);WD40dom(1039,1295);T-NACHT(321,577);
arnari-1_g9679	TPR(102,427);
arnari-1_newnlr0	NAD1(50,208);Goodbye(5,224);Goodbye(19,131);T-NACHT(267,509);
arnari-1_newnlr1	PNP_UDP_1(2,80);T-NACHT(152,393);
arnari-1_newnlr2	T-NACHT(55,101);T-NACHT(116,246);
bombom-1_g10911	sesB(1,227);DUF676(20,111);Ank(735,950);T-NACHT(259,500);
bombom-1_g11010	sesB(63,182);DUF676(94,195);Beta_protein(228,268);Beta_protein(323,361);TPR(439,548);NB-ARC(365,425);
bombom-1_g11028	HeLo-like(6,210);sesA(5,190);Helo_like_N(6,185);T-NACHT(282,547);
bombom-1_g11044	sesB(21,254);DUF676(76,151);TPR(862,1095);NB-ARC(383,622);
bombom-1_g11145	NB-ARC(12,219);
bombom-1_g11163	NAD1(37,348);Goodbye(176,339);NACHT_N(93,326);T-NACHT(373,611);
bombom-1_g11165	T-NACHT(24,87);T-NACHT(90,150);
bombom-1_g11191	Goodbye(9,64);Goodbye(91,234);T-NACHT(295,366);T-NACHT(376,565);
bombom-1_g11195+bombom-1_g11196	WD40dom(424,710);WD40dom(746,922);WD40dom(949,1077);WD40dom(1086,1196);T-NACHT(2,240);
bombom-1_g11519+bombom-1_g11518	TPR(416,876);NB-ARC(18,242);
bombom-1_g11865	Goodbye(43,209);TPR(676,969);NB-ARC(290,538);
bombom-1_g11978	HeLo-like(2,177);sesA(7,147);Helo_like_N(1,175);T-NACHT(228,489);
bombom-1_g12035	HeLo-like(6,103);sesA(5,153);T-NACHT(192,470);
bombom-1_g1770	NAD1(43,190);Goodbye(27,223);Goodbye(13,128);Ank(867,1164);T-NACHT(259,491);
bombom-1_g1807	sesB(57,329);DUF676(55,253);NLRC4_HD2(752,830);HEAT(939,1310);N-NACHT(403,624);
bombom-1_g185	NAD1(2,74);Goodbye(4,71);NACHT_N(4,65);T-NACHT(73,185);
bombom-1_g1912	NAD1(33,213);Goodbye(37,217);Goodbye(33,126);TPR(657,822);NB-ARC(242,342);
bombom-1_g2069	sesB(1,232);DUF676(25,105);T-NACHT(308,356);T-NACHT(517,664);
bombom-1_g2552	NAD1(34,224);Goodbye(48,229);Ank(745,1539);Ank(1559,1899);T-NACHT(279,520);
bombom-1_g3302	HeLo-like(6,195);sesA(5,178);T-NACHT(316,580);
bombom-1_g3513	TPR(214,321);NB-ARC(28,193);
bombom-1_g3597	PNP_UDP_1(16,313);TPR(793,1223);NB-ARC(391,636);
bombom-1_g3608+bombom-1_g3609	T-NACHT(213,367);
bombom-1_g3729	TPR(502,701);NB-ARC(84,275);
bombom-1_g3736	TPR(695,842);TPR(575,680);NB-ARC(195,412);
bombom-1_g3741	TPR(442,713);NB-ARC(40,258);
bombom-1_g3775	sesB(57,258);DUF676(55,223);T-NACHT(328,516);
bombom-1_g3790	Ank(843,899);T-NACHT(155,411);
bombom-1_g3797	NAD1(69,314);Goodbye(123,314);NACHT_N(130,314);WD40dom(840,1432);WD40dom(1443,1564);T-NACHT(447,698);
bombom-1_g3822	NAD1(28,222);Goodbye(26,264);Goodbye(35,154);TPR(1079,1109);TPR(259,288);T-NACHT(354,587);
bombom-1_g3851	HeLo-like(6,213);sesA(5,179);Helo_like_N(6,203);T-NACHT(266,434);
bombom-1_g4121	HeLo-like(7,206);sesA(5,195);T-NACHT(230,498);
bombom-1_g4544	TPR(295,693);NB-ARC(20,203);
bombom-1_g4547	HeLo-like(76,245);sesA(75,244);Helo_like_N(71,242);T-NACHT(303,583);
bombom-1_g4846+bombom-1_g4845	NAD1(20,359);Goodbye(110,417);NACHT_N(117,339);WD40dom(825,1302);T-NACHT(419,674);
bombom-1_g5012+bombom-1_g5011	T-NACHT(74,293);
bombom-1_g5076	NAD1(57,274);Goodbye(58,282);TPR(862,1006);TPR(728,847);NB-ARC(296,510);
bombom-1_g5278	NAD1(151,391);Goodbye(260,421);Ank(1110,1342);T-NACHT(452,681);
bombom-1_g5425	NAD1(81,241);Goodbye(32,332);zf-C2H2(878,905);zf-C2H2(962,974);zf-C2H2(989,1011);T-NACHT(356,492);
bombom-1_g5436	Ank(347,419);T-NACHT(19,163);
bombom-1_g5444+bombom-1_g5445	Patatin(7,185);WD40dom(1309,1384);Ank(834,1232);T-NACHT(341,585);
bombom-1_g5640	HeLo-like(2,200);sesA(2,188);Helo_like_N(1,199);Ank(659,908);T-NACHT(219,452);
bombom-1_g5759	HeLo(6,239);Ank(874,947);T-NACHT(281,546);
bombom-1_g6391	TPR(1145,1409);TPR(1884,1981);TPR(892,1046);TPR(778,813);T-NACHT(317,556);
bombom-1_g6603	NAD1(41,193);Goodbye(16,274);Goodbye(17,129);T-NACHT(260,490);Ank(1063,1137);
bombom-1_g6861	TPR(639,1004);NB-ARC(157,218);NB-ARC(223,355);
bombom-1_g6897	sesB(23,94);sesB(103,192);Ank(776,975);Ank(1033,1368);T-NACHT(234,505);
bombom-1_g7048	F-box(185,217);T-NACHT(2,164);
bombom-1_g7067	SAPS(592,784);T-NACHT(11,253);
bombom-1_g7175	Ank(477,621);T-NACHT(15,249);
bombom-1_g7284	sesB(52,142);sesB(144,317);DUF676(49,172);HEAT(878,1251);N-NACHT(397,620);
bombom-1_g7332	sesB(114,287);DUF676(113,254);Ank(1023,1886);T-NACHT(476,678);
bombom-1_g7354	NAD1(1,302);Goodbye(48,306);NACHT_N(61,282);WD40dom(711,1137);T-NACHT(317,554);
bombom-1_g7374	TPR(421,971);NB-ARC(16,231);
bombom-1_g7381	sesB(37,316);DUF676(35,229);NLRC4_HD2(739,806);HEAT(921,1295);N-NACHT(399,615);
bombom-1_g7437	HeLo-like(2,178);sesA(2,149);Helo_like_N(1,174);Ank(664,815);T-NACHT(212,450);
bombom-1_g7563	PNP_UDP_1(1,232);PNP_UDP_1(127,274);Ank(782,1034);T-NACHT(328,575);
bombom-1_g7609	Goodbye(45,160);TPR(696,936);NB-ARC(248,469);
bombom-1_g7766	HeLo-like(23,132);T-NACHT(160,486);
bombom-1_g7815	NAD1(44,241);Goodbye(42,264);Ank(776,866);Ank(872,1048);Ank(1111,1323);T-NACHT(291,524);
bombom-1_g7938	NAD1(9,264);Goodbye(43,253);Goodbye(97,169);TPR(679,942);NB-ARC(292,515);
bombom-1_g8179	sesB(54,99);SPRY(1787,1902);Ank(564,816);Ank(838,1645);T-NACHT(177,409);
bombom-1_g8887+bombom-1_g8888	NAD1(19,327);Goodbye(76,342);NACHT_N(76,301);T-NACHT(385,644);
bombom-1_g8913	NAD1(72,193);Goodbye(70,225);Ank(817,993);T-NACHT(273,504);
bombom-1_g9170	T-NACHT(121,394);
bombom-1_g9324	TPR(488,742);NB-ARC(46,258);
bombom-1_g9566
bombom-1_newnlr0	Ank(276,466);T-NACHT(7,114);
bombom-1_newnlr1	T-NACHT(17,255);
bombom-1_newnlr2	T-NACHT(6,185);
canare-1_g10257	sesB(73,325);DUF676(80,217);WD40dom(908,1028);WD40dom(1091,1313);T-NACHT(369,603);
canare-1_g10277	sesB(109,373);DUF676(109,269);WD40dom(802,1247);WD40dom(1312,1426);T-NACHT(412,646);
canare-1_g10280	TPR(410,1083);NB-ARC(74,330);
canare-1_g10617	HET(1448,1598);Ank(436,1167);T-NACHT(10,241);
canare-1_g10715	sesB(3,131);TPR(501,725);NB-ARC(149,372);
canare-1_g10799	NAD1(87,209);Goodbye(35,284);T-NACHT(269,517);
canare-1_g10856+canare-1_g10857	sesB(68,303);DUF676(75,213);TPR(685,780);TPR(913,924);NB-ARC(316,540);
canare-1_g10861	HeLo-like(9,162);sesA(9,165);T-NACHT(334,399);T-NACHT(403,567);
canare-1_g1246	NAD1(90,224);sesA(171,243);Goodbye(24,238);T-NACHT(280,516);
canare-1_g1505	NAD1(58,360);Goodbye(107,447);NACHT_N(117,340);WD40dom(833,1048);T-NACHT(435,677);
canare-1_g1731+canare-1_g1732+canare-1_g1734+canare-1_g1733	Ank(378,741);Ank(756,865);Ank(885,1021);T-NACHT(1,165);
canare-1_g1803	T-NACHT(120,368);
canare-1_g1841	HeLo-like(6,197);sesA(5,169);Helo_like_N(6,187);T-NACHT(215,450);
canare-1_g2003	Ank(544,899);T-NACHT(38,281);
canare-1_g2202	HeLo-like(2,164);sesA(2,155);Helo_like_N(1,153);T-NACHT(198,434);
canare-1_g2460	HeLo-like(6,131);sesA(24,97);T-NACHT(158,358);
canare-1_g2744	HeLo-like(268,356);sesA(265,354);SesA(269,348);Peptidase_A4(70,264);T-NACHT(462,732);
canare-1_g3227	HeLo-like(1,164);sesA(1,162);Helo_like_N(9,163);Ank(716,1021);T-NACHT(198,433);
canare-1_g3373	Patatin(14,218);TPR(951,1032);TPR(1067,1206);TPR(800,873);NB-ARC(373,587);
canare-1_g3617	HeLo-like(2,185);sesA(9,180);Helo_like_N(1,199);T-NACHT(245,521);
canare-1_g3623+canare-1_g3624	sesB(17,289);DUF676(21,166);NB-ARC(328,552);
canare-1_g3647	sesB(74,412);DUF676(75,277);NLRC4_HD2(837,902);HEAT(1023,1071);N-NACHT(495,711);
canare-1_g3648	TPR(368,471);NB-ARC(14,224);
canare-1_g3897	NAD1(17,69);Goodbye(17,70);TPR(495,798);NB-ARC(125,348);
canare-1_g4831	NAD1(2,162);Goodbye(2,214);T-NACHT(249,342);
canare-1_g4871	TPR(1169,1466);TPR(1859,1967);TPR(983,1053);T-NACHT(330,569);
canare-1_g4884	amyloid(12,33);WD40dom(495,694);T-NACHT(69,312);
canare-1_g5531	WD40dom(343,609);T-NACHT(1,210);
canare-1_g5569+canare-1_g5568	NAD1(15,214);Goodbye(65,214);NACHT_N(66,207);T-NACHT(257,516);
canare-1_g5589	T-NACHT(83,326);
canare-1_g5598	T-NACHT(102,348);
canare-1_g5650	TPR(333,473);NB-ARC(14,188);
canare-1_g5664	NAD1(15,296);Goodbye(41,326);NACHT_N(53,276);WD40dom(1428,1520);T-NACHT(371,541);
canare-1_g5669+canare-1_g5670	amyloid(13,27);T-NACHT(64,307);
canare-1_g5721+canare-1_g5720	amyloid(2,23);WD40dom(485,737);T-NACHT(59,302);
canare-1_g5991	NAD1(61,217);sesA(106,217);Goodbye(18,217);Goodbye(17,128);Ank(1034,1120);T-NACHT(245,476);
canare-1_g6012	HeLo-like(1,179);sesA(1,160);Helo_like_N(8,174);T-NACHT(239,490);
canare-1_g6013	TPR(173,363);NB-ARC(3,105);
canare-1_g6151+canare-1_g6150	Metallophos(902,1089);STPPase_N(853,899);Ank(487,843);T-NACHT(21,252);
canare-1_g6700	T-NACHT(252,443);
canare-1_g6843	sesA(52,193);HeLo(5,219);T-NACHT(261,375);T-NACHT(402,494);
canare-1_g6857+canare-1_g6856	Ank(389,818);T-NACHT(7,157);
canare-1_g6890	NAD1(33,359);Goodbye(116,429);NACHT_N(122,339);WD40dom(823,1253);T-NACHT(421,665);
canare-1_g6954	TPR(144,332);NB-ARC(1,65);
canare-1_g6959	HeLo-like(4,121);sesA(4,166);SesA(10,131);WD40dom(615,863);T-NACHT(209,458);
canare-1_g7000	HeLo-like(9,227);sesA(9,159);T-NACHT(280,561);
canare-1_g7055	sesB(18,352);DUF676(17,241);DUF3295(1220,1308);T-NACHT(408,656);
canare-1_g7185	sesB(2,203);DUF676(4,81);Ank(816,1122);T-NACHT(240,397);T-NACHT(408,455);
canare-1_g7333	amyloid(12,33);WD40dom(495,658);T-NACHT(69,312);
canare-1_g7336	NAD1(1,62);Goodbye(1,149);NACHT_N(1,42);WD40dom(535,869);T-NACHT(137,379);
canare-1_g7392	Ank(326,358);T-NACHT(9,64);
canare-1_g7618	NAD1(11,219);Goodbye(12,257);NACHT_N(35,211);Ank(812,1054);T-NACHT(283,533);
canare-1_g7619	HeLo-like(1,156);sesA(1,156);Helo_like_N(2,155);T-NACHT(185,417);
canare-1_g766	sesB(61,324);DUF676(65,209);Ank(842,946);T-NACHT(387,629);
canare-1_g7711	NAD1(36,188);NAD1(192,307);Goodbye(65,167);Goodbye(196,345);NACHT_N(73,137);NACHT_N(190,289);T-NACHT(384,591);
canare-1_g8213	TPR(470,808);NB-ARC(4,208);
canare-1_g8357+canare-1_g8358	amyloid(4,31);Ank(519,1085);T-NACHT(107,352);
canare-1_g8440	NAD1(8,220);Goodbye(16,308);NACHT_N(17,200);T-NACHT(295,537);WD40dom(693,760);
canare-1_g8442	amyloid(2,23);T-NACHT(59,237);
canare-1_g8454	NAD1(63,359);Goodbye(109,397);NACHT_N(116,339);T-NACHT(434,481);
canare-1_g8462	Ank(318,476);T-NACHT(1,208);
canare-1_g8606	WD40dom(383,459);WD40dom(261,309);
canare-1_g8691	amyloid(2,23);WD40dom(485,733);T-NACHT(59,302);
canare-1_g894	NAD1(23,152);Goodbye(13,198);Ank(863,1037);T-NACHT(235,478);
canare-1_g8999	sesB(14,263);DUF676(19,148);T-NACHT(305,541);
canare-1_g9431	sesB(77,352);DUF676(78,223);NLRC4_HD2(780,844);HEAT(921,1011);HEAT(1489,1531);Ank(1582,1624);N-NACHT(434,658);
canare-1_g9446	sesB(148,425);DUF676(150,295);NLRC4_HD2(852,920);N-NACHT(505,730);
canare-1_g9466	NAD1(159,434);Goodbye(182,523);NACHT_N(192,415);SIR2(7,57);SIR2(88,155);T-NACHT(510,752);WD40dom(910,988);
canare-1_newnlr0	Ank(570,845);Ank(716,1402);T-NACHT(137,327);
canare-1_newnlr1	Ank(505,1520);T-NACHT(18,248);
canare-1_newnlr2	T-NACHT(27,211);
cercau-1_g10034	HeLo-like(7,202);sesA(5,154);SesA(12,144);T-NACHT(263,527);
cercau-1_g10133	NAD1(118,227);Goodbye(28,238);TPR(654,712);TPR(733,839);NB-ARC(274,480);
cercau-1_g10143+cercau-1_g10142	NAD1(4,126);Goodbye(3,185);T-NACHT(171,411);
cercau-1_g10149	HeLo-like(6,200);sesA(5,166);Helo_like_N(6,210);Ank(762,830);T-NACHT(252,487);
cercau-1_g10194	HeLo-like(6,215);sesA(6,196);T-NACHT(305,568);
cercau-1_g10231	NAD1(4,238);Goodbye(5,273);SPRY(1534,1660);Ank(1003,1494);T-NACHT(328,603);
cercau-1_g10407	NAD1(5,244);Goodbye(7,269);SPRY(1444,1573);Ank(898,1377);T-NACHT(331,586);
cercau-1_g10419	Patatin(11,217);TPR(795,1280);NB-ARC(368,616);
cercau-1_g10460+cercau-1_g10461+cercau-1_g10462	HET(28,157);WD40dom(685,1158);WD40dom(1177,1226);T-NACHT(282,520);
cercau-1_g10575+cercau-1_g10576	sesB(1,137);T-NACHT(208,441);
cercau-1_g10767	amyloid(17,40);TPR(498,926);NB-ARC(67,300);
cercau-1_g10983	NLRC4_HD2(331,395);HEAT(488,991);N-NACHT(1,202);
cercau-1_g11044	NAD1(71,207);Goodbye(68,216);Ank(827,1037);T-NACHT(272,505);
cercau-1_g11141	NAD1(8,196);Goodbye(4,214);Goodbye(13,127);Ank(921,1165);T-NACHT(258,502);
cercau-1_g11168	TPR(476,906);NB-ARC(81,346);
cercau-1_g11177	HET(22,146);WD40dom(652,1250);T-NACHT(272,511);
cercau-1_g11197	Ank(500,1282);Ank(1497,1999);Ank(2005,2060);T-NACHT(71,301);
cercau-1_g11201	sesB(44,301);DUF676(50,188);WD40dom(920,1026);WD40dom(1099,1190);WD40dom(1224,1374);T-NACHT(334,571);
cercau-1_g11327	HeLo-like(22,196);sesA(21,192);SesA(33,147);T-NACHT(268,547);
cercau-1_g11354	sesB(30,287);DUF676(32,177);NB-ARC(317,551);
cercau-1_g11501+cercau-1_g11502	T-NACHT(8,246);
cercau-1_g11515	HeLo-like(3,152);sesA(3,151);SesA(53,113);T-NACHT(264,523);
cercau-1_g11561	HeLo-like(3,59);sesA(5,74);T-NACHT(86,318);
cercau-1_g11699	TPR(486,877);NB-ARC(52,286);
cercau-1_g11701	T-NACHT(123,368);
cercau-1_g11706	HeLo-like(6,192);sesA(5,159);SesA(13,133);T-NACHT(246,508);
cercau-1_g11713	HeLo-like(1,166);sesA(1,174);Helo_like_N(3,176);Ank(738,1220);T-NACHT(254,516);
cercau-1_g11757	zf-met(381,401);zf-met(430,448);TPR(1030,1279);NB-ARC(570,791);
cercau-1_g11765	sesB(12,324);DUF676(11,198);T-NACHT(403,656);
cercau-1_g11831	sesB(107,369);DUF676(111,243);T-NACHT(433,565);T-NACHT(643,788);
cercau-1_g11889	HeLo-like(4,121);sesA(4,165);SesA(11,130);WD40dom(633,1285);T-NACHT(208,457);
cercau-1_g12042	HeLo-like(6,131);T-NACHT(154,430);
cercau-1_g12100	NAD1(47,220);Goodbye(20,253);T-NACHT(271,505);
cercau-1_g12110	HeLo-like(6,154);sesA(5,155);Helo_like_N(1,154);T-NACHT(256,523);
cercau-1_g12130+cercau-1_g12129	Ank(627,1233);T-NACHT(116,381);
cercau-1_g12135	HET(22,144);WD40dom(684,1117);T-NACHT(271,519);
cercau-1_g12454	sesB(18,303);DUF676(19,166);Ank(871,1613);T-NACHT(342,616);
cercau-1_g12465+cercau-1_g12466	HeLo-like(1,31);sesA(1,50);Ank(553,778);T-NACHT(100,352);
cercau-1_g12507	HeLo-like(87,267);sesA(87,234);Helo_like_N(88,270);T-NACHT(310,570);
cercau-1_g12512	TPR(548,745);TPR(805,908);T-NACHT(25,264);
cercau-1_g12565	sesB(117,376);DUF676(115,262);T-NACHT(455,498);
cercau-1_g12601	TPR(419,712);NB-ARC(20,233);
cercau-1_g12645	HeLo-like(2,205);sesA(2,169);Helo_like_N(1,200);T-NACHT(263,532);
cercau-1_g12665	TPR(542,749);TPR(825,924);NB-ARC(13,264);
cercau-1_g12907	T-NACHT(42,270);Ank(469,883);
cercau-1_g130	TPR(480,685);NB-ARC(8,261);
cercau-1_g13065	HeLo-like(11,135);T-NACHT(158,401);
cercau-1_g13381	TPR(503,792);NB-ARC(93,316);
cercau-1_g13384	T-NACHT(95,145);T-NACHT(160,322);
cercau-1_g13390	sesB(35,356);DUF676(32,226);T-NACHT(382,618);
cercau-1_g13425	sesB(114,185);sesB(186,347);Ank(1014,1173);T-NACHT(422,548);T-NACHT(655,698);
cercau-1_g13478	sesB(14,352);DUF676(21,228);Ank(1028,1115);Ank(1130,1240);Ank(1305,1433);T-NACHT(432,680);
cercau-1_g13522	Ank(525,849);Ank(723,851);T-NACHT(23,274);
cercau-1_g13814	HET(23,155);TPR(638,1063);NB-ARC(280,524);
cercau-1_g13856+cercau-1_g13857	sesB(103,375);DUF676(122,249);TPR(776,1141);NB-ARC(397,623);
cercau-1_g13906	sesB(18,270);DUF676(72,155);T-NACHT(312,566);
cercau-1_g13909	WD40dom(490,1183);T-NACHT(77,330);
cercau-1_g14390	HeLo-like(6,194);sesA(5,175);Helo_like_N(7,174);T-NACHT(233,504);
cercau-1_g14398	HeLo-like(6,184);sesA(6,153);Helo_like_N(6,181);T-NACHT(251,522);
cercau-1_g14512	sesB(89,264);DUF676(149,241);Ank(862,1699);T-NACHT(373,555);
cercau-1_g14548	HeLo-like(410,636);sesA(409,558);SesA(416,536);T-NACHT(655,908);
cercau-1_g158+cercau-1_g159	sesB(48,306);DUF676(49,192);Ank(872,1039);T-NACHT(389,607);
cercau-1_g1746	HeLo-like(2,154);sesA(2,151);Helo_like_N(1,151);WD40dom(619,1263);T-NACHT(189,436);
cercau-1_g224	NAD1(40,183);Goodbye(3,236);Ank(1021,1275);T-NACHT(265,508);
cercau-1_g2647	WD40dom(474,1292);T-NACHT(87,335);
cercau-1_g29	HeLo-like(7,184);sesA(7,170);Helo_like_N(7,157);T-NACHT(278,530);
cercau-1_g3138	sesB(60,317);DUF676(68,224);Ank(826,965);Ank(1054,1179);T-NACHT(352,587);
cercau-1_g3300	sesB(74,352);DUF676(73,223);NLRC4_HD2(780,844);HEAT(920,1333);HEAT(1015,1079);HEAT(1081,1141);HEAT(1144,1204);HEAT(1208,1271);HEAT(1273,1337);N-NACHT(434,658);
cercau-1_g3443+cercau-1_g3444	sesB(1,137);Ank(613,857);T-NACHT(162,399);
cercau-1_g3482	Ank(418,593);T-NACHT(34,160);T-NACHT(161,217);
cercau-1_g3684	HET(26,153);WD40dom(690,974);WD40dom(1012,1061);T-NACHT(285,526);
cercau-1_g385	sesB(5,267);DUF676(46,124);Ank(910,1463);T-NACHT(309,580);
cercau-1_g4567	T-NACHT(34,289);
cercau-1_g4691	NAD1(31,232);Goodbye(20,261);DUF241(29,99);DUF241(189,243);Ank(888,982);Ank(1052,1288);Ank(1177,1333);T-NACHT(284,531);
cercau-1_g4738	Ank(468,566);Ank(595,969);T-NACHT(4,214);
cercau-1_g4873	T-NACHT(12,55);
cercau-1_g4891	HET(21,153);WD40dom(689,1117);T-NACHT(283,525);
cercau-1_g5114	HeLo-like(6,188);sesA(5,203);Helo_like_N(6,177);Ank(926,945);T-NACHT(287,545);
cercau-1_g5129+cercau-1_g5128+cercau-1_g5127	sesB(5,186);DUF676(6,109);Ank(655,873);T-NACHT(224,460);
cercau-1_g5150	WD40dom(363,408);T-NACHT(2,96);T-NACHT(117,195);
cercau-1_g5169+cercau-1_g5168	zf-C2H2(607,623);zf-H2C2_2(537,549);zf-H2C2_2(552,576);zf-H2C2_2(583,597);T-NACHT(1,168);
cercau-1_g5173	sesB(44,320);DUF676(48,220);TPR(785,1130);NB-ARC(357,602);
cercau-1_g5184	T-NACHT(33,326);
cercau-1_g5287	HeLo-like(1,168);sesA(1,169);Helo_like_N(38,176);Ank(850,947);T-NACHT(272,536);
cercau-1_g5347	sesB(85,348);DUF676(86,241);PNP_UDP_1(415,677);NB-ARC(715,957);
cercau-1_g5410	sesB(61,326);DUF676(63,202);TPR(798,1107);NB-ARC(361,602);
cercau-1_g5413	T-NACHT(20,240);Ank(417,546);
cercau-1_g5421+cercau-1_g5420	HeLo-like(1,144);sesA(1,144);Helo_like_N(3,146);T-NACHT(196,427);
cercau-1_g5483	NAD1(54,350);Goodbye(103,382);NACHT_N(110,330);Ank(811,1035);T-NACHT(414,662);
cercau-1_g5505+cercau-1_g5506	sesB(27,176);HNH_2(1049,1097);TPR(580,749);NB-ARC(190,414);
cercau-1_g5522	HeLo-like(1,160);sesA(1,160);Helo_like_N(20,152);Ank(823,959);T-NACHT(269,532);
cercau-1_g5572	NAD1(48,211);Goodbye(17,225);T-NACHT(270,523);
cercau-1_g5625	sesB(45,310);DUF676(48,194);SPRY(2011,2128);Ank(910,1252);Ank(1273,1532);Ank(1622,1930);T-NACHT(369,619);
cercau-1_g5686	T-NACHT(63,300);
cercau-1_g5729	NAD1(11,198);Goodbye(7,248);Goodbye(12,137);TPR(977,1086);T-NACHT(279,538);
cercau-1_g5732	TPR(406,456);TPR(457,720);NB-ARC(71,294);
cercau-1_g6136	sesB(1,221);Ank(705,916);T-NACHT(262,502);
cercau-1_g6493	sesB(1,245);DUF676(31,110);TPR(626,1164);NB-ARC(261,486);
cercau-1_g6666	WD40dom(222,505);T-NACHT(9,71);
cercau-1_g6833	sesB(85,162);DUF676(15,182);SPRY(2072,2179);Ank(767,1275);Ank(1310,1995);T-NACHT(312,555);
cercau-1_g6872	HeLo-like(2,191);sesA(2,241);Helo_like_N(1,201);Ank(1060,1242);Ank(1281,1559);T-NACHT(260,499);
cercau-1_g6966	HeLo-like(6,169);sesA(5,165);Helo_like_N(6,173);T-NACHT(286,551);
cercau-1_g7010	T-NACHT(45,198);
cercau-1_g7119	sesB(111,371);sesB(413,663);DUF676(109,247);DUF676(416,558);Ank(1156,1371);Ank(1453,1844);T-NACHT(705,949);
cercau-1_g7179	T-NACHT(160,414);
cercau-1_g7251+cercau-1_g7250	HET(20,161);TPR(447,562);NB-ARC(303,343);
cercau-1_g7299	sesB(2,234);DUF676(33,114);TPR(830,1107);TPR(713,796);NB-ARC(317,526);
cercau-1_g743	sesB(277,535);DUF676(282,425);TPR(977,1493);NB-ARC(103,142);NB-ARC(557,791);
cercau-1_g7469	HeLo-like(6,222);sesA(5,151);Helo_like_N(6,197);T-NACHT(256,542);
cercau-1_g7479	HET(25,151);TPR(678,1111);NB-ARC(284,511);
cercau-1_g7480	HeLo-like(2,189);sesA(2,203);Helo_like_N(1,185);T-NACHT(217,449);
cercau-1_g7521	HeLo-like(6,175);sesA(5,169);Helo_like_N(1,170);T-NACHT(240,459);
cercau-1_g7638+cercau-1_g7637	sesB(64,314);DUF676(67,213);WD40dom(947,1076);WD40dom(1113,1248);WD40dom(1316,1384);T-NACHT(380,615);
cercau-1_g7696	NAD1(8,220);Goodbye(15,278);Goodbye(25,149);TPR(980,1091);TPR(1231,1324);T-NACHT(314,556);
cercau-1_g7752+cercau-1_g7753	NAD1(5,193);Goodbye(6,234);NACHT_N(2,172);Ank(678,954);T-NACHT(262,510);
cercau-1_g8050	sesB(115,376);DUF676(122,264);Ank(927,1436);T-NACHT(425,664);
cercau-1_g8139	sesB(45,311);DUF676(53,197);TPR(741,1025);NB-ARC(351,589);
cercau-1_g8281	Ank(700,982);T-NACHT(74,291);T-NACHT(436,483);
cercau-1_g8312	sesB(44,199);DUF676(44,117);Ank(861,952);T-NACHT(242,526);
cercau-1_g8770	T-NACHT(165,409);
cercau-1_g89	HET(22,110);Ank(672,1043);T-NACHT(228,476);
cercau-1_g9013	TPR(948,1041);TPR(1156,1361);TPR(770,817);T-NACHT(312,551);
cercau-1_g9080	HeLo-like(6,232);sesA(5,154);SesA(12,132);T-NACHT(251,492);
cercau-1_g9104	HeLo-like(5,148);sesA(4,173);CdiI_N(683,735);T-NACHT(225,475);
cercau-1_g9189	sesB(16,304);DUF676(21,190);Ank(928,1110);T-NACHT(335,590);
cercau-1_g9292	HeLo-like(77,202);sesA(77,214);SesA(88,201);TPR(699,980);NB-ARC(310,532);
cercau-1_g9370+cercau-1_g9369	sesB(119,393);DUF676(122,298);TPR(801,1190);NB-ARC(414,637);
cercau-1_g9451+cercau-1_g9450	sesB(14,262);DUF676(14,155);T-NACHT(333,634);
cercau-1_g9465	HeLo-like(2,130);sesA(2,139);T-NACHT(163,412);
cercau-1_g9590	NAD1(35,228);Goodbye(4,257);Goodbye(12,128);TPR(936,1110);TPR(1284,1345);T-NACHT(291,536);
cercau-1_g9660	sesB(25,363);DUF676(30,256);T-NACHT(425,674);
cercau-1_g9864	NB-ARC(11,115);
cercau-1_g9891	Ank(416,1071);T-NACHT(124,348);
cercau-1_g9974	NAD1(31,274);Goodbye(114,272);NACHT_N(123,252);T-NACHT(311,551);
cercau-1_g9991	NAD1(79,232);NAD1(808,855);Goodbye(71,270);zf-met(1028,1046);zf-met(1058,1074);T-NACHT(332,573);
cercau-1_newnlr0	Ank(756,921);Ank(965,1129);Ank(385,520);T-NACHT(19,154);
cercau-1_newnlr1	Ank(476,1092);Ank(1125,1245);T-NACHT(60,289);
cernew-1_g10324+cernew-1_g10325	sesB(121,388);DUF676(170,275);Ank(912,1214);T-NACHT(429,660);
cernew-1_g10359	sesB(26,289);DUF676(28,197);TPR(802,1053);NB-ARC(304,524);
cernew-1_g10469	HeLo-like(2,202);sesA(2,159);Helo_like_N(1,196);T-NACHT(265,560);
cernew-1_g10582	sesB(15,174);TPR(679,1051);NB-ARC(220,472);
cernew-1_g10601	sesB(18,291);DUF676(72,161);TPR(798,1151);NB-ARC(346,558);
cernew-1_g10645	HeLo-like(7,202);sesA(5,153);SesA(12,144);T-NACHT(264,528);
cernew-1_g10674	HeLo-like(6,199);sesA(4,150);SesA(11,123);T-NACHT(233,550);
cernew-1_g10685	NAD1(95,222);Goodbye(95,263);zf-C2H2(939,966);zf-C2H2(1023,1036);zf-C2H2(1051,1073);T-NACHT(322,563);
cernew-1_g10701	NAD1(9,279);Goodbye(24,278);NACHT_N(26,257);T-NACHT(316,556);
cernew-1_g10770	NAD1(5,243);Goodbye(6,276);SPRY(1478,1607);Ank(919,1408);T-NACHT(331,582);
cernew-1_g10782	HeLo-like(6,202);sesA(4,176);SesA(11,129);T-NACHT(233,515);
cernew-1_g10824	sesB(2,153);T-NACHT(193,435);
cernew-1_g10864	sesA(17,139);Ank(562,841);Ank(860,1069);Ank(1070,1163);T-NACHT(154,381);
cernew-1_g10891	HeLo-like(1,163);sesA(1,162);Helo_like_N(2,169);Ank(634,1042);T-NACHT(198,433);
cernew-1_g10922	HeLo-like(2,196);sesA(2,159);Helo_like_N(1,188);Ank(696,1019);T-NACHT(222,463);
cernew-1_g10986	HET(22,158);TPR(652,924);NB-ARC(277,502);
cernew-1_g10990	HeLo-like(8,99);sesA(7,100);Helo_like_N(3,154);T-NACHT(165,428);
cernew-1_g11034	NAD1(13,139);Goodbye(8,214);Goodbye(11,131);TPR(655,945);NB-ARC(246,456);
cernew-1_g11047	sesB(109,366);DUF676(107,257);T-NACHT(423,686);
cernew-1_g11319	sesB(82,340);DUF676(84,237);T-NACHT(365,642);
cernew-1_g11331	NAD1(110,343);Goodbye(148,342);NACHT_N(158,342);WD40dom(872,1505);WD40dom(1523,1643);T-NACHT(448,714);
cernew-1_g11481	Goodbye(69,216);Ank(856,1013);T-NACHT(272,505);
cernew-1_g11507	NB-ARC(52,268);
cernew-1_g11635	sesB(17,343);DUF676(25,232);Ank(928,1432);Ank(1445,1616);T-NACHT(428,671);
cernew-1_g11939	HeLo-like(1,225);sesA(1,177);SesA(13,133);T-NACHT(252,494);
cernew-1_g12100	NAD1(44,327);Goodbye(74,368);NACHT_N(80,306);Ank(875,1082);T-NACHT(405,645);
cernew-1_g12156	HeLo-like(1,169);sesA(1,170);Helo_like_N(3,169);Ank(807,922);T-NACHT(199,439);
cernew-1_g12170	NAD1(97,243);Goodbye(95,255);TPR(839,1152);T-NACHT(273,529);
cernew-1_g12206+cernew-1_g12205	Rab5-bind(15,86);T-NACHT(107,346);
cernew-1_g12416+cernew-1_g12417	TPR(1202,1392);TPR(1950,1997);TPR(993,1120);TPR(813,846);T-NACHT(354,593);
cernew-1_g12503+cernew-1_g12502	sesB(14,274);DUF676(21,167);Ank(715,968);Ank(1053,1389);T-NACHT(309,569);
cernew-1_g12534	TPR(1089,1436);NB-ARC(672,900);
cernew-1_g12545+cernew-1_g12544	NAD1(40,215);Goodbye(62,227);Goodbye(31,129);TPR(585,838);NB-ARC(258,476);
cernew-1_g12576	HeLo-like(1,196);sesA(1,159);Helo_like_N(4,195);Ank(704,860);Ank(988,1194);T-NACHT(235,472);
cernew-1_g12587	TPR(459,761);NB-ARC(25,270);
cernew-1_g12631	NB-ARC(87,327);
cernew-1_g12826	NAD1(23,317);Goodbye(118,327);Ank(893,1165);T-NACHT(360,593);
cernew-1_g12861	HeLo-like(1,126);sesA(1,142);SesA(12,125);TPR(610,896);NB-ARC(237,428);
cernew-1_g12940	TPR(406,679);NB-ARC(50,270);
cernew-1_g13025	sesB(115,375);DUF676(115,261);Ank(890,1125);T-NACHT(446,697);
cernew-1_g13032	Patatin(18,280);TPR(757,1048);NB-ARC(418,569);NB-ARC(576,619);
cernew-1_g13065	TPR(421,718);NB-ARC(20,232);
cernew-1_g13090	HeLo-like(9,256);sesA(9,171);SesA(16,140);T-NACHT(277,568);
cernew-1_g13132	sesB(1,229);DUF676(29,114);Ank(970,1144);T-NACHT(314,437);T-NACHT(518,675);
cernew-1_g13150	HeLo-like(6,209);sesA(5,162);Helo_like_N(6,212);Ank(891,954);T-NACHT(265,527);
cernew-1_g13387	HET(26,158);WD40dom(673,1353);T-NACHT(277,518);
cernew-1_g13477	HeLo-like(6,194);sesA(5,143);SesA(11,126);T-NACHT(237,509);
cernew-1_g13508	sesB(110,381);DUF676(114,261);Ank(1186,1293);T-NACHT(453,560);T-NACHT(672,818);
cernew-1_g13530	sesB(131,376);DUF676(135,299);TPR(828,955);NB-ARC(413,643);Ank(1050,1377);
cernew-1_g13629	HeLo-like(6,240);sesA(6,173);Helo_like_N(6,209);TolA_bind_tri(701,716);T-NACHT(259,507);
cernew-1_g13633	sesB(22,305);DUF676(27,170);Ank(833,1615);T-NACHT(344,618);
cernew-1_g13728	NAD1(4,185);Goodbye(19,225);Goodbye(28,150);TPR(652,946);NB-ARC(270,487);
cernew-1_g13927	sesB(161,430);DUF676(163,349);TPR(963,1081);NB-ARC(454,691);TPR(854,917);
cernew-1_g13930	sesB(3,245);DUF676(42,123);T-NACHT(326,439);T-NACHT(606,715);
cernew-1_g13996	zf-C2H2_jaz(378,398);zf-met(425,443);TPR(1004,1269);NB-ARC(564,786);
cernew-1_g14068	sesB(110,378);DUF676(113,274);TPR(808,1364);NB-ARC(401,645);
cernew-1_g14156	FYVE(1058,1102);Ank(280,547);Ank(556,964);T-NACHT(5,102);
cernew-1_g14200	sesB(49,335);DUF676(55,211);TPR(686,1013);NB-ARC(384,532);
cernew-1_g14204	HeLo-like(6,229);sesA(5,178);Helo_like_N(6,178);T-NACHT(263,538);
cernew-1_g14268	sesB(116,381);DUF676(122,268);T-NACHT(455,562);T-NACHT(730,871);
cernew-1_g14276	NAD1(1102,1401);sesB(184,447);Goodbye(1137,1434);DUF676(187,329);NACHT_N(1149,1379);Ank(1952,2095);T-NACHT(473,749);T-NACHT(1462,1712);
cernew-1_g14300	HeLo-like(1,209);sesA(1,181);Helo_like_N(3,190);Ank(666,1198);T-NACHT(223,458);
cernew-1_g14348	HeLo-like(6,129);sesA(5,153);Helo_like_N(4,160);T-NACHT(313,579);
cernew-1_g14409	sesB(57,337);DUF676(59,209);TPR(774,1200);NB-ARC(350,589);
cernew-1_g14422+cernew-1_g14423	sesB(19,304);DUF676(19,171);TPR(686,972);NB-ARC(320,546);
cernew-1_g14426+cernew-1_g14425	TPR(263,460);NB-ARC(25,147);
cernew-1_g14445	T-NACHT(63,327);
cernew-1_g14495	sesB(76,341);DUF676(80,216);TPR(770,1043);NB-ARC(392,640);
cernew-1_g1477	NAD1(62,188);Goodbye(12,250);Ank(848,944);Ank(1115,1311);T-NACHT(277,507);
cernew-1_g1773	Goodbye(96,243);Ank(672,1062);T-NACHT(234,435);
cernew-1_g2257	sesB(124,318);DUF676(143,233);T-NACHT(392,510);T-NACHT(626,675);T-NACHT(685,727);
cernew-1_g262	sesB(82,224);DUF676(90,214);ZZ(1725,1757);Ank(850,1719);T-NACHT(350,562);
cernew-1_g2659	Ank(511,1004);Ank(886,1006);T-NACHT(84,326);
cernew-1_g2667	NB-ARC(25,231);
cernew-1_g3101	sesA(2,146);T-NACHT(164,418);
cernew-1_g3158	TPR(670,950);NB-ARC(263,489);
cernew-1_g3261	TPR(464,710);NB-ARC(15,239);
cernew-1_g3283	NAD1(62,217);Goodbye(37,284);EST1(523,577);T-NACHT(269,517);
cernew-1_g3309	HeLo-like(6,193);sesA(5,147);Helo_like_N(6,205);T-NACHT(240,491);
cernew-1_g3338	NAD1(14,115);Goodbye(16,111);NACHT_N(33,78);T-NACHT(161,374);
cernew-1_g3490	sesB(119,382);DUF676(123,260);Ank(1015,1064);T-NACHT(434,683);
cernew-1_g3493	HeLo-like(6,224);sesA(6,170);SesA(24,146);T-NACHT(261,528);
cernew-1_g4771	amyloid(6,28);TPR(477,823);NB-ARC(55,283);
cernew-1_g4893	T-NACHT(9,137);
cernew-1_g4902	sesB(59,316);DUF676(64,207);WD40dom(794,1064);WD40dom(1109,1347);T-NACHT(378,613);
cernew-1_g5111	HeLo-like(10,198);sesA(6,182);SesA(13,178);T-NACHT(260,518);
cernew-1_g5127	sesB(29,123);TPR(670,933);NB-ARC(240,461);
cernew-1_g5131	sesB(29,298);DUF676(29,208);Ank(929,1138);T-NACHT(337,576);
cernew-1_g5141+cernew-1_g5142	NAD1(65,236);Goodbye(10,233);NACHT_N(83,221);TPR(860,1166);TPR(1188,1222);T-NACHT(334,569);
cernew-1_g5849	sesB(81,153);SPRY(2043,2150);Ank(775,1967);T-NACHT(308,545);
cernew-1_g5932	TPR(487,836);NB-ARC(51,288);
cernew-1_g6411	sesB(69,367);DUF676(73,231);NLRC4_HD2(784,844);HEAT(966,1345);N-NACHT(448,664);
cernew-1_g6539	HeLo(5,227);T-NACHT(268,528);
cernew-1_g6695	sesB(9,126);T-NACHT(152,388);
cernew-1_g6998	T-NACHT(2,186);
cernew-1_g7218	sesB(46,309);DUF676(47,193);Ank(803,1610);Ank(1697,1743);T-NACHT(341,577);
cernew-1_g7259	sesB(14,356);DUF676(20,239);Ank(918,1256);Ank(1315,1385);T-NACHT(438,682);
cernew-1_g7348	HeLo-like(6,193);sesA(5,162);Helo_like_N(6,176);T-NACHT(268,528);
cernew-1_g7580	NAD1(99,398);Goodbye(143,430);NACHT_N(155,378);WD40dom(871,1458);T-NACHT(473,715);
cernew-1_g7650	T-NACHT(642,888);
cernew-1_g7657	HeLo-like(6,207);sesA(5,171);Helo_like_N(6,200);T-NACHT(257,518);
cernew-1_g7667	T-NACHT(236,510);
cernew-1_g7676	sesB(85,294);DUF676(89,163);TPR(789,1086);NB-ARC(370,602);
cernew-1_g7753	HeLo-like(2,145);sesA(2,143);Helo_like_N(1,144);DUF746(506,536);WD40dom(624,1286);T-NACHT(203,440);
cernew-1_g7974	sesB(86,238);DUF676(144,229);ZZ(1711,1744);Ank(888,1695);T-NACHT(373,560);
cernew-1_g7980	Fructosamin_kin(898,1185);Ank(480,856);T-NACHT(47,284);
cernew-1_g8037	TPR(625,903);NB-ARC(234,453);
cernew-1_g8052	sesB(116,374);DUF676(122,259);Ank(1096,1269);T-NACHT(456,582);T-NACHT(656,825);
cernew-1_g8075	sesB(26,232);DUF676(26,166);T-NACHT(260,506);
cernew-1_g8234	PNP_UDP_1(14,317);Ank(835,1039);T-NACHT(384,620);
cernew-1_g826+cernew-1_g827	sesB(1,137);Ank(591,853);T-NACHT(162,399);
cernew-1_g8985	Goodbye(23,270);T-NACHT(289,526);
cernew-1_g9007	NAD1(31,151);Goodbye(5,154);TPR(591,832);NB-ARC(202,419);
cernew-1_g9018	NAD1(120,278);Goodbye(102,286);NACHT_N(121,171);TPR(725,938);NB-ARC(320,540);
cernew-1_g9060	HeLo-like(1,170);sesA(1,171);Helo_like_N(3,173);Ank(773,856);T-NACHT(198,429);
cernew-1_g9168	HeLo-like(7,56);sesA(6,56);T-NACHT(172,333);T-NACHT(334,409);
cernew-1_g9273	sesB(2,219);DUF676(19,95);T-NACHT(251,511);
cernew-1_g9291	NAD1(36,175);Goodbye(34,243);Ank(886,987);Ank(1013,1230);Ank(1413,1596);T-NACHT(267,518);
cernew-1_g9364	HeLo-like(1,157);sesA(1,162);Ank(786,961);T-NACHT(266,529);
cernew-1_g9381	HeLo-like(2,173);sesA(2,190);Helo_like_N(1,172);T-NACHT(201,438);
cernew-1_g9390	HeLo(6,214);T-NACHT(321,578);
cernew-1_g9574	TPR(461,694);NB-ARC(30,250);
cernew-1_g9646	WD40dom(515,655);WD40dom(376,451);T-NACHT(1,214);
cernew-1_g9665	sesB(23,332);DUF676(28,211);Ank(881,1087);Ank(1108,1346);T-NACHT(371,616);
cernew-1_newnlr0	sesB(6,179);DUF676(11,59);TPR(983,1136);TPR(1152,1303);NB-ARC(205,440);
cernew-1_newnlr1	TPR(729,838);NB-ARC(39,256);
cersco-1_g10064	NAD1(506,594);sesB(115,385);Goodbye(468,671);DUF676(117,260);BolA(1293,1326);T-NACHT(659,896);
cersco-1_g10105	HeLo-like(8,193);sesA(7,173);Ank(754,860);T-NACHT(250,507);
cersco-1_g10126	NAD1(38,240);Goodbye(21,271);Goodbye(29,124);WD40dom(1093,1113);T-NACHT(290,539);
cersco-1_g10174	NAD1(58,170);Goodbye(64,223);T-NACHT(275,502);
cersco-1_g10208	HeLo-like(6,224);sesA(5,157);Helo_like_N(6,193);T-NACHT(260,584);
cersco-1_g10224	NAD1(141,437);Goodbye(201,480);NACHT_N(205,416);Ank(948,1316);T-NACHT(504,747);
cersco-1_g10268	sesB(110,372);DUF676(117,255);T-NACHT(455,584);T-NACHT(679,809);
cersco-1_g10275	HeLo-like(6,211);sesA(6,155);Helo_like_N(7,166);T-NACHT(233,503);
cersco-1_g10331	HeLo-like(1,182);sesA(1,180);HeLo(6,186);T-NACHT(262,520);
cersco-1_g10349	HeLo-like(6,211);sesA(5,170);Helo_like_N(6,193);T-NACHT(301,555);
cersco-1_g10365	HeLo-like(2,181);sesA(2,154);Helo_like_N(1,199);Ank(726,1072);Ank(1092,1241);Ank(1174,1259);T-NACHT(230,475);
cersco-1_g10402	HeLo-like(6,221);sesA(5,164);Helo_like_N(1,201);T-NACHT(230,500);
cersco-1_g10603	HeLo-like(6,192);sesA(5,151);Helo_like_N(6,193);T-NACHT(308,569);
cersco-1_g10607	HeLo-like(6,186);sesA(5,161);Helo_like_N(1,180);T-NACHT(240,506);
cersco-1_g10662	sesB(124,390);DUF676(120,273);WD40dom(858,1318);T-NACHT(431,674);
cersco-1_g10840	Goodbye(37,198);TPR(731,874);TPR(885,951);NB-ARC(233,451);
cersco-1_g10886	sesB(23,147);sesB(150,230);DUF676(24,147);Ank(616,1001);T-NACHT(244,383);
cersco-1_g10926	HeLo-like(5,213);sesA(5,170);T-NACHT(275,575);
cersco-1_g10932	sesB(117,303);DUF676(145,220);Ank(888,1758);T-NACHT(384,566);
cersco-1_g11043	HeLo-like(1,139);sesA(1,139);Ank(667,922);T-NACHT(241,489);
cersco-1_g11186	sesB(47,324);DUF676(52,214);WD40dom(804,1139);WD40dom(1229,1501);T-NACHT(373,622);
cersco-1_g11206	HeLo-like(6,198);sesA(5,166);Helo_like_N(7,189);T-NACHT(232,454);T-NACHT(468,566);
cersco-1_g11271	HeLo-like(6,202);sesA(5,153);Helo_like_N(7,213);T-NACHT(227,492);
cersco-1_g11371	HeLo-like(4,185);sesA(3,168);Helo_like_N(3,181);Ank(703,884);Ank(939,1159);T-NACHT(235,474);
cersco-1_g11378	TPR(580,897);T-NACHT(45,290);
cersco-1_g11405	NAD1(7,315);Goodbye(75,366);NACHT_N(83,307);Ank(901,1095);Ank(1097,1666);T-NACHT(386,632);
cersco-1_g11443	HeLo-like(1,175);sesA(1,188);Helo_like_N(2,169);Ank(843,891);T-NACHT(202,437);
cersco-1_g11537	sesB(119,384);DUF676(120,280);Ank(1230,1357);T-NACHT(456,577);T-NACHT(730,886);
cersco-1_g11559	sesB(122,400);DUF676(126,273);Ank(947,1304);T-NACHT(450,699);
cersco-1_g11561	Ank(393,893);T-NACHT(3,150);
cersco-1_g11582	sesB(121,386);DUF676(126,265);Ank(1082,1112);T-NACHT(433,680);
cersco-1_g1159	zf-C2H2_jaz(121,138);zf-C2H2_jaz(175,192);TPR(813,985);NB-ARC(330,558);
cersco-1_g11619	sesB(60,310);DUF676(62,195);T-NACHT(348,600);
cersco-1_g1462	Patatin(12,245);NB-ARC(372,594);
cersco-1_g158	Goodbye(1,209);T-NACHT(283,516);
cersco-1_g2541	sesB(17,306);DUF676(24,179);Ank(864,1579);T-NACHT(346,625);
cersco-1_g2615	HeLo-like(2,170);sesA(2,188);Helo_like_N(1,168);T-NACHT(199,433);
cersco-1_g2622	HeLo-like(6,188);sesA(5,164);Helo_like_N(7,185);Ank(809,942);T-NACHT(261,510);
cersco-1_g2750	NAD1(44,206);Goodbye(7,235);Goodbye(15,135);T-NACHT(284,536);
cersco-1_g2832	sesB(23,384);DUF676(26,287);T-NACHT(444,695);
cersco-1_g2852	HeLo-like(1,164);sesA(1,176);Helo_like_N(2,161);T-NACHT(187,428);
cersco-1_g2862	sesB(54,321);DUF676(57,217);T-NACHT(352,638);
cersco-1_g2885	sesB(27,325);DUF676(33,222);Ank(973,1330);T-NACHT(373,613);
cersco-1_g29	sesB(102,357);DUF676(158,241);Ank(1226,1273);T-NACHT(442,569);T-NACHT(727,876);
cersco-1_g2906	HeLo-like(1,164);sesA(1,181);Helo_like_N(2,165);Ank(806,926);T-NACHT(193,428);
cersco-1_g3001	TPR(1160,1367);TPR(1858,1974);TPR(776,812);T-NACHT(314,553);
cersco-1_g3712	sesB(20,297);DUF676(19,165);TPR(854,1082);NB-ARC(371,609);
cersco-1_g3729	sesB(114,373);DUF676(117,258);Ank(1293,1327);T-NACHT(443,555);T-NACHT(749,892);
cersco-1_g3785	Goodbye(64,167);Ank(835,994);T-NACHT(199,439);
cersco-1_g3908	NAD1(46,349);Goodbye(156,350);NACHT_N(103,329);T-NACHT(388,630);
cersco-1_g3926	sesB(70,353);DUF676(68,228);NLRC4_HD2(782,850);HEAT(936,1343);HEAT(1016,1113);HEAT(1118,1280);HEAT(1283,1361);N-NACHT(436,652);
cersco-1_g4024	NAD1(69,227);Goodbye(24,245);Goodbye(29,146);Ank(684,950);Ank(1012,1492);T-NACHT(276,500);
cersco-1_g4159	HeLo-like(2,172);sesA(2,156);Helo_like_N(1,184);Ank(667,794);Ank(872,1037);T-NACHT(209,446);
cersco-1_g4177	sesB(20,302);DUF676(21,179);T-NACHT(369,622);
cersco-1_g4182	HeLo-like(6,170);sesA(5,169);Helo_like_N(1,166);Ank(823,964);T-NACHT(269,527);
cersco-1_g4203	HeLo-like(2,167);sesA(2,176);Helo_like_N(1,150);Ank(644,760);Ank(864,1466);T-NACHT(194,428);
cersco-1_g4615	HeLo-like(2,147);sesA(2,144);Helo_like_N(1,147);WD40dom(625,1078);T-NACHT(194,441);
cersco-1_g4646	Ank(540,684);T-NACHT(40,295);
cersco-1_g5020	TPR(443,822);NB-ARC(59,286);
cersco-1_g5365	sesB(18,348);DUF676(24,228);Ank(1062,1252);T-NACHT(404,645);
cersco-1_g5400	HeLo-like(6,151);sesA(5,157);Helo_like_N(6,179);T-NACHT(247,505);
cersco-1_g5436	HeLo-like(9,215);sesA(8,146);T-NACHT(263,547);
cersco-1_g5463	HET(23,157);WD40dom(718,1146);WD40dom(1198,1508);T-NACHT(296,535);
cersco-1_g6548	Goodbye(59,270);Ank(857,1130);T-NACHT(299,546);
cersco-1_g6659	HeLo-like(6,203);sesA(5,170);Helo_like_N(6,184);T-NACHT(225,524);
cersco-1_g6726	HeLo-like(2,178);sesA(2,176);Helo_like_N(1,183);Ank(840,913);T-NACHT(203,448);
cersco-1_g7050	HeLo-like(6,70);HeLo-like(76,181);T-NACHT(206,468);
cersco-1_g7117	sesB(15,267);DUF676(77,139);TPR(837,1072);NB-ARC(388,603);
cersco-1_g7155	HeLo-like(6,217);sesA(5,204);Helo_like_N(1,210);T-NACHT(318,571);
cersco-1_g7252	NAD1(45,175);Goodbye(7,230);Goodbye(13,128);Ank(897,1173);T-NACHT(258,495);
cersco-1_g7298	TPR(466,758);NB-ARC(40,271);
cersco-1_g7319	sesB(44,315);DUF676(40,182);Ank(899,1473);T-NACHT(356,628);
cersco-1_g7421	PNP_UDP_1(16,313);TPR(715,1246);NB-ARC(356,614);
cersco-1_g8075	sesB(25,300);DUF676(27,177);Ank(877,1117);Ank(1154,1425);T-NACHT(342,592);
cersco-1_g8212	sesB(36,64);sesB(76,209);DUF676(31,153);Ank(789,1065);Ank(1055,1366);T-NACHT(317,543);
cersco-1_g8441	Ank(805,990);T-NACHT(259,492);
cersco-1_g8545	Ank(550,697);T-NACHT(38,271);
cersco-1_g8581	NAD1(3,145);Goodbye(4,155);Goodbye(4,67);TPR(669,869);NB-ARC(184,396);
cersco-1_g8616	NAD1(40,335);Goodbye(83,371);NACHT_N(96,315);Ank(889,1089);T-NACHT(411,653);
cersco-1_g8629	HeLo-like(7,209);sesA(7,154);SesA(13,126);Ank(876,944);T-NACHT(272,566);
cersco-1_g8654	NAD1(76,221);Goodbye(13,291);APS_kinase(759,801);T-NACHT(275,521);
cersco-1_g8886	NAD1(25,203);Goodbye(23,262);Goodbye(23,76);T-NACHT(247,489);
cersco-1_g9025	TPR(423,727);NB-ARC(37,256);
cersco-1_g9026	HeLo-like(6,208);sesA(5,167);Helo_like_N(1,177);T-NACHT(243,513);
cersco-1_g9178	HeLo-like(6,206);sesA(5,147);Goodbye(112,202);Helo_like_N(6,199);T-NACHT(265,506);
cersco-1_g9797	sesB(23,245);DUF676(84,156);TPR(809,1106);NB-ARC(381,618);
cersco-1_g9821	sesA(9,162);T-NACHT(275,575);
cersco-1_g9823	Ank(556,674);Ank(693,1134);Ank(1298,1471);Ank(1574,2009);T-NACHT(90,320);
cersco-1_g9976+cersco-1_g9977	HeLo-like(2,180);sesA(2,170);Helo_like_N(1,197);Ank(1033,1193);Ank(1303,1530);T-NACHT(260,497);
cersco-1_newnlr0	PNP_UDP_1(42,326);Ank(841,1042);T-NACHT(338,574);
cersco-1_newnlr1	Ank(404,542);Ank(572,736);Ank(803,1714);
chacoc-1_g1007	HeLo-like(6,212);sesA(5,175);T-NACHT(268,529);
chacoc-1_g10253+chacoc-1_g10254+chacoc-1_g10255	sesB(30,83);T-NACHT(132,379);
chacoc-1_g10468	amyloid(22,40);TPR(488,698);NB-ARC(70,299);
chacoc-1_g10651	PNP_UDP_1(43,342);TPR(755,1111);NB-ARC(377,405);NB-ARC(409,591);
chacoc-1_g10685	HeLo-like(6,183);sesA(6,181);SesA(11,129);T-NACHT(237,278);T-NACHT(280,462);
chacoc-1_g10778	HeLo-like(6,213);sesA(5,155);T-NACHT(243,492);
chacoc-1_g10792	sesB(111,376);DUF676(109,256);Ank(1128,1273);T-NACHT(452,566);T-NACHT(662,814);
chacoc-1_g10805	Patatin(26,227);TPR(747,1092);NB-ARC(397,619);
chacoc-1_g10857	sesB(41,103);sesB(113,273);DUF676(40,151);TPR(786,1034);TPR(665,761);NB-ARC(318,546);
chacoc-1_g10861	NAD1(2,240);Goodbye(4,275);NACHT_N(3,220);WD40dom(704,1132);T-NACHT(301,546);
chacoc-1_g10889	WD40dom(694,880);WD40dom(979,1234);T-NACHT(95,330);
chacoc-1_g11002	Ank(550,787);T-NACHT(73,330);
chacoc-1_g11195	HeLo-like(6,260);sesA(5,142);Helo_like_N(1,145);T-NACHT(280,591);
chacoc-1_g11226	Goodbye(4,220);Goodbye(13,130);TPR(657,916);NB-ARC(250,470);
chacoc-1_g11329	HeLo-like(1,185);sesA(1,145);SesA(12,132);T-NACHT(243,486);
chacoc-1_g11353	Ank(659,747);T-NACHT(97,364);
chacoc-1_g1157	PNP_UDP_1(856,1127);ERCC3_RAD25_C(507,744);Helicase_C_3(103,163);Helicase_C_3(164,204);ResIII(325,481);Ank(1513,1725);T-NACHT(1149,1371);
chacoc-1_g11573	NAD1(55,191);Goodbye(3,208);Goodbye(43,122);T-NACHT(253,486);Ank(869,1115);
chacoc-1_g11699	HeLo-like(7,196);sesA(6,150);SesA(11,128);RNA_pol_I_TF(645,710);T-NACHT(334,621);
chacoc-1_g11742	NAD1(48,226);Goodbye(3,247);Goodbye(34,129);WD40dom(994,1289);Ank(825,934);T-NACHT(275,521);
chacoc-1_g11829	HeLo-like(70,201);NAD1(1047,1360);sesA(70,201);Goodbye(1113,1357);Helo_like_N(69,197);NACHT_N(1113,1338);Ank(459,575);T-NACHT(1397,1639);
chacoc-1_g11844	Patatin(9,206);NB-ARC(350,583);
chacoc-1_g11923	sesB(16,315);DUF676(22,194);T-NACHT(344,598);
chacoc-1_g11948	PNP_UDP_1(9,309);Ank(790,995);T-NACHT(377,619);
chacoc-1_g12018	sesB(113,371);sesB(411,666);DUF676(109,246);DUF676(411,556);Ank(1238,1370);Ank(1433,1846);T-NACHT(703,944);
chacoc-1_g1205	PNP_UDP_1(17,318);TPR(650,973);NB-ARC(327,495);
chacoc-1_g12198	sesB(38,184);sesB(196,255);DUF676(44,182);T-NACHT(284,521);WD40dom(828,933);WD40dom(996,1136);WD40dom(1180,1315);
chacoc-1_g12436	NAD1(376,686);Goodbye(445,712);NACHT_N(446,679);T-NACHT(770,1007);
chacoc-1_g12440	sesB(72,337);DUF676(80,216);WD40dom(927,1046);WD40dom(1123,1351);T-NACHT(367,620);
chacoc-1_g12468	sesB(93,398);DUF676(95,283);TPR(782,899);NB-ARC(447,667);
chacoc-1_g12500	Goodbye(115,324);T-NACHT(353,581);Ank(976,1177);
chacoc-1_g1254	HeLo-like(2,183);sesA(2,181);Helo_like_N(1,191);T-NACHT(210,445);
chacoc-1_g12541	NAD1(81,371);Goodbye(140,401);NACHT_N(163,310);Ank(958,1245);T-NACHT(512,761);
chacoc-1_g12791	NAD1(18,286);Goodbye(55,339);NACHT_N(65,280);Ank(832,1179);T-NACHT(359,606);
chacoc-1_g12909	WD40dom(446,1147);T-NACHT(52,296);
chacoc-1_g12910	sesB(44,184);DUF676(46,170);T-NACHT(302,548);
chacoc-1_g12934	TPR(466,566);TPR(567,601);NB-ARC(31,283);
chacoc-1_g1309	T-NACHT(38,307);
chacoc-1_g1358	Patatin(6,196);TPR(806,1087);NB-ARC(368,588);
chacoc-1_g1737	WD40dom(625,709);WD40dom(752,1042);T-NACHT(62,296);
chacoc-1_g1798	Patatin(18,217);TPR(883,1232);T-NACHT(384,630);
chacoc-1_g1903	HeLo-like(201,319);WD40dom(489,700);T-NACHT(87,337);
chacoc-1_g1911	Patatin(15,216);Patatin(1402,1580);TPR(808,919);TPR(1111,1248);TPR(2166,2314);TPR(2361,2640);TPR(1000,1027);NB-ARC(388,605);NB-ARC(1746,1972);
chacoc-1_g1968	TPR(446,538);NB-ARC(33,267);
chacoc-1_g1979	NAD1(49,224);Goodbye(3,223);Goodbye(13,127);Ank(850,1065);T-NACHT(274,534);
chacoc-1_g2120	HeLo-like(36,123);sesA(26,123);SesA(33,113);T-NACHT(220,481);
chacoc-1_g2179	sesB(35,267);DUF676(36,169);T-NACHT(324,597);
chacoc-1_g2259	PNP_UDP_1(15,320);T-NACHT(392,630);
chacoc-1_g2280	sesB(48,307);DUF676(52,205);Ank(786,1139);T-NACHT(339,579);
chacoc-1_g2355	sesB(30,295);DUF676(30,168);T-NACHT(322,586);
chacoc-1_g2361	HeLo-like(6,212);sesA(5,160);Helo_like_N(1,173);T-NACHT(240,508);
chacoc-1_g2532	sesB(16,328);DUF676(18,208);Ank(1121,1464);T-NACHT(399,643);
chacoc-1_g2825	WD40dom(534,774);WD40dom(775,1219);T-NACHT(149,351);
chacoc-1_g2895	PNP_UDP_1(1,291);T-NACHT(333,436);
chacoc-1_g2990	PNP_UDP_1(14,315);Ank(790,932);Ank(982,1049);Ank(1069,1152);T-NACHT(386,618);
chacoc-1_g302	NAD1(34,347);Goodbye(102,396);NACHT_N(113,328);WD40dom(786,1218);T-NACHT(383,628);
chacoc-1_g3092	Ank(260,1041);Ank(1125,1716);
chacoc-1_g3140	PNP_UDP_1(48,329);WD40dom(791,935);T-NACHT(385,639);
chacoc-1_g3173	HeLo-like(1,158);sesA(1,171);SesA(23,133);DUF3921(211,251);T-NACHT(262,533);
chacoc-1_g3193	TPR(628,873);NB-ARC(146,396);
chacoc-1_g3210	CorA(1418,1520);TPR(649,944);NB-ARC(231,462);
chacoc-1_g3279	HeLo-like(7,206);sesA(5,181);T-NACHT(246,513);
chacoc-1_g3280	NAD1(5,243);Goodbye(5,296);Ank(934,1323);T-NACHT(331,586);
chacoc-1_g3315	Goodbye(9,238);Goodbye(13,138);TPR(981,1095);T-NACHT(280,541);
chacoc-1_g3318	HET(22,150);WD40dom(694,965);T-NACHT(283,525);
chacoc-1_g3425	HeLo-like(1,166);sesA(1,161);Helo_like_N(6,162);T-NACHT(197,379);
chacoc-1_g3441	HeLo-like(237,398);sesA(237,391);Helo_like_N(236,417);Ank(977,1107);
chacoc-1_g3554	PNP_UDP_1(28,352);Ank(897,1405);T-NACHT(402,653);
chacoc-1_g3561	PNP_UDP_1(17,326);Ank(753,942);T-NACHT(397,634);
chacoc-1_g366	HeLo-like(10,158);sesA(7,171);Helo_like_N(11,127);Ank(484,704);Ank(721,863);Ank(889,983);T-NACHT(184,417);
chacoc-1_g3754	amyloid(24,40);TPR(507,682);NB-ARC(70,315);
chacoc-1_g3899	TPR(542,778);NB-ARC(190,406);
chacoc-1_g3905	sesB(217,466);DUF676(286,334);TPR(904,958);NB-ARC(481,715);
chacoc-1_g3999	NAD1(32,170);sesA(194,231);Goodbye(7,292);Goodbye(27,132);Ank(820,963);Ank(1011,1145);Ank(1098,1154);T-NACHT(277,501);
chacoc-1_g4011	NB-ARC(186,407);
chacoc-1_g4250	HeLo-like(4,119);sesA(4,162);SesA(11,128);WD40dom(612,831);T-NACHT(206,455);
chacoc-1_g4268	TPR(273,573);NB-ARC(36,171);
chacoc-1_g4357	HeLo-like(2,140);sesA(2,140);Helo_like_N(1,140);WD40dom(613,776);T-NACHT(178,426);
chacoc-1_g4371	PNP_UDP_1(72,395);TPR(789,971);NB-ARC(430,658);
chacoc-1_g4423	NAD1(64,357);Goodbye(109,391);NACHT_N(116,337);T-NACHT(417,672);WD40dom(823,985);
chacoc-1_g4447	PNP_UDP_1(14,342);TPR(878,1206);NB-ARC(378,594);
chacoc-1_g4504	NAD1(69,345);Goodbye(100,403);NACHT_N(114,327);T-NACHT(389,635);
chacoc-1_g5170	HeLo-like(6,200);sesA(5,155);Helo_like_N(6,203);T-NACHT(260,520);
chacoc-1_g5272	sesB(25,207);DUF676(31,120);T-NACHT(245,397);
chacoc-1_g5337	PNP_UDP_1(16,273);WD40dom(727,799);T-NACHT(326,568);
chacoc-1_g5377	HeLo-like(2,136);sesA(2,141);Helo_like_N(1,136);T-NACHT(177,426);
chacoc-1_g5426	HeLo-like(2,150);sesA(2,145);Helo_like_N(1,145);WD40dom(614,642);T-NACHT(188,426);
chacoc-1_g5518	sesB(115,361);DUF676(154,239);Ank(752,1246);T-NACHT(426,625);
chacoc-1_g5570	amyloid(19,42);TPR(471,906);NB-ARC(70,291);
chacoc-1_g5831	amyloid(4,30);TPR(488,596);NB-ARC(54,288);
chacoc-1_g5874	PNP_UDP_1(17,317);TPR(742,835);NB-ARC(338,573);
chacoc-1_g603	sesB(161,414);DUF676(163,306);DUF998(1080,1122);TPR(816,1049);NB-ARC(425,655);
chacoc-1_g6080	HET(26,158);WD40dom(674,744);T-NACHT(277,518);
chacoc-1_g6173	PNP_UDP_1(11,303);T-NACHT(360,611);Ank(844,909);
chacoc-1_g6617	sesB(110,372);DUF676(107,261);Ank(1133,1279);T-NACHT(455,561);T-NACHT(619,801);
chacoc-1_g6623	Ank(470,681);T-NACHT(19,262);
chacoc-1_g670	T-NACHT(166,415);
chacoc-1_g6756	HeLo-like(1,158);sesA(1,159);Helo_like_N(2,150);Ank(703,798);T-NACHT(161,391);
chacoc-1_g6888	sesB(48,311);DUF676(50,202);WD40dom(885,1195);WD40dom(1212,1399);T-NACHT(350,587);
chacoc-1_g689	Patatin(13,270);WD40dom(1177,1365);WD40dom(1388,1507);Ank(847,1129);T-NACHT(370,614);
chacoc-1_g6898	amyloid(8,25);TPR(511,562);NB-ARC(56,286);
chacoc-1_g7094	HeLo-like(1,171);sesA(1,183);Helo_like_N(2,164);Pkinase(875,1153);Ank(602,812);T-NACHT(200,406);
chacoc-1_g724	NAD1(119,258);NAD1(302,335);NACHT_N(178,260);NACHT_N(309,332);WD40dom(862,1596);T-NACHT(462,718);
chacoc-1_g7415	HeLo-like(431,605);sesA(430,597);Helo_like_N(426,597);TatD_DNase(51,418);NB-ARC(686,902);
chacoc-1_g7429	amyloid(5,26);TPR(463,580);NB-ARC(52,278);
chacoc-1_g7480	HeLo-like(1,215);sesA(1,173);Helo_like_N(2,210);TPR(679,1044);NB-ARC(237,454);
chacoc-1_g7549	Ank(225,374);
chacoc-1_g759	HeLo-like(1,244);HeLo(6,233);T-NACHT(275,531);
chacoc-1_g7660	Ank(422,672);Ank(697,1243);T-NACHT(2,55);
chacoc-1_g7662	Ank(248,395);T-NACHT(3,51);
chacoc-1_g770	NAD1(125,251);Goodbye(53,295);Torsin(777,819);T-NACHT(305,486);
chacoc-1_g774	sesB(152,418);DUF676(157,294);Ank(1187,1279);T-NACHT(492,615);T-NACHT(713,838);
chacoc-1_g7872	NB-ARC(28,258);
chacoc-1_g8649	sesB(4,75);Ank(637,970);T-NACHT(112,356);
chacoc-1_g8728	sesB(92,356);DUF676(98,238);WD40dom(932,1025);WD40dom(1050,1154);WD40dom(1217,1302);T-NACHT(386,617);
chacoc-1_g8765	PNP_UDP_1(15,321);Ank(806,935);T-NACHT(393,631);
chacoc-1_g9259	TPR(669,901);NB-ARC(279,494);
chacoc-1_g935	sesB(29,289);DUF676(25,182);T-NACHT(323,585);
chacoc-1_g9442	HeLo-like(6,214);sesA(5,163);T-NACHT(273,560);
chacoc-1_g9480	amyloid(11,37);NB-ARC(64,298);
chacoc-1_g9592	sesB(24,301);DUF676(27,178);Ank(875,1402);T-NACHT(344,616);
chacoc-1_g9667	Ank(465,720);T-NACHT(151,393);
chacoc-1_g9773	T-NACHT(20,196);
chacoc-1_g992	PNP_UDP_1(47,327);Ank(811,1021);T-NACHT(366,596);
chacoc-1_g9941	sesB(145,393);DUF676(146,292);T-NACHT(431,704);
chacoc-1_g9973	NAD1(24,227);Goodbye(13,278);Goodbye(23,141);Ank(819,905);T-NACHT(297,534);
chafim-1_g10153	sesB(47,308);DUF676(55,192);TPR(749,1150);NB-ARC(352,590);
chafim-1_g10336	HeLo-like(6,154);sesA(4,147);Helo_like_N(4,149);T-NACHT(198,468);
chafim-1_g10350	PNP_UDP_1(54,379);Ank(911,1447);T-NACHT(410,650);
chafim-1_g10407	HeLo-like(4,184);HeLo-like(311,428);sesA(4,138);sesA(310,398);Helo_like_N(5,161);WD40dom(599,1107);T-NACHT(197,447);
chafim-1_g10891	Ank(445,686);T-NACHT(4,180);
chafim-1_g10892	NAD1(13,239);Goodbye(16,250);Goodbye(45,139);Ank(818,1351);T-NACHT(283,536);
chafim-1_g11026	TPR(419,689);NB-ARC(21,238);
chafim-1_g11086	sesB(70,321);DUF676(71,213);T-NACHT(356,641);
chafim-1_g11220	sesB(100,360);DUF676(107,259);WD40dom(945,1205);WD40dom(1282,1400);T-NACHT(397,629);
chafim-1_g11226	HeLo-like(1,164);sesA(1,176);Helo_like_N(3,151);Ank(751,850);T-NACHT(192,422);
chafim-1_g11304+chafim-1_g11305	NAD1(9,385);Goodbye(138,383);NACHT_N(138,363);T-NACHT(422,664);
chafim-1_g11336	HeLo(6,246);T-NACHT(297,555);
chafim-1_g11338	HeLo-like(6,181);sesA(5,158);Helo_like_N(6,172);T-NACHT(264,530);
chafim-1_g11422	NAD1(4,195);Goodbye(5,281);Ank(826,1330);T-NACHT(268,439);
chafim-1_g11428	HeLo-like(7,181);sesA(5,185);T-NACHT(246,513);
chafim-1_g11438	sesB(47,313);DUF676(52,200);TPR(835,1127);NB-ARC(397,631);
chafim-1_g1282+chafim-1_g1283	Patatin(15,216);Patatin(1397,1576);TPR(2162,2274);TPR(2340,2574);TPR(810,1073);TPR(1104,1245);NB-ARC(388,605);NB-ARC(1743,1969);
chafim-1_g1403	sesB(50,315);DUF676(54,195);Ank(811,1118);T-NACHT(347,587);
chafim-1_g160	WD40dom(489,1202);T-NACHT(66,306);
chafim-1_g187	NAD1(188,515);Goodbye(266,566);Lipocalin_5(20,126);NACHT_N(268,497);Ank(1014,1319);T-NACHT(595,841);
chafim-1_g188+chafim-1_g189	PNP_UDP_1(17,384);Ank(930,1022);T-NACHT(455,690);
chafim-1_g2052	HeLo-like(4,121);sesA(4,165);SesA(11,130);WD40dom(612,1186);T-NACHT(208,457);
chafim-1_g2094	sesB(29,292);DUF676(33,179);T-NACHT(322,583);
chafim-1_g2218	T-NACHT(162,387);
chafim-1_g2284	sesB(23,335);DUF676(25,240);Ank(933,1033);T-NACHT(369,614);
chafim-1_g2348	sesB(67,322);DUF676(71,208);WD40dom(922,1023);WD40dom(1063,1346);T-NACHT(366,601);
chafim-1_g2758	sesB(18,279);DUF676(75,157);TPR(832,1056);NB-ARC(350,582);
chafim-1_g3048	NAD1(67,352);Goodbye(88,392);NACHT_N(88,332);Ank(904,1208);T-NACHT(425,665);
chafim-1_g3059	sesB(113,378);DUF676(118,256);Ank(1103,1265);T-NACHT(453,570);T-NACHT(651,793);
chafim-1_g3559	sesB(80,359);DUF676(84,268);Orf78(1314,1376);T-NACHT(422,682);
chafim-1_g3582	sesB(3,93);Ank(678,1193);T-NACHT(156,403);
chafim-1_g3647	NAD1(26,272);Goodbye(98,307);Ank(956,1159);T-NACHT(335,563);
chafim-1_g3748	Ank(541,757);Ank(801,1252);Ank(1398,2053);T-NACHT(75,308);
chafim-1_g3796	HeLo-like(36,244);sesA(35,208);Ank(809,1024);T-NACHT(288,578);
chafim-1_g38	HeLo-like(6,233);sesA(5,159);sesA(206,248);Helo_like_N(1,184);SesA(217,245);Ank(798,930);T-NACHT(271,561);
chafim-1_g3807	NAD1(43,392);Goodbye(152,424);NACHT_N(161,372);WD40dom(847,1238);T-NACHT(453,698);
chafim-1_g3829	NAD1(4,239);Goodbye(6,300);NACHT_N(51,207);Ank(949,1231);Ank(814,933);T-NACHT(319,561);
chafim-1_g4413	HeLo-like(4,165);sesA(5,160);Helo_like_N(5,172);YcaO_C(447,483);Ank(626,1076);T-NACHT(196,431);
chafim-1_g4549	Patatin(71,281);T-NACHT(678,1028);
chafim-1_g4585	sesB(60,343);DUF676(57,218);NLRC4_HD2(758,824);HEAT(895,1126);HEAT(1144,1377);N-NACHT(418,632);
chafim-1_g4608	WAC_Acf1_DNA_bd(395,454);Ank(1148,1258);T-NACHT(688,925);
chafim-1_g4627	HeLo-like(6,174);sesA(5,167);Helo_like_N(6,185);T-NACHT(256,516);
chafim-1_g4678	HeLo-like(6,184);sesA(5,174);SesA(12,125);T-NACHT(163,334);
chafim-1_g4801	PNP_UDP_1(14,337);TPR(870,1085);TPR(1148,1169);NB-ARC(375,586);
chafim-1_g4816	sesB(62,346);DUF676(70,209);WD40dom(897,1358);T-NACHT(386,637);
chafim-1_g4826	TPR(486,780);NB-ARC(72,295);
chafim-1_g5008	sesB(28,339);DUF676(29,231);Ank(1165,1576);T-NACHT(414,658);
chafim-1_g5245	HeLo(5,193);T-NACHT(265,520);
chafim-1_g5298	sesB(42,124);sesB(126,186);TPR(520,821);NB-ARC(196,369);
chafim-1_g5303	sesB(30,268);DUF676(27,172);T-NACHT(331,606);
chafim-1_g5422	NAD1(50,168);Goodbye(7,275);Goodbye(18,132);Ank(884,983);Ank(1079,1225);T-NACHT(260,495);
chafim-1_g5569	PNP_UDP_1(9,28);PNP_UDP_1(32,285);Ank(815,968);Ank(1043,1128);Ank(1499,1816);T-NACHT(355,626);
chafim-1_g5942	sesB(130,382);DUF676(129,278);Ank(892,1148);T-NACHT(421,668);
chafim-1_g6003	NPR3(291,417);TPR(458,760);NB-ARC(2,205);
chafim-1_g6130	PNP_UDP_1(50,330);Ank(859,1286);T-NACHT(390,629);
chafim-1_g6131	sesB(20,285);DUF676(79,163);TPR(793,1097);NB-ARC(342,552);
chafim-1_g6287	TPR(453,733);NB-ARC(32,263);
chafim-1_g6416	HeLo-like(2,183);sesA(2,181);Helo_like_N(1,184);T-NACHT(209,445);
chafim-1_g6419	Ank(761,832);T-NACHT(199,445);
chafim-1_g6473	CorA(1511,1701);Ank(651,995);Ank(1006,1339);T-NACHT(193,435);
chafim-1_g6476	sesB(15,302);DUF676(16,196);Ank(930,1071);T-NACHT(337,583);
chafim-1_g6533	HeLo-like(6,214);sesA(5,166);Helo_like_N(6,188);T-NACHT(245,429);
chafim-1_g6593	sesB(29,293);DUF676(33,176);T-NACHT(323,587);
chafim-1_g7827	sesB(18,353);DUF676(20,237);Ank(830,991);T-NACHT(375,614);
chafim-1_g7839	NAD1(58,211);Goodbye(18,237);T-NACHT(269,516);
chafim-1_g7852	NAD1(21,312);Goodbye(74,278);NACHT_N(78,253);T-NACHT(372,605);
chafim-1_g8109	sesB(71,327);DUF676(80,219);WD40dom(907,1029);WD40dom(1096,1308);T-NACHT(369,603);
chafim-1_g8122	Ank(464,650);Ank(655,1188);T-NACHT(124,361);
chafim-1_g8233	T-NACHT(68,299);
chafim-1_g8326	sesB(117,384);DUF676(116,255);zf-C2H2(1245,1267);zf-C2H2(1273,1295);zf-C2H2(1313,1329);T-NACHT(631,863);
chafim-1_g8398	sesB(21,301);DUF676(90,170);TPR(814,1131);NB-ARC(398,634);
chafim-1_g8458	NB-ARC(26,265);
chafim-1_g870	HeLo-like(56,219);sesA(56,218);Helo_like_N(55,219);Ank(893,976);T-NACHT(246,479);
chafim-1_g8788	NAD1(32,235);Goodbye(18,286);Goodbye(31,149);Ank(821,1058);T-NACHT(305,543);
chafim-1_g893	NAD1(46,230);Goodbye(4,222);Goodbye(13,127);Ank(1000,1072);Ank(839,971);T-NACHT(274,534);
chafim-1_g9132	NAD1(30,363);Goodbye(117,407);NACHT_N(118,344);Ank(946,1379);T-NACHT(451,692);
chafim-1_g9192	NAD1(7,227);Goodbye(1,278);Ank(717,1123);Ank(1195,1741);T-NACHT(298,528);
chafim-1_g9256	HeLo-like(1,168);sesA(1,140);Helo_like_N(2,164);Pkinase(914,1197);Ank(638,850);T-NACHT(200,438);
chafim-1_g9448	HeLo-like(6,185);sesA(5,162);SesA(12,127);T-NACHT(228,477);
chafim-1_g953	Ank(478,1157);Ank(1105,1255);Ank(1329,1938);T-NACHT(88,208);
chafim-1_g9803	sesB(72,337);DUF676(80,215);WD40dom(930,1044);WD40dom(1122,1350);T-NACHT(367,620);
chafim-1_g9831	T-NACHT(43,294);Ank(497,915);
chafim-1_g9887	HeLo-like(1,216);sesA(1,141);Helo_like_N(2,210);TPR(666,1043);NB-ARC(237,454);
chafim-1_newnlr0	Ank(430,680);Ank(552,904);T-NACHT(10,251);
chalep-1_g10127	HeLo-like(28,168);sesA(30,108);SesA(28,100);T-NACHT(221,519);
chalep-1_g10535	HeLo-like(92,259);sesA(92,256);Helo_like_N(92,251);Ank(801,1061);T-NACHT(289,521);
chalep-1_g1138	HeLo-like(400,544);sesA(399,544);T-NACHT(582,847);
chalep-1_g1436	HeLo-like(6,182);sesA(1,153);Helo_like_N(6,135);T-NACHT(280,543);
chalep-1_g1578	sesB(18,314);DUF676(24,200);Ank(968,1195);T-NACHT(384,628);
chalep-1_g2315	NAD1(115,425);Goodbye(164,442);NACHT_N(170,406);Ank(1066,1351);T-NACHT(464,722);
chalep-1_g2318	sesB(48,303);DUF676(50,191);Fructosamin_kin(1680,1857);WD40dom(915,1338);T-NACHT(348,582);
chalep-1_g2453	PNP_UDP_1(14,316);Ank(625,761);Ank(793,917);T-NACHT(368,597);
chalep-1_g2589	HeLo-like(58,242);sesA(57,210);Helo_like_N(58,201);T-NACHT(307,575);
chalep-1_g2676	sesB(71,325);DUF676(80,217);WD40dom(917,1029);WD40dom(1098,1331);T-NACHT(369,602);
chalep-1_g2935	NAD1(162,372);Goodbye(174,426);Goodbye(184,302);A2M(67,104);TPR(1104,1265);T-NACHT(465,714);
chalep-1_g3116	NAD1(43,207);Goodbye(30,222);Goodbye(33,127);T-NACHT(258,414);
chalep-1_g3163	PNP_UDP_1(14,354);TPR(890,1214);NB-ARC(402,615);
chalep-1_g3348	NAD1(4,240);Goodbye(4,293);SPRY(1543,1634);Ank(944,1090);Ank(1100,1429);T-NACHT(328,585);
chalep-1_g3386+chalep-1_g3385	sesB(203,457);DUF676(212,351);Inv-AAD(36,160);WD40dom(1038,1153);WD40dom(1174,1433);T-NACHT(486,723);
chalep-1_g4336	Ank(490,736);Ank(780,1670);Ank(1691,1867);Ank(1808,2012);T-NACHT(79,313);
chalep-1_g4341	HeLo-like(2,164);sesA(2,162);Helo_like_N(1,165);T-NACHT(192,377);
chalep-1_g4548	CorA(917,979);Ank(582,813);T-NACHT(199,439);
chalep-1_g4580	sesB(100,383);DUF676(101,282);NB-ARC(373,594);
chalep-1_g4583	NAD1(19,204);Goodbye(47,199);DIT1_PvcA(1225,1358);NACHT_N(53,184);Ank(663,807);Ank(827,954);Ank(966,1165);T-NACHT(222,417);
chalep-1_g4746	sesB(51,328);DUF676(60,238);T-NACHT(390,433);T-NACHT(476,597);
chalep-1_g4765	HeLo-like(1,168);sesA(1,181);Pkinase(880,1159);Ank(648,815);T-NACHT(200,437);
chalep-1_g481	NAD1(58,376);Goodbye(123,413);NACHT_N(123,352);WD40dom(847,1401);T-NACHT(446,692);
chalep-1_g5173	Ank(994,1099);T-NACHT(612,818);
chalep-1_g5265	PNP_UDP_1(1405,1685);MULE(816,911);Ank(2189,2548);Ank(2481,2549);T-NACHT(1756,1993);
chalep-1_g5279	amyloid(5,29);TPR(466,831);NB-ARC(56,284);
chalep-1_g5281	PNP_UDP_1(192,488);WD40dom(913,1129);T-NACHT(557,643);T-NACHT(697,755);
chalep-1_g5309	Ank(481,569);T-NACHT(1,206);
chalep-1_g5550	amyloid(12,32);DUF3435(1117,1394);WD40dom(463,850);T-NACHT(66,308);
chalep-1_g5831+chalep-1_g5832	sesB(31,263);DUF676(40,159);WD40dom(825,1133);WD40dom(1145,1274);T-NACHT(300,409);T-NACHT(428,513);
chalep-1_g5841	Patatin(13,38);TPR(411,499);TPR(662,732);NB-ARC(56,202);
chalep-1_g5894	Ank(674,1814);T-NACHT(173,422);
chalep-1_g5976	HeLo-like(2,160);sesA(2,144);Helo_like_N(1,149);WD40dom(626,801);T-NACHT(196,443);
chalep-1_g6015	PNP_UDP_1(17,319);TPR(777,1101);NB-ARC(353,586);
chalep-1_g6142	amyloid(2,26);WD40dom(493,998);T-NACHT(65,336);
chalep-1_g6256	WD40dom(581,725);WD40dom(449,493);T-NACHT(28,267);
chalep-1_g6359	TPR(416,630);NB-ARC(18,239);
chalep-1_g6507	HeLo-like(6,193);sesA(5,161);SesA(12,125);Ank(735,915);T-NACHT(235,505);
chalep-1_g6515	Ank(510,1252);Ank(1406,2064);T-NACHT(65,297);
chalep-1_g6609	amyloid(5,30);TPR(484,1081);NB-ARC(54,287);
chalep-1_g6613	amyloid(5,30);TPR(464,646);NB-ARC(54,287);
chalep-1_g6624	sesB(161,397);DUF676(157,307);NLRC4_HD2(754,819);HEAT(892,1258);N-NACHT(472,674);
chalep-1_g6705+chalep-1_g6706	HeLo-like(6,242);sesA(6,151);SesA(14,126);T-NACHT(263,345);T-NACHT(348,479);
chalep-1_g6799	amyloid(6,30);TPR(455,521);NB-ARC(55,282);
chalep-1_g7312	HeLo-like(2,169);sesA(2,172);Helo_like_N(1,173);Ank(849,908);T-NACHT(199,432);
chalep-1_g7339	NAD1(25,244);Goodbye(39,270);TPR(769,1256);NB-ARC(325,505);
chalep-1_g7522	HeLo-like(2,148);sesA(2,146);Helo_like_N(1,145);WD40dom(615,901);T-NACHT(189,432);
chalep-1_g7556	HeLo-like(4,89);sesA(4,69);Ank(552,998);T-NACHT(120,356);
chalep-1_g7562	PNP_UDP_1(103,300);PNP_UDP_1(315,368);Ank(788,937);T-NACHT(439,657);
chalep-1_g7598	HeLo-like(2,154);sesA(2,147);Helo_like_N(1,146);WD40dom(625,1119);WD40dom(1145,1251);T-NACHT(189,437);
chalep-1_g7850	PNP_UDP_1(21,328);TPR(730,1111);NB-ARC(362,585);
chalep-1_g7871	Ank(528,1366);Ank(1432,1932);Ank(1981,2065);T-NACHT(64,109);T-NACHT(117,279);
chalep-1_g795	NAD1(41,327);Goodbye(92,383);NACHT_N(105,307);WD40dom(898,1010);WD40dom(784,860);T-NACHT(369,615);
chalep-1_g8021	T-NACHT(289,582);
chalep-1_g8233	PNP_UDP_1(16,313);TPR(676,785);NB-ARC(338,562);
chalep-1_g8251	sesB(83,340);DUF676(91,226);WD40dom(953,1065);WD40dom(1144,1372);T-NACHT(381,634);
chalep-1_g8255+chalep-1_g8256	PNP_UDP_1(50,330);Ank(851,1133);T-NACHT(390,630);
chalep-1_g8284	sesB(185,432);DUF676(187,340);T-NACHT(471,744);
chalep-1_g8389	TPR(175,222);TPR(250,345);
chalep-1_g8582	sesB(19,284);DUF676(65,161);TPR(790,1143);NB-ARC(339,548);
chalep-1_g865	HeLo-like(104,308);sesA(103,275);SesA(112,240);T-NACHT(378,644);
chalep-1_g8714	Patatin(12,211);Patatin(1396,1596);TPR(2485,2573);TPR(2184,2306);TPR(2398,2426);TPR(794,879);TPR(980,1202);NB-ARC(379,592);NB-ARC(1759,1978);
chalep-1_g9539	PNP_UDP_1(9,306);Ank(838,1212);T-NACHT(379,622);
chathe-1_g5070	sesB(2,249);DUF676(1,136);WD40dom(838,948);WD40dom(976,1221);T-NACHT(290,527);
chathe-1_g5254	NAD1(3,238);Goodbye(4,285);SPRY(1475,1619);Ank(927,1420);T-NACHT(326,587);
chathe-1_g5261	NAD1(34,356);Goodbye(101,354);NACHT_N(102,334);T-NACHT(393,488);T-NACHT(501,589);
chathe-1_g5300	sesB(66,317);DUF676(71,212);WD40dom(797,1034);WD40dom(1091,1337);T-NACHT(379,616);
chathe-1_g6019	Patatin(12,213);TPR(783,1192);NB-ARC(372,590);
chathe-1_g6837	sesB(5,124);NB-ARC(262,441);TPR(481,507);
chathe-1_g6961	sesB(80,339);DUF676(79,224);T-NACHT(388,636);
chathe-1_newnlr0	Ank(341,671);T-NACHT(5,145);
chathe-1_newnlr1	Ank(361,430);T-NACHT(5,145);
chathe-1_newnlr10	HeLo-like(6,182);sesA(6,168);Helo_like_N(5,183);Ank(652,1283);T-NACHT(219,454);
chathe-1_newnlr11	HeLo-like(6,175);sesA(6,166);Helo_like_N(6,145);T-NACHT(177,401);
chathe-1_newnlr12	Ank(469,749);T-NACHT(35,259);
chathe-1_newnlr13	CNOT1_TTP_bind(280,329);T-NACHT(5,264);
chathe-1_newnlr14	Ank(490,713);T-NACHT(38,273);
chathe-1_newnlr15	sesB(2,163);DUF676(11,74);Ank(738,1460);T-NACHT(196,344);
chathe-1_newnlr16	sesB(55,319);DUF676(61,203);T-NACHT(348,584);
chathe-1_newnlr17	Ank(346,561);T-NACHT(8,146);
chathe-1_newnlr18	T-NACHT(111,378);
chathe-1_newnlr19	T-NACHT(50,297);
chathe-1_newnlr2	T-NACHT(40,303);
chathe-1_newnlr20	Ank(390,611);T-NACHT(2,115);T-NACHT(116,193);
chathe-1_newnlr3	Ank(528,944);T-NACHT(100,335);
chathe-1_newnlr4	WD40dom(340,450);WD40dom(476,616);WD40dom(642,836);
chathe-1_newnlr5	Ank(361,797);T-NACHT(9,156);
chathe-1_newnlr6	Ank(466,729);T-NACHT(39,274);
chathe-1_newnlr7	Ank(395,580);T-NACHT(47,282);
chathe-1_newnlr8	Ank(328,498);T-NACHT(6,153);
chathe-1_newnlr9	T-NACHT(4,152);
corina-1_g10135	HeLo-like(1,172);sesA(1,178);Helo_like_N(2,173);Ank(667,903);Ank(904,1205);T-NACHT(203,440);
corina-1_g10147	HeLo-like(6,240);sesA(5,176);SesA(44,145);Ank(774,946);T-NACHT(251,516);
corina-1_g10352	sesB(63,316);DUF676(72,207);MFS_1(1649,1956);MFS_1(1994,2101);WD40dom(918,996);WD40dom(1115,1365);T-NACHT(359,610);
corina-1_g10445	NAD1(63,383);Goodbye(122,428);NACHT_N(123,244);NACHT_N(251,363);WD40dom(849,1158);WD40dom(1190,1556);T-NACHT(444,698);
corina-1_g10449	sesB(57,318);DUF676(62,227);TPR(735,1069);NB-ARC(361,589);
corina-1_g10504	NLRC4_HD2(900,975);HEAT(1100,1340);N-NACHT(557,765);
corina-1_g10611	amyloid(7,29);WD40dom(502,860);T-NACHT(70,312);
corina-1_g10860+corina-1_g10859	Ank(536,1234);T-NACHT(54,302);
corina-1_g10897+corina-1_g10898	NB-ARC(1,40);NB-ARC(48,140);
corina-1_g11198	sesB(3,155);T-NACHT(202,447);
corina-1_g11472	sesB(19,125);sesB(134,202);DUF676(21,120);T-NACHT(240,482);
corina-1_g11730	Patatin(8,217);TPR(664,1092);NB-ARC(335,488);
corina-1_g1251	PNP_UDP_1(11,305);TPR(783,891);NB-ARC(394,548);
corina-1_g1292+corina-1_g1293	NAD1(4,331);Goodbye(82,358);NACHT_N(82,309);T-NACHT(388,635);
corina-1_g1596	sesB(69,331);DUF676(72,212);Fructosamin_kin(1722,1995);WD40dom(943,1044);WD40dom(1080,1335);T-NACHT(369,601);
corina-1_g178	Patatin(15,216);Patatin(1443,1645);TPR(796,887);TPR(2213,2343);TPR(2424,2472);TPR(1101,1203);TPR(2509,2611);NB-ARC(384,591);NB-ARC(1806,2020);
corina-1_g1829	HeLo(1243,1449);Chromate_transp(750,916);Chromate_transp(1050,1229);T-NACHT(1502,1760);
corina-1_g2114+corina-1_g2113	TPR(361,612);NB-ARC(18,112);NB-ARC(115,199);
corina-1_g2343	sesB(25,309);DUF676(26,172);Ank(839,1002);T-NACHT(371,617);
corina-1_g2375	WD40dom(501,978);T-NACHT(80,319);
corina-1_g2499	sesB(65,341);DUF676(70,230);WD40dom(937,1343);T-NACHT(381,629);
corina-1_g2628	sesB(23,305);DUF676(28,179);Ank(880,1619);T-NACHT(344,616);
corina-1_g2668	NAD1(68,379);Goodbye(132,379);Hce2(1140,1248);NACHT_N(132,357);T-NACHT(416,658);
corina-1_g2712	HeLo-like(1,181);sesA(1,172);Helo_like_N(2,178);Ank(944,1176);Ank(1354,1675);Ank(1701,2008);Ank(2046,2157);Ank(713,863);T-NACHT(208,446);
corina-1_g2958	Ank(465,623);Ank(729,785);T-NACHT(15,249);
corina-1_g3007	NAD1(2,346);Goodbye(99,378);NACHT_N(99,326);Ank(963,1449);T-NACHT(415,661);
corina-1_g3144	NAD1(4,243);Goodbye(5,295);SPRY(1492,1626);Ank(930,1359);Ank(1380,1432);T-NACHT(330,586);
corina-1_g3242	p450(237,372);NB-ARC(6,155);
corina-1_g3362	HeLo-like(1,175);sesA(1,174);Helo_like_N(7,180);Ank(820,905);T-NACHT(276,544);
corina-1_g3370	HeLo-like(6,212);sesA(6,149);SesA(12,129);T-NACHT(238,497);
corina-1_g3965	sesB(36,263);DUF676(75,157);TPR(652,967);NB-ARC(318,536);
corina-1_g4130	amyloid(29,47);TPR(444,926);NB-ARC(74,307);
corina-1_g418	sesB(75,274);DUF676(83,209);WD40dom(869,986);WD40dom(1071,1298);T-NACHT(309,562);
corina-1_g429	sesB(69,351);DUF676(65,217);NLRC4_HD2(766,831);HEAT(931,1030);HEAT(1061,1180);N-NACHT(424,638);
corina-1_g4655	sesB(67,296);DUF676(106,174);NB-ARC(316,550);
corina-1_g4666	NAD1(146,435);Goodbye(203,479);Ank(1080,1425);T-NACHT(504,595);T-NACHT(627,720);
corina-1_g4723	HeLo-like(9,155);sesA(7,169);Helo_like_N(10,154);Ank(608,1008);T-NACHT(186,425);
corina-1_g4749	NAD1(41,225);Goodbye(4,246);Goodbye(24,127);Ank(881,1256);Ank(1549,1623);T-NACHT(274,533);
corina-1_g4755	sesB(106,365);DUF676(112,264);WD40dom(923,1359);T-NACHT(401,633);
corina-1_g487	HeLo-like(1,189);sesA(1,172);Helo_like_N(6,192);Ank(605,931);T-NACHT(226,409);
corina-1_g4910	Patatin(9,264);TPR(753,968);NB-ARC(355,589);
corina-1_g5006	sesB(3,139);DUF676(3,36);Ank(706,993);T-NACHT(183,424);
corina-1_g5059	HeLo-like(2,147);sesA(2,145);Helo_like_N(1,145);WD40dom(625,929);T-NACHT(189,438);
corina-1_g5125	NAD1(5,233);Goodbye(8,261);NACHT_N(62,217);Ank(808,883);Ank(933,1063);T-NACHT(327,559);
corina-1_g5312	T-NACHT(22,282);
corina-1_g5371	Goodbye(123,213);Goodbye(217,288);Ank(919,1099);T-NACHT(320,553);
corina-1_g5417	PNP_UDP_1(1,66);T-NACHT(131,367);
corina-1_g5592	sesB(378,628);DUF676(378,542);Fructosamin_kin(39,251);WD40dom(1206,1478);T-NACHT(658,896);
corina-1_g5753	NAD1(56,175);Goodbye(24,267);zf-C2H2_4(937,959);zf-C2H2_4(965,987);T-NACHT(288,549);
corina-1_g5776	HeLo-like(2,181);sesA(2,177);Helo_like_N(1,204);T-NACHT(210,445);
corina-1_g5974	TPR(490,795);NB-ARC(31,260);
corina-1_g6493	Ank(467,975);Ank(875,1999);T-NACHT(53,289);
corina-1_g6726	Ank(517,1392);Ank(1448,2163);T-NACHT(74,307);
corina-1_g673	NAD1(29,250);Goodbye(71,324);Ank(893,1169);T-NACHT(324,553);
corina-1_g7004	sesB(55,322);DUF676(62,221);Ank(840,1157);T-NACHT(413,653);
corina-1_g7057	T-NACHT(1,174);
corina-1_g7134	Ank(1242,1823);Ank(1465,1601);Ank(1602,1829);T-NACHT(760,1009);
corina-1_g7169	amyloid(1669,1707);NAD1(64,349);Goodbye(106,380);NACHT_N(111,329);WD40dom(815,1508);Ank(2203,2750);T-NACHT(410,664);T-NACHT(1751,1988);
corina-1_g7205	PNP_UDP_1(16,324);NB-ARC(371,551);
corina-1_g7213	sesB(49,372);DUF676(46,254);Ank(976,1334);T-NACHT(449,693);
corina-1_g7259	Patatin(9,210);NB-ARC(343,586);Ank(891,1146);
corina-1_g7268	Patatin(9,206);TPR(758,1123);NB-ARC(350,583);
corina-1_g7272+corina-1_g7273	HeLo-like(320,462);sesA(319,452);Helo_like_N(320,456);SOR_SNZ(17,226);T-NACHT(550,827);
corina-1_g7363	T-NACHT(3,222);
corina-1_g7835	amyloid(204,242);Ank(721,1076);T-NACHT(286,523);
corina-1_g7893	HeLo-like(1,163);sesA(1,162);Helo_like_N(6,175);Ank(555,766);T-NACHT(197,229);T-NACHT(232,387);
corina-1_g8237	T-NACHT(4,137);
corina-1_g8313+corina-1_g8312	HeLo-like(52,214);sesA(52,215);Helo_like_N(51,216);Ank(896,952);T-NACHT(242,475);
corina-1_g8336	sesB(103,351);DUF676(107,244);NB-ARC(384,610);Ank(973,1405);
corina-1_g8341+corina-1_g8342	PNP_UDP_1(48,329);Ank(862,1003);T-NACHT(389,629);
corina-1_g8541	sesB(3,238);DUF676(34,115);TPR(526,912);NB-ARC(271,519);
corina-1_g8715	PNP_UDP_1(41,363);Ank(863,1425);T-NACHT(413,663);
corina-1_g884	HeLo-like(6,242);sesA(6,167);SesA(14,126);T-NACHT(263,515);
corina-1_g9312	NAD1(8,295);Goodbye(57,345);NACHT_N(68,284);Ank(838,1459);T-NACHT(364,606);
corina-1_g9537	HeLo-like(23,200);sesA(22,130);Ank(766,844);T-NACHT(220,526);
cornov-1_g1029	Ank(581,998);Ank(1009,1388);Ank(1450,2141);T-NACHT(83,333);
cornov-1_g1043	Goodbye(34,222);TPR(562,833);NB-ARC(250,469);
cornov-1_g1117	HeLo-like(6,148);sesA(6,143);Helo_like_N(6,177);T-NACHT(224,265);T-NACHT(348,423);
cornov-1_g1384	PNP_UDP_1(17,318);TPR(730,998);NB-ARC(352,583);
cornov-1_g1598	TPR(73,374);NB-ARC(4,45);
cornov-1_g1937	PNP_UDP_1(39,308);WD40dom(755,1139);T-NACHT(359,601);
cornov-1_g2346	TPR(538,819);NB-ARC(100,344);
cornov-1_g2350	sesB(22,277);DUF676(26,165);WD40dom(876,1041);WD40dom(1061,1274);T-NACHT(311,547);
cornov-1_g2477	sesB(72,328);DUF676(80,214);WD40dom(938,1052);WD40dom(1132,1361);T-NACHT(370,623);
cornov-1_g2488	PNP_UDP_1(17,314);TPR(730,1175);NB-ARC(336,569);
cornov-1_g2574	NAD1(56,351);Goodbye(100,400);NACHT_N(115,332);WD40dom(792,974);T-NACHT(387,632);
cornov-1_g2631+cornov-1_g2632	Patatin(15,216);Complex1_LYR_2(1395,1475);TPR(799,883);TPR(965,1021);TPR(1109,1192);NB-ARC(384,594);
cornov-1_g2911	NAD1(6,246);Goodbye(1,297);SPRY(1513,1653);Ank(955,1495);T-NACHT(332,589);
cornov-1_g2924	HeLo(393,530);ABC_tran_CTD(212,256);Ank(703,858);T-NACHT(564,670);
cornov-1_g2967	NAD1(29,212);Goodbye(17,260);T-NACHT(269,504);
cornov-1_g305	HET(26,137);WD40dom(763,990);T-NACHT(256,495);
cornov-1_g3316	HeLo-like(2,155);sesA(2,146);Goodbye(37,154);Helo_like_N(1,153);SMC_ScpB(461,490);WD40dom(576,746);T-NACHT(189,330);
cornov-1_g3408	NAD1(59,344);Goodbye(89,393);NACHT_N(103,324);WD40dom(705,895);T-NACHT(379,625);
cornov-1_g3449	amyloid(22,37);TPR(392,667);NB-ARC(65,267);
cornov-1_g356	Ank(404,637);T-NACHT(15,249);
cornov-1_g3726	TPR(352,546);NB-ARC(100,292);
cornov-1_g3777	PNP_UDP_1(17,269);PNP_UDP_1(268,292);TPR(619,930);NB-ARC(327,553);
cornov-1_g3801	sesB(46,344);DUF676(46,242);TPR(704,800);NB-ARC(398,622);
cornov-1_g3921	Ank(232,343);T-NACHT(10,39);
cornov-1_g3985	PNP_UDP_1(14,314);NB-ARC(342,567);
cornov-1_g4119	sesB(23,230);DUF676(25,199);TPR(429,487);NB-ARC(249,282);NB-ARC(283,415);
cornov-1_g4239	amyloid(5,27);TPR(480,564);NB-ARC(52,285);
cornov-1_g4333	NAD1(9,203);Goodbye(6,216);Goodbye(13,123);Ank(847,956);Ank(1081,1199);T-NACHT(257,489);
cornov-1_g4339	HeLo-like(1,163);sesA(1,151);Helo_like_N(6,157);Ank(529,1122);Ank(768,1122);T-NACHT(184,417);
cornov-1_g4362	HeLo-like(2,158);sesA(2,148);Helo_like_N(1,152);WD40dom(627,806);T-NACHT(203,444);
cornov-1_g4457	sesB(53,217);DUF676(58,92);TPR(651,1005);NB-ARC(251,494);
cornov-1_g4558	PNP_UDP_1(17,317);TPR(723,1081);NB-ARC(351,381);NB-ARC(385,570);
cornov-1_g4566	PNP_UDP_1(2,141);TPR(351,579);NB-ARC(148,174);NB-ARC(175,297);
cornov-1_g4658	HeLo-like(1,147);sesA(1,166);Helo_like_N(2,135);Ank(484,855);T-NACHT(176,314);
cornov-1_g466	TPR(711,777);TPR(1072,1302);TPR(1376,1517);T-NACHT(273,495);
cornov-1_g492	WD40dom(501,631);WD40dom(368,446);T-NACHT(1,209);
cornov-1_g5166	NLRC4_HD2(297,371);N-NACHT(1,176);
cornov-1_g5193	WD40dom(232,489);WD40dom(510,730);T-NACHT(15,68);
cornov-1_g5194	sesB(69,329);DUF676(73,238);T-NACHT(361,495);
cornov-1_g5383	Patatin(19,80);NB-ARC(198,399);
cornov-1_g5465	amyloid(231,250);WD40dom(612,758);T-NACHT(299,538);
cornov-1_g5468	PNP_UDP_1(9,308);Ank(607,746);T-NACHT(329,517);
cornov-1_g5469	Ank(300,748);T-NACHT(4,116);
cornov-1_g5638	HET(41,180);WD40dom(807,1305);WD40dom(1326,1373);WD40dom(732,775);T-NACHT(307,548);
cornov-1_g5661	T-NACHT(45,286);
cornov-1_g5695	HeLo-like(2,60);HeLo-like(82,129);sesA(2,61);sesA(68,129);Helo_like_N(1,134);Utp14(672,840);T-NACHT(165,233);T-NACHT(246,378);
cornov-1_g5912	WD40dom(368,921);T-NACHT(1,209);
cornov-1_g5916	Patatin(9,181);TPR(717,1064);NB-ARC(326,559);
cornov-1_g6053	amyloid(13,33);WD40dom(672,897);WD40dom(979,1008);WD40dom(1068,1208);T-NACHT(83,321);
cornov-1_g613	NAD1(21,267);Goodbye(111,313);Ank(881,1163);T-NACHT(343,572);
cornov-1_g6217	NAD1(64,322);Goodbye(96,380);NACHT_N(109,178);NACHT_N(181,304);WD40dom(781,1173);WD40dom(1195,1241);T-NACHT(366,612);
cornov-1_g6232	PNP_UDP_1(17,314);TPR(718,919);NB-ARC(335,567);
cornov-1_g6233	HeLo-like(34,207);sesA(34,223);Helo_like_N(34,192);Ank(610,800);T-NACHT(233,435);
cornov-1_g6562	PNP_UDP_1(13,341);TPR(870,1016);TPR(1171,1198);NB-ARC(382,592);
cornov-1_g6563	PNP_UDP_1(59,330);WD40dom(761,989);WD40dom(990,1015);T-NACHT(383,625);
cornov-1_g669	WD40dom(347,541);T-NACHT(47,137);
cornov-1_g6753	TPR(335,594);NB-ARC(9,228);
cornov-1_g6954	sesB(80,395);DUF676(82,276);TPR(725,816);NB-ARC(438,664);
cornov-1_g7022	Ank(600,1436);Ank(1522,2165);T-NACHT(84,337);
cornov-1_g7097	Ank(574,644);Ank(704,1371);Ank(1431,1768);Ank(1823,1974);Ank(2006,2105);T-NACHT(83,136);T-NACHT(137,311);
cornov-1_g7604	sesB(3,182);DUF676(25,97);T-NACHT(221,469);
cornov-1_g7607	WD40dom(488,1212);T-NACHT(67,324);
cornov-1_g7691	PNP_UDP_1(37,308);WD40dom(754,1012);T-NACHT(361,598);
cornov-1_g7717	PNP_UDP_1(148,395);TPR(749,954);NB-ARC(404,602);
cornov-1_g7741	WD40dom(152,297);WD40dom(302,372);
cornov-1_g7948	amyloid(415,438);PNP_UDP_1(20,360);
cornov-1_g7949	TPR(478,700);TPR(725,832);NB-ARC(67,300);
cornov-1_g8273	amyloid(19,40);WD40dom(404,616);T-NACHT(84,325);
cornov-1_g8313	PNP_UDP_1(14,293);Ank(630,729);T-NACHT(369,571);
cornov-1_g8488	TPR(474,791);NB-ARC(67,298);
cornov-1_g8603	WD40dom(458,1120);T-NACHT(60,302);
cornov-1_g8639	amyloid(8,26);TPR(514,1109);NB-ARC(52,280);
cornov-1_g8689	Ank(517,731);T-NACHT(55,288);
cornov-1_g8765	sesB(92,349);DUF676(98,241);WD40dom(921,1045);WD40dom(1132,1362);T-NACHT(391,623);
cornov-1_g8924	Pkinase(611,892);Ank(359,551);T-NACHT(37,242);
cornov-1_g8957+cornov-1_g8958	sesB(51,278);DUF676(55,176);TPR(615,826);NB-ARC(291,443);NB-ARC(445,490);TPR(834,855);
cornov-1_g9097	HeLo-like(1,167);sesA(1,178);Helo_like_N(2,178);ZZ(1225,1256);Ank(668,843);Ank(865,1210);T-NACHT(203,439);
cornov-1_g9162+cornov-1_g9163	NAD1(7,333);Goodbye(103,391);NACHT_N(113,313);WD40dom(773,1003);T-NACHT(375,617);
cornov-1_g9164	sesB(47,265);DUF676(54,142);PNP_UDP_1(314,611);TPR(1038,1441);NB-ARC(633,884);
cornov-1_g9169	NAD1(57,332);Goodbye(101,390);DDE_1(1541,1654);GLTP(326,377);NACHT_N(101,312);WD40dom(841,1314);T-NACHT(393,637);
cornov-1_g9408	PNP_UDP_1(17,318);TPR(721,835);NB-ARC(352,584);
cornov-1_newnlr0	WD40dom(295,505);T-NACHT(4,136);
cornov-1_newnlr1	WD40dom(146,343);
cornov-1_newnlr2	WD40dom(368,531);T-NACHT(2,209);
corsep-1_g1	NAD1(40,212);Goodbye(17,260);T-NACHT(269,516);
corsep-1_g1078	NAD1(70,360);Goodbye(118,392);NACHT_N(119,340);WD40dom(811,957);T-NACHT(421,659);
corsep-1_g1164	TPR(316,578);NB-ARC(17,207);
corsep-1_g120+corsep-1_g121	sesB(23,323);DUF676(25,233);NB-ARC(377,601);
corsep-1_g1333	HeLo-like(1,170);sesA(1,178);Helo_like_N(2,178);ZZ(1061,1090);Ank(668,1044);T-NACHT(203,439);
corsep-1_g1567	NAD1(44,254);Goodbye(64,255);NACHT_N(78,255);WD40dom(777,893);WD40dom(704,744);T-NACHT(315,552);
corsep-1_g1661	amyloid(19,40);WD40dom(457,612);T-NACHT(69,298);
corsep-1_g1679	PNP_UDP_1(16,321);Ank(812,932);T-NACHT(392,626);
corsep-1_g1717+corsep-1_g1716	PNP_UDP_1(14,314);NB-ARC(342,566);
corsep-1_g1783	NAD1(16,133);Goodbye(15,169);Ank(737,1019);T-NACHT(199,428);
corsep-1_g1785	PNP_UDP_1(47,327);Ank(857,1083);T-NACHT(387,627);
corsep-1_g1904	sesB(49,278);DUF676(52,175);TPR(614,839);NB-ARC(290,443);NB-ARC(455,491);
corsep-1_g2036	Ank(434,717);T-NACHT(39,275);
corsep-1_g2285	WD40dom(387,1098);T-NACHT(2,231);
corsep-1_g2370	Patatin(9,214);TPR(614,890);NB-ARC(316,501);
corsep-1_g2374	WD40dom(240,423);T-NACHT(2,200);
corsep-1_g2401	PNP_UDP_1(2,111);TPR(491,721);NB-ARC(180,382);
corsep-1_g2405	NAD1(49,332);Goodbye(99,390);NACHT_N(112,312);WD40dom(772,1012);T-NACHT(374,616);
corsep-1_g2629	NAD1(50,347);Goodbye(100,401);NACHT_N(113,330);T-NACHT(385,627);WD40dom(786,859);
corsep-1_g2675	HeLo-like(2,174);sesA(2,174);Helo_like_N(1,182);T-NACHT(210,278);T-NACHT(289,409);
corsep-1_g2701	amyloid(19,40);WD40dom(1157,1211);WD40dom(457,477);T-NACHT(69,298);
corsep-1_g2769	sesB(26,274);DUF676(32,166);WD40dom(891,1250);T-NACHT(315,556);
corsep-1_g2791	sesB(39,123);sesB(126,184);TPR(452,924);NB-ARC(194,384);
corsep-1_g2808	PNP_UDP_1(17,282);NB-ARC(317,540);
corsep-1_g2809	PNP_UDP_1(72,395);TPR(814,970);NB-ARC(430,658);
corsep-1_g2878	PNP_UDP_1(28,329);TPR(672,918);NB-ARC(350,582);
corsep-1_g2886+corsep-1_g2885	sesB(23,328);DUF676(25,219);TPR(722,963);NB-ARC(381,605);
corsep-1_g3085	NAD1(70,360);Goodbye(118,392);NACHT_N(119,340);WD40dom(811,913);T-NACHT(421,659);
corsep-1_g3178	WD40dom(368,711);T-NACHT(2,209);
corsep-1_g3186	sesB(55,307);DUF676(57,217);WD40dom(842,898);WD40dom(991,1205);T-NACHT(339,561);
corsep-1_g3499	NAD1(48,324);Goodbye(93,382);NACHT_N(104,306);WD40dom(916,1207);WD40dom(782,859);T-NACHT(369,614);
corsep-1_g355	TPR(502,1069);NB-ARC(86,319);
corsep-1_g3786	sesB(12,213);DUF676(71,163);TPR(708,990);NB-ARC(271,515);
corsep-1_g3790	sesB(1,158);DUF676(1,48);WD40dom(759,871);WD40dom(946,1057);T-NACHT(195,433);
corsep-1_g4140	T-NACHT(8,132);
corsep-1_g4207	WD40dom(562,646);T-NACHT(41,201);
corsep-1_g4273	HeLo-like(1,165);sesA(1,181);Helo_like_N(3,174);Pkinase(752,994);T-NACHT(200,442);
corsep-1_g4342	HeLo-like(2,154);sesA(2,145);Helo_like_N(1,154);WD40dom(608,750);T-NACHT(189,424);
corsep-1_g4357	NAD1(22,303);Goodbye(83,338);NACHT_N(91,244);NACHT_N(253,285);WD40dom(735,1042);T-NACHT(369,576);
corsep-1_g4501	HeLo-like(2,155);sesA(2,146);Helo_like_N(1,152);WD40dom(609,1169);T-NACHT(189,425);
corsep-1_g4548	TPR(353,548);NB-ARC(29,180);NB-ARC(188,213);
corsep-1_g4608	NAD1(29,197);Goodbye(24,227);TPR(665,923);NB-ARC(271,490);
corsep-1_g4653	amyloid(8,26);TPR(511,813);NB-ARC(52,280);
corsep-1_g4690	WD40dom(131,516);
corsep-1_g4769	Ank(404,622);Ank(715,779);T-NACHT(15,249);
corsep-1_g4842	sesB(163,417);DUF676(171,310);WD40dom(1043,1368);T-NACHT(446,678);
corsep-1_g4892+corsep-1_g4893	WD40dom(157,419);T-NACHT(37,78);
corsep-1_g5002	WD40dom(483,727);T-NACHT(85,327);
corsep-1_g5056	PNP_UDP_1(3,99);TPR(505,708);NB-ARC(159,358);
corsep-1_g5060	PNP_UDP_1(1,46);TPR(463,663);NB-ARC(81,309);
corsep-1_g5411	Patatin(12,223);TPR(789,917);TPR(1091,1195);NB-ARC(379,594);
corsep-1_g5431	sesB(50,288);DUF676(53,175);TPR(712,799);TPR(1531,1607);NB-ARC(339,565);
corsep-1_g5583	amyloid(13,32);WD40dom(672,894);WD40dom(977,1024);WD40dom(1066,1205);T-NACHT(83,321);
corsep-1_g5633	PNP_UDP_1(13,341);TPR(867,1055);TPR(1170,1197);NB-ARC(382,591);
corsep-1_g5695	NAD1(19,356);Goodbye(92,439);DUF1843(339,373);NACHT_N(103,332);WD40dom(825,1471);T-NACHT(426,669);
corsep-1_g5808	sesB(18,358);DUF676(16,225);T-NACHT(415,655);
corsep-1_g5918	HeLo-like(1,159);sesA(1,170);Helo_like_N(3,162);Ank(695,893);T-NACHT(207,468);
corsep-1_g5934	HeLo-like(16,123);sesA(15,116);DUF4201(47,99);Ank(582,736);T-NACHT(126,360);
corsep-1_g5956	WD40dom(317,718);T-NACHT(57,261);
corsep-1_g6025	sesB(29,279);DUF676(46,174);T-NACHT(257,401);
corsep-1_g6039	WD40dom(493,681);T-NACHT(113,337);
corsep-1_g6053	WD40dom(367,541);WD40dom(945,1058);T-NACHT(1,208);
corsep-1_g6153	WD40dom(370,714);T-NACHT(2,206);
corsep-1_g640	HET(23,157);WD40dom(694,1297);WD40dom(1319,1365);T-NACHT(284,526);
corsep-1_g6725	NAD1(110,154);Pkinase(23,199);WD40dom(582,696);T-NACHT(214,452);
corsep-1_g6731	sesB(47,319);DUF676(49,193);PNP_UDP_1(372,669);TPR(1060,1637);NB-ARC(685,903);
corsep-1_g6759	amyloid(5,25);WD40dom(404,549);T-NACHT(61,280);
corsep-1_g6768	NAD1(56,333);Goodbye(102,391);NACHT_N(113,313);WD40dom(760,1064);T-NACHT(375,617);
corsep-1_g6799	WD40dom(368,554);T-NACHT(1,209);
corsep-1_g6800	HeLo(7,174);Ank(699,1657);T-NACHT(212,451);
corsep-1_g6804	Ank(573,1437);Ank(1523,2035);Ank(2074,2161);T-NACHT(81,344);
corsep-1_g6880	TPR(441,685);NB-ARC(33,260);
corsep-1_g6905	sesB(88,264);DUF676(88,218);ZZ(1764,1803);Ank(896,1721);T-NACHT(454,527);
corsep-1_g6974	WD40dom(397,434);T-NACHT(1,209);
corsep-1_g7072	amyloid(19,40);WD40dom(457,651);WD40dom(1077,1112);T-NACHT(69,298);
corsep-1_g7150	WD40dom(464,965);WD40dom(363,448);T-NACHT(1,207);
corsep-1_g7155	WD40dom(365,753);T-NACHT(1,209);
corsep-1_g725	PNP_UDP_1(9,308);Ank(783,936);T-NACHT(377,609);
corsep-1_g7257	PNP_UDP_1(235,302);TPR(724,877);NB-ARC(337,565);
corsep-1_g7312	NAD1(61,136);NAD1(160,280);Goodbye(88,118);Goodbye(160,328);NACHT_N(103,132);NACHT_N(160,202);NACHT_N(220,260);WD40dom(651,919);T-NACHT(315,559);
corsep-1_g7395	WD40dom(361,1047);T-NACHT(1,209);
corsep-1_g7410	HeLo-like(3,153);sesA(3,145);Goodbye(7,153);Helo_like_N(3,151);T-NACHT(188,350);
corsep-1_g7639	T-NACHT(52,286);
corsep-1_g7646	Ank(509,1332);Ank(1418,2059);T-NACHT(76,329);
corsep-1_g7711	HeLo-like(2,153);sesA(2,145);Helo_like_N(1,155);WD40dom(606,828);T-NACHT(189,424);
corsep-1_g7903	Helo_like_N(1,63);WD40dom(573,738);T-NACHT(140,390);
corsep-1_g8016+corsep-1_g8015	WD40dom(365,619);T-NACHT(1,209);
corsep-1_g819	Patatin(9,235);NB-ARC(351,584);
corsep-1_g8225	sesB(33,314);DUF676(32,193);N-NACHT(394,615);
corsep-1_g8246	NAD1(6,237);Goodbye(1,312);SPRY(1427,1567);Ank(849,1372);T-NACHT(299,454);T-NACHT(457,504);
corsep-1_g8298	WD40dom(424,468);T-NACHT(44,112);T-NACHT(124,265);
corsep-1_g8480	Patatin(1,109);TPR(645,1164);NB-ARC(308,489);
corsep-1_g8485	WD40dom(348,406);T-NACHT(47,277);
corsep-1_g8676	WD40dom(388,661);T-NACHT(1,224);
corsep-1_g8678	sesB(16,115);DUF676(20,116);T-NACHT(220,421);
corsep-1_g8866	NAD1(3,301);Goodbye(55,359);NACHT_N(68,283);WD40dom(870,971);WD40dom(733,812);T-NACHT(345,576);
corsep-1_g8881	PNP_UDP_1(17,314);TPR(717,812);TPR(834,919);NB-ARC(335,569);
corsep-1_g8883	HeLo-like(1,181);sesA(1,198);Helo_like_N(6,169);Ank(647,1055);T-NACHT(206,441);
corsep-1_g8898+corsep-1_g8899	sesB(2,112);TPR(421,705);NB-ARC(162,385);
corsep-1_g8905	sesB(4,110);WD40dom(716,831);WD40dom(909,1140);T-NACHT(149,402);
corsep-1_g9003+corsep-1_g9004	PNP_UDP_1(17,299);TPR(688,744);NB-ARC(320,536);
corsep-1_g9081	Ank(449,684);T-NACHT(1,180);
corsep-1_g9098	TPR(712,790);TPR(1454,1533);TPR(1086,1227);T-NACHT(270,507);
corsep-1_g9243	WD40dom(371,1137);T-NACHT(1,212);
corsep-1_g9330	amyloid(18,39);WD40dom(454,660);T-NACHT(69,298);
corsep-1_g9338	WD40dom(437,1074);T-NACHT(35,278);
corsep-1_g9368	HeLo-like(2,179);sesA(2,150);HeLo(8,170);T-NACHT(241,481);
corsep-1_newnlr0	HeLo-like(1,171);sesA(1,165);Helo_like_N(6,159);Ank(523,968);Ank(768,969);T-NACHT(184,418);
crahot-1_g1506	WD40dom(370,928);T-NACHT(1,212);
crahot-1_g1651	NAD1(7,264);Goodbye(19,317);SPRY(1581,1716);Ank(1037,1538);T-NACHT(353,609);
crahot-1_g1708	PNP_UDP_1(9,309);T-NACHT(377,608);
crahot-1_g219	NAD1(14,277);Goodbye(49,328);NACHT_N(55,269);Ank(739,1317);T-NACHT(348,374);T-NACHT(377,537);
crahot-1_g2528	TPR(601,907);NB-ARC(233,428);
crahot-1_g2991	Patatin(1,223);TPR(757,885);TPR(1052,1184);TPR(971,1015);NB-ARC(348,566);
crahot-1_g3068	NAD1(4,226);Goodbye(11,285);NACHT_N(4,209);T-NACHT(271,299);
crahot-1_g3289+crahot-1_g3290	sesB(2,215);DUF676(59,125);WD40dom(654,1330);T-NACHT(256,498);
crahot-1_g3295	PNP_UDP_1(9,307);Ank(788,911);T-NACHT(376,612);
crahot-1_g3324	HeLo-like(2,166);sesA(2,157);Helo_like_N(1,165);Ank(828,925);T-NACHT(192,424);
crahot-1_g3805	sesB(23,310);DUF676(25,200);TPR(722,952);NB-ARC(355,579);
crahot-1_g4003	sesB(39,305);DUF676(43,196);WD40dom(895,1063);WD40dom(1078,1184);WD40dom(1238,1353);T-NACHT(356,589);
crahot-1_g4174	PNP_UDP_1(9,309);Ank(823,1100);Ank(1002,1126);T-NACHT(377,608);
crahot-1_g4175	WD40dom(363,1038);T-NACHT(1,207);
crahot-1_g4647	NAD1(6,337);Goodbye(87,387);NACHT_N(99,320);T-NACHT(376,479);T-NACHT(480,575);WD40dom(733,809);
crahot-1_g481	HeLo-like(1,195);sesA(1,163);Helo_like_N(6,191);Ank(663,1038);T-NACHT(220,459);
crahot-1_g4812	NAD1(56,223);Goodbye(21,274);Goodbye(35,137);Ank(823,1119);T-NACHT(293,530);
crahot-1_g4941	HeLo-like(12,129);sesA(12,160);Helo_like_N(13,129);Ank(548,812);T-NACHT(180,392);
crahot-1_g5457	sesB(2,208);DUF676(4,84);TPR(641,932);NB-ARC(245,485);
crahot-1_g5958	PNP_UDP_1(14,321);NB-ARC(362,577);
crahot-1_g6248+crahot-1_g6249	HeLo-like(1,168);sesA(1,181);Helo_like_N(14,184);Pkinase(870,1153);Ank(607,808);T-NACHT(200,398);
crahot-1_g6253	T-NACHT(26,168);
crahot-1_g6388	sesB(3,106);NB-ARC(195,422);
crahot-1_g671	Ank(573,702);Ank(766,1455);Ank(1530,1728);Ank(1736,1817);Ank(1861,2122);Ank(2160,2267);T-NACHT(78,354);
crahot-1_g6769	T-NACHT(87,273);
crahot-1_g7017+crahot-1_g7016	NAD1(30,325);Goodbye(71,380);NACHT_N(81,309);WD40dom(824,890);T-NACHT(378,637);
crahot-1_g7136	DHQS(126,185);T-NACHT(5,86);
crahot-1_g7852	NAD1(13,243);Goodbye(18,279);NACHT_N(75,177);T-NACHT(280,384);T-NACHT(393,493);
crahot-1_g8384	sesB(79,321);DUF676(87,205);WD40dom(923,1045);WD40dom(1138,1349);T-NACHT(360,613);
crahot-1_newnlr0	T-NACHT(37,335);
crahot-1_newnlr1	WD40dom(388,849);T-NACHT(36,276);
crahot-1_newnlr2	NAD1(54,223);Goodbye(14,274);Goodbye(19,137);T-NACHT(293,530);
crahot-1_newnlr3	WD40dom(330,511);T-NACHT(4,199);
crahot-1_newnlr4	Ank(385,441);T-NACHT(1,166);
crahot-1_newnlr5	sesB(56,282);DUF676(76,178);TPR(688,803);NB-ARC(333,558);
crahot-1_newnlr6	NAD1(20,290);Goodbye(53,362);NACHT_N(54,272);WD40dom(757,1020);T-NACHT(353,598);
crathe-1_g46	sesB(1,160);DUF676(1,52);T-NACHT(194,433);
crathe-1_g4622	PNP_UDP_1(15,341);TPR(878,1237);NB-ARC(379,599);
crathe-1_g4809	HeLo-like(2,141);sesA(2,142);Helo_like_N(1,143);Ank(819,900);T-NACHT(165,397);
crathe-1_g5048+crathe-1_g5049	NAD1(22,158);NAD1(173,214);Goodbye(36,158);Goodbye(170,255);NACHT_N(49,158);NACHT_N(169,204);Ank(684,893);Ank(901,1237);T-NACHT(272,298);T-NACHT(301,461);
crathe-1_g5460	PNP_UDP_1(17,320);NB-ARC(343,595);
crathe-1_g5876+crathe-1_g5875	NAD1(22,223);Goodbye(10,274);Goodbye(20,137);DUF1204(552,617);Ank(796,1119);T-NACHT(293,530);
crathe-1_g6287	WD40dom(255,405);T-NACHT(31,129);
crathe-1_g7477	NAD1(15,258);Goodbye(12,311);SPRY(1552,1691);Ank(988,1499);T-NACHT(346,602);
crathe-1_g8083	Patatin(14,215);HNF-1_N(1272,1343);TPR(801,890);TPR(968,1051);TPR(1104,1269);NB-ARC(382,597);
crathe-1_g8084	Patatin(12,239);TPR(1070,1209);TPR(783,899);NB-ARC(375,593);
dicfun-1_g1096	NAD1(50,337);Goodbye(89,393);NACHT_N(103,317);T-NACHT(379,625);WD40dom(794,870);
dicfun-1_g1105	NAD1(9,234);Goodbye(12,294);Goodbye(16,118);Ank(770,949);Ank(963,1140);T-NACHT(281,529);
dicfun-1_g1122	NAD1(28,210);Goodbye(16,260);T-NACHT(269,515);
dicfun-1_g1157	HeLo-like(69,228);sesA(69,230);Helo_like_N(68,225);Ank(911,971);T-NACHT(259,492);
dicfun-1_g1274	sesB(2,223);DUF676(23,117);T-NACHT(267,463);
dicfun-1_g1338	Patatin(1,162);TPR(696,852);NB-ARC(318,540);
dicfun-1_g1533	amyloid(4,30);TPR(487,626);NB-ARC(57,292);
dicfun-1_g1737	TPR(225,571);NB-ARC(1,65);
dicfun-1_g1738	NAD1(77,363);Goodbye(111,429);NACHT_N(122,343);WD40dom(823,849);T-NACHT(420,662);
dicfun-1_g1868	NAD1(41,203);Goodbye(14,231);Goodbye(14,130);T-NACHT(260,489);
dicfun-1_g1934	sesB(27,269);DUF676(87,167);NB-ARC(359,447);
dicfun-1_g1938	HeLo-like(2,154);sesA(2,152);Helo_like_N(1,153);WD40dom(622,1287);T-NACHT(189,436);
dicfun-1_g1942	HET(28,191);WD40dom(714,946);T-NACHT(311,549);
dicfun-1_g2080	HeLo-like(1,238);sesA(6,177);Helo_like_N(3,207);T-NACHT(258,584);
dicfun-1_g2088	HeLo-like(4,144);sesA(3,150);Helo_like_N(3,154);T-NACHT(190,381);
dicfun-1_g2147	Patatin(1,148);TPR(728,803);TPR(1003,1139);NB-ARC(312,528);
dicfun-1_g2148+dicfun-1_g2149	Patatin(9,202);TPR(771,866);TPR(959,1001);TPR(1054,1157);NB-ARC(355,572);
dicfun-1_g2150	Patatin(1,184);TPR(745,825);TPR(896,1110);NB-ARC(307,551);
dicfun-1_g2350	sesB(96,173);sesB(175,283);DUF676(134,173);TPR(692,1147);NB-ARC(327,552);
dicfun-1_g2395	NAD1(26,262);Goodbye(109,276);TPR(781,1309);NB-ARC(315,534);
dicfun-1_g2613	PNP_UDP_1(15,291);Ank(798,1119);Ank(1121,1216);T-NACHT(365,597);
dicfun-1_g2772	HeLo-like(1,170);sesA(1,165);Helo_like_N(6,167);Ank(685,1119);T-NACHT(204,457);
dicfun-1_g315	HeLo-like(2,156);sesA(2,168);Helo_like_N(1,153);Ank(694,1025);T-NACHT(188,401);
dicfun-1_g3471	Patatin(707,892);TPR(1434,1618);NB-ARC(1036,1267);
dicfun-1_g3480+dicfun-1_g3479	NB-ARC(215,381);
dicfun-1_g3747	NAD1(4,242);Goodbye(5,295);SPRY(1533,1676);Ank(961,1452);T-NACHT(330,587);
dicfun-1_g3876	HeLo-like(2,231);sesA(2,133);T-NACHT(265,508);
dicfun-1_g4141	HeLo-like(2,180);sesA(2,182);Helo_like_N(1,183);T-NACHT(211,447);
dicfun-1_g4208	sesB(15,261);TPR(769,886);NB-ARC(297,519);
dicfun-1_g4217	sesB(46,345);DUF676(48,246);TPR(734,928);NB-ARC(400,618);
dicfun-1_g4252	Ank(405,986);T-NACHT(17,202);
dicfun-1_g5485	NAD1(54,220);Goodbye(20,235);Goodbye(39,130);T-NACHT(271,513);
dicfun-1_g5886	HeLo-like(7,155);sesA(5,182);T-NACHT(250,517);
dicfun-1_g5930	amyloid(44,57);T-NACHT(109,342);Ank(605,714);Ank(753,995);
dicfun-1_g5967	sesB(57,314);DUF676(60,202);WD40dom(937,1035);WD40dom(1065,1205);WD40dom(1214,1327);T-NACHT(348,586);
dicfun-1_g6030	sesB(1,209);DUF676(14,97);Ank(731,1137);T-NACHT(248,501);
dicfun-1_g6037	NAD1(22,313);Goodbye(102,319);T-NACHT(352,587);
dicfun-1_g6045	NAD1(3,256);Goodbye(135,301);Ank(1071,1298);T-NACHT(332,594);
dicfun-1_g6137	T-NACHT(1,158);
dicfun-1_g6143	NAD1(24,227);Goodbye(8,276);Goodbye(21,139);Ank(813,981);T-NACHT(315,507);
dicfun-1_g6198	sesB(81,328);DUF676(83,232);WD40dom(937,1347);T-NACHT(371,605);
dicfun-1_g6210	NAD1(10,233);Goodbye(8,250);NACHT_N(26,194);Ank(723,994);T-NACHT(284,532);
dicfun-1_g6212	PNP_UDP_1(48,328);Ank(854,1009);Ank(1044,1137);T-NACHT(388,628);
dicfun-1_g6496	sesB(10,182);DUF676(13,80);WD40dom(741,864);WD40dom(897,1025);T-NACHT(217,449);
dicfun-1_g664	amyloid(3,30);NB-ARC(57,291);
dicfun-1_g6911	WD40dom(501,881);T-NACHT(80,319);
dicfun-1_g6937+dicfun-1_g6938	sesB(1,136);Ank(594,988);T-NACHT(162,402);
dicfun-1_g6953	HeLo-like(2,168);sesA(2,171);Helo_like_N(1,165);Ank(761,857);T-NACHT(197,431);
dicfun-1_g6954	sesB(118,348);DUF676(120,267);WD40dom(795,1526);T-NACHT(397,639);
dicfun-1_g6976	HeLo-like(6,181);sesA(5,145);Helo_like_N(1,177);NB-ARC(263,486);
dicfun-1_g702	sesB(18,268);DUF676(62,133);TPR(777,1011);NB-ARC(323,532);
dicfun-1_g7193	TPR(449,693);NB-ARC(29,131);NB-ARC(138,216);
dicfun-1_g7216	sesB(67,330);PPR_1(134,149);TPR(763,1066);NB-ARC(363,612);
dicfun-1_g7324	T-NACHT(96,362);
dicfun-1_g7466	HeLo-like(4,122);sesA(4,163);SesA(11,128);WD40dom(617,1025);T-NACHT(206,460);
dicfun-1_g7695	sesB(57,169);DUF676(83,183);SPRY(1901,2002);Ank(769,1277);Ank(1237,1842);T-NACHT(332,569);
dicfun-1_g7702	NAD1(65,357);Goodbye(108,391);NACHT_N(116,337);WD40dom(823,1021);WD40dom(1045,1083);T-NACHT(417,672);
dicfun-1_g7769	sesB(68,332);DUF676(76,213);WD40dom(1158,1444);WD40dom(969,1078);T-NACHT(366,621);
dicfun-1_g790	NAD1(3,305);Goodbye(58,347);NACHT_N(65,286);Ank(847,1068);T-NACHT(377,624);
dicfun-1_g7929	Ank(594,1357);Ank(1361,1436);T-NACHT(137,400);
dicfun-1_g7931	NAD1(75,362);Goodbye(116,393);NACHT_N(122,342);T-NACHT(422,677);
dicfun-1_g7961	NAD1(6,228);Goodbye(9,255);NACHT_N(60,211);T-NACHT(266,400);
dicfun-1_g7993	sesB(69,322);DUF676(72,217);T-NACHT(361,600);
dicfun-1_g826	sesB(15,362);DUF676(22,236);Ank(1007,1188);T-NACHT(427,670);
dicfun-1_g8346+dicfun-1_g8345	WD40dom(454,603);WD40dom(655,739);WD40dom(772,843);T-NACHT(4,195);
dicfun-1_g8590	NAD1(10,352);Goodbye(89,391);NACHT_N(89,332);Ank(896,1194);T-NACHT(425,667);
dicfun-1_g8850	sesB(18,280);DUF676(23,189);T-NACHT(366,605);
dicfun-1_g8867	HeLo-like(4,121);sesA(4,125);SesA(11,125);WD40dom(570,889);T-NACHT(165,414);
dicfun-1_g8942+dicfun-1_g8943	HeLo-like(7,185);sesA(6,177);Helo_like_N(12,178);T-NACHT(215,384);
dicfun-1_g8952	HeLo-like(4,147);sesA(3,153);Helo_like_N(3,138);WD40dom(619,1030);T-NACHT(182,431);
dicfun-1_g9596	NAD1(36,223);Goodbye(6,241);Goodbye(14,127);Ank(896,997);T-NACHT(274,537);
dicfun-1_g9680	Ank(516,1056);Ank(1106,1334);Ank(1353,1579);Ank(1589,1754);T-NACHT(18,211);
dicfun-1_g9710	Patatin(1,176);T-NACHT(308,385);T-NACHT(391,478);
dicfun-1_g9749	NAD1(87,400);Goodbye(223,399);NACHT_N(153,378);T-NACHT(437,679);
dicfun-1_g9952	PNP_UDP_1(46,349);Ank(846,1232);T-NACHT(428,664);
gelunc-1_g10009	NAD1(73,197);NAD1(198,322);Goodbye(111,183);Goodbye(197,376);NACHT_N(126,197);NACHT_N(198,305);WD40dom(774,1236);T-NACHT(360,606);
gelunc-1_g1266	TPR(285,1274);NB-ARC(10,242);
gelunc-1_g1415	amyloid(15,35);WD40dom(355,429);T-NACHT(86,168);T-NACHT(170,191);
gelunc-1_g1416	PNP_UDP_1(17,358);NB-ARC(388,520);
gelunc-1_g1417	NAD1(9,292);Goodbye(46,352);NACHT_N(61,274);TPR(1035,1098);WD40dom(751,997);T-NACHT(336,583);
gelunc-1_g1471	PNP_UDP_1(6,318);TPR(619,799);NB-ARC(392,586);
gelunc-1_g2468	NAD1(13,297);Goodbye(44,348);NACHT_N(59,277);WD40dom(825,1128);WD40dom(732,809);T-NACHT(332,579);
gelunc-1_g2701	sesB(315,590);DUF676(310,462);tRNA-synt_2c(29,123);tRNA_SAD(227,253);Ank(1211,1404);Ank(1427,1756);T-NACHT(636,917);
gelunc-1_g3089	Goodbye(3,94);Ank(635,841);T-NACHT(97,130);T-NACHT(138,269);
gelunc-1_g3092	NAD1(97,346);Goodbye(133,198);Goodbye(216,397);NACHT_N(147,215);NACHT_N(216,326);T-NACHT(383,584);
gelunc-1_g3107	NAD1(17,177);Goodbye(15,163);NACHT_N(10,172);T-NACHT(190,408);
gelunc-1_g3112	NAD1(26,299);Goodbye(150,322);NACHT_N(151,252);WD40dom(690,896);T-NACHT(381,541);
gelunc-1_g3126	TPR(223,338);NB-ARC(99,146);
gelunc-1_g345	HeLo-like(7,39);HeLo-like(80,146);sesA(6,40);sesA(80,124);T-NACHT(247,286);T-NACHT(287,363);
gelunc-1_g3789	NLRC4_HD2(388,456);HEAT(577,711);N-NACHT(46,263);
gelunc-1_g4379	NAD1(429,570);NAD1(626,711);NACHT_N(447,570);NACHT_N(626,651);NACHT_N(653,693);
gelunc-1_g4400	NAD1(47,219);Goodbye(13,236);T-NACHT(266,404);
gelunc-1_g4514	NAD1(18,204);NACHT_N(146,205);WD40dom(586,920);T-NACHT(267,514);
gelunc-1_g4639	NAD1(68,167);Goodbye(61,165);TPR(733,984);NB-ARC(242,462);
gelunc-1_g4660	HET(33,139);WD40dom(626,834);T-NACHT(261,378);T-NACHT(388,481);
gelunc-1_g4698	HeLo-like(1,202);sesA(1,160);SesA(12,135);T-NACHT(341,606);
gelunc-1_g4705	TPR(218,538);NB-ARC(81,175);
gelunc-1_g4731	WD40dom(446,755);T-NACHT(35,278);
gelunc-1_g4844	PNP_UDP_1(18,358);WD40dom(843,1146);T-NACHT(427,674);
gelunc-1_g4854	NAD1(70,369);Goodbye(116,427);NACHT_N(131,351);WD40dom(876,1463);T-NACHT(413,660);
gelunc-1_g4861	HET(24,109);WD40dom(627,1289);T-NACHT(232,470);
gelunc-1_g4939	Patatin(14,213);TPR(779,936);TPR(1027,1122);NB-ARC(371,588);
gelunc-1_g4949	Patatin(12,228);TPR(764,886);TPR(908,1249);NB-ARC(363,583);
gelunc-1_g5194	sesB(24,179);DUF676(85,167);
gelunc-1_g5340	sesB(23,312);DUF676(30,172);Ank(888,1131);Ank(1149,1427);T-NACHT(356,613);
gelunc-1_g5365	NAD1(60,332);Goodbye(91,386);NACHT_N(106,315);WD40dom(925,1127);WD40dom(783,860);T-NACHT(370,617);
gelunc-1_g5366	T-NACHT(53,297);
gelunc-1_g5500	Patatin(9,217);TPR(617,715);NB-ARC(306,560);
gelunc-1_g5507	Ank(433,715);T-NACHT(10,141);
gelunc-1_g5511	amyloid(1235,1257);PNP_UDP_1(798,1193);PNP_UDP_1(883,1195);ATG16(352,435);DUF5314(525,604);TPR(1665,1842);NB-ARC(1281,1380);NB-ARC(1382,1474);
gelunc-1_g5595	NAD1(3,56);NAD1(58,122);Goodbye(8,53);Goodbye(59,149);T-NACHT(201,248);
gelunc-1_g5612	WD40dom(625,802);WD40dom(518,550);T-NACHT(112,350);
gelunc-1_g5673	HET(22,154);WD40dom(676,753);T-NACHT(274,511);
gelunc-1_g5740	PNP_UDP_1(1,45);TPR(414,599);NB-ARC(78,303);
gelunc-1_g5868	PNP_UDP_1(18,246);PNP_UDP_1(116,272);NB-ARC(316,395);NB-ARC(404,447);
gelunc-1_g5981	HET(24,150);WD40dom(680,965);T-NACHT(274,512);
gelunc-1_g6087	NB-ARC(17,225);
gelunc-1_g6106	NAD1(79,361);Goodbye(120,410);NACHT_N(135,341);WD40dom(806,944);T-NACHT(396,640);
gelunc-1_g6127	PNP_UDP_1(165,457);NB-ARC(496,730);
gelunc-1_g6185	T-NACHT(198,450);
gelunc-1_g6207	sesB(3,71);sesB(74,134);NLRC4_HD2(560,635);HEAT(746,945);N-NACHT(216,433);
gelunc-1_g6215	PNP_UDP_1(22,318);TPR(787,832);T-NACHT(387,634);
gelunc-1_g6224	NAD1(13,329);Goodbye(92,363);NACHT_N(105,307);Ank(911,1398);T-NACHT(390,640);
gelunc-1_g6292	TPR(320,578);NB-ARC(1,128);
gelunc-1_g6311	TPR(241,405);NB-ARC(1,65);
gelunc-1_g6319+gelunc-1_g6320	HET(23,153);WD40dom(668,1049);T-NACHT(274,512);
gelunc-1_g6368	sesB(29,330);DUF676(35,209);Ank(902,1142);Ank(1087,1239);T-NACHT(385,627);
gelunc-1_g6375	amyloid(149,179);NB-ARC(205,431);
gelunc-1_g6384	NAD1(24,363);Goodbye(99,393);NACHT_N(110,313);Ank(893,1216);T-NACHT(420,670);
gelunc-1_g6395	NAD1(6,348);Goodbye(92,162);Goodbye(178,269);Goodbye(270,399);NACHT_N(107,178);NACHT_N(179,328);T-NACHT(383,484);
gelunc-1_g6396	NAD1(16,339);Goodbye(87,371);NACHT_N(102,322);T-NACHT(357,584);
gelunc-1_g6400	Ank(319,561);T-NACHT(20,136);
gelunc-1_g6617	Patatin(9,216);TPR(718,1102);NB-ARC(345,404);NB-ARC(406,546);
gelunc-1_g6687	WD40dom(504,561);T-NACHT(101,372);
gelunc-1_g6697	PNP_UDP_1(23,390);TPR(846,1648);NB-ARC(427,657);
gelunc-1_g6702	amyloid(15,35);TPR(446,898);NB-ARC(74,258);
gelunc-1_g6703	amyloid(399,421);PNP_UDP_1(23,353);NB-ARC(425,483);
gelunc-1_g6714+gelunc-1_g6713	TPR(306,481);NB-ARC(1,116);
gelunc-1_g6807	NAD1(132,233);Goodbye(148,281);NACHT_N(143,213);T-NACHT(1,133);T-NACHT(268,515);WD40dom(669,746);
gelunc-1_g7018	sesB(1,33);NLRC4_HD2(459,527);HEAT(644,856);N-NACHT(115,332);
gelunc-1_g7061	sesB(35,180);WD40dom(630,733);WD40dom(807,1033);T-NACHT(214,292);T-NACHT(293,317);
gelunc-1_g7084	T-NACHT(56,133);T-NACHT(141,179);
gelunc-1_g7196	WD40dom(153,830);
gelunc-1_g7264	NAD1(17,367);Goodbye(103,398);NACHT_N(115,318);Ank(939,1462);T-NACHT(425,464);T-NACHT(468,718);
gelunc-1_g7342	HET(22,39);HET(48,172);HEAT(404,496);WD40dom(748,825);
gelunc-1_g7518	NAD1(4,338);Goodbye(87,392);NACHT_N(101,321);WD40dom(790,1293);T-NACHT(376,622);
gelunc-1_g778	T-NACHT(56,305);
gelunc-1_g7865	HeLo-like(5,190);sesA(5,149);Helo_like_N(5,213);T-NACHT(255,542);
gelunc-1_g7912	NAD1(24,321);Goodbye(87,372);NACHT_N(102,301);T-NACHT(357,536);
gelunc-1_g7917	WD40dom(484,709);T-NACHT(83,315);
gelunc-1_g8091	TPR(327,546);NB-ARC(1,128);
gelunc-1_g8094	sesB(58,332);DUF676(59,216);NB-ARC(358,399);
gelunc-1_g8249	TPR(329,512);NB-ARC(1,128);
gelunc-1_g8274+gelunc-1_g8273	PNP_UDP_1(3,249);Ank(690,999);T-NACHT(304,479);
gelunc-1_g8305	NAD1(22,325);Goodbye(70,376);NACHT_N(85,305);T-NACHT(360,607);
gelunc-1_g8358	WD40dom(303,746);T-NACHT(5,138);
gelunc-1_g8452	TPR(283,629);NB-ARC(1,77);NB-ARC(80,107);
gelunc-1_g8453	TPR(143,601);
gelunc-1_g8454	NAD1(1,125);Goodbye(1,179);NACHT_N(1,108);T-NACHT(163,401);
gelunc-1_g8455	WD40dom(311,545);T-NACHT(5,145);
gelunc-1_g8516	TPR(142,536);
gelunc-1_g8567	NB-ARC(2,233);
gelunc-1_g9256	sesB(10,125);NB-ARC(181,436);
gelunc-1_g9629	Ank(395,591);Ank(620,998);Ank(1032,1407);T-NACHT(35,143);
gelunc-1_newnlr0	Ank(340,478);
gelunc-1_newnlr1	TPR(332,536);NB-ARC(2,149);
gelunc-1_newnlr2	WD40dom(141,380);
gelunc-1_newnlr3	WD40dom(153,630);
gelunc-1_newnlr4	WD40dom(379,541);T-NACHT(1,210);
gelunc-1_newnlr5	WD40dom(333,566);T-NACHT(1,67);T-NACHT(70,191);
gelunc-1_newnlr6	WD40dom(141,451);
lashir-1_g100	sesB(1,141);T-NACHT(177,423);
lashir-1_g10205	sesB(1,236);DUF676(32,112);TPR(618,859);NB-ARC(254,478);
lashir-1_g10313	T-NACHT(23,251);
lashir-1_g10487	TPR(1111,1311);NB-ARC(607,831);
lashir-1_g10527	WD40dom(277,352);T-NACHT(47,157);
lashir-1_g10681	sesB(143,411);DUF676(146,312);TPR(830,1108);NB-ARC(437,678);
lashir-1_g10720+lashir-1_g10719	HeLo-like(2,177);sesA(2,160);Helo_like_N(1,181);T-NACHT(203,447);
lashir-1_g10744	HeLo-like(6,215);sesA(5,188);Helo_like_N(6,214);T-NACHT(278,527);
lashir-1_g10820	WD40dom(380,1043);T-NACHT(1,221);
lashir-1_g10825	T-NACHT(2,238);
lashir-1_g10855	Ank(514,783);Ank(684,785);T-NACHT(40,291);
lashir-1_g10863	sesB(61,315);DUF676(63,203);WD40dom(932,1058);WD40dom(1100,1377);T-NACHT(376,614);
lashir-1_g11227	TPR(546,866);T-NACHT(31,269);
lashir-1_g11244	HeLo-like(6,77);sesA(4,97);Helo_like_N(5,80);Ank(511,1031);Ank(1101,1702);Ank(1703,1783);T-NACHT(111,355);
lashir-1_g11282	NAD1(17,257);Goodbye(14,302);SPRY(1533,1667);Ank(974,1479);T-NACHT(344,596);
lashir-1_g11334	Goodbye(91,320);zf-met(1010,1020);zf-met(1036,1054);T-NACHT(342,425);T-NACHT(430,565);
lashir-1_g11347	NAD1(48,245);Goodbye(80,249);NACHT_N(49,223);T-NACHT(282,520);
lashir-1_g11707	Ank(173,368);Ank(386,471);
lashir-1_g11762	HeLo-like(2,119);sesA(2,120);SesA(9,119);Ank(611,1125);T-NACHT(158,406);
lashir-1_g12031	PNP_UDP_1(1,176);Ank(587,781);T-NACHT(244,280);T-NACHT(325,405);
lashir-1_g12060	amyloid(3,27);TPR(484,1122);NB-ARC(70,305);
lashir-1_g12166	sesB(9,133);DUF676(7,75);Trypan_PARP(977,999);T-NACHT(167,415);
lashir-1_g12263	Ank(760,1069);Ank(1002,1222);T-NACHT(228,476);
lashir-1_g12426	NAD1(118,449);Goodbye(204,487);NACHT_N(215,426);T-NACHT(528,768);
lashir-1_g12446	PNP_UDP_1(7,225);Ank(614,991);Ank(797,997);T-NACHT(297,390);
lashir-1_g12448	HeLo-like(238,339);NAD1(12,284);Goodbye(48,328);NACHT_N(108,255);Ank(809,1016);T-NACHT(371,607);
lashir-1_g12817	Ank(486,608);T-NACHT(71,243);
lashir-1_g13255+lashir-1_g13254	sesB(3,125);TPR(579,826);NB-ARC(159,397);
lashir-1_g13510	sesB(3,61);TPR(475,692);NB-ARC(90,314);
lashir-1_g13525+lashir-1_g13524	sesB(2,136);WD40dom(729,915);WD40dom(920,1012);WD40dom(1161,1225);T-NACHT(172,408);
lashir-1_g13543	sesB(23,321);DUF676(27,194);Ank(929,1070);T-NACHT(354,593);
lashir-1_g13630	sesB(121,377);Goodbye(436,614);DUF676(120,264);zf-C2H2(1313,1337);zf-C2H2(1345,1367);zf-C2H2(1388,1404);T-NACHT(679,915);
lashir-1_g13687	HET(162,289);WD40dom(913,1102);WD40dom(804,885);T-NACHT(421,449);T-NACHT(471,610);
lashir-1_g137	HeLo-like(2,196);sesA(9,177);Helo_like_N(1,202);Ank(687,910);T-NACHT(227,466);
lashir-1_g13729	T-NACHT(38,329);
lashir-1_g13782	TPR(504,697);NB-ARC(3,221);
lashir-1_g13795	Goodbye(2,255);Goodbye(5,129);TPR(889,1054);TPR(1227,1367);T-NACHT(291,535);
lashir-1_g13922	T-NACHT(94,149);T-NACHT(181,327);
lashir-1_g14127	sesB(38,305);DUF676(38,197);T-NACHT(332,598);
lashir-1_g143	sesB(110,337);DUF676(110,235);Ank(935,1159);T-NACHT(426,517);T-NACHT(633,712);T-NACHT(723,746);
lashir-1_g1433	PNP_UDP_1(1,222);Ank(734,907);T-NACHT(293,518);
lashir-1_g1449	HET(28,151);WD40dom(775,1058);WD40dom(668,742);T-NACHT(278,512);
lashir-1_g1504	HET(28,159);WD40dom(669,745);T-NACHT(268,506);
lashir-1_g1866	sesB(226,484);DUF676(233,376);TPR(938,1324);NB-ARC(57,94);NB-ARC(514,748);
lashir-1_g2+lashir-1_g1	sesB(125,393);DUF676(132,306);TPR(810,1090);NB-ARC(419,660);
lashir-1_g2473	sesB(39,293);DUF676(40,182);T-NACHT(322,585);
lashir-1_g2475	HeLo-like(4,121);sesA(4,164);SesA(11,130);WD40dom(613,1272);T-NACHT(208,457);
lashir-1_g2488+lashir-1_g2489	NAD1(12,322);Goodbye(75,373);NACHT_N(76,306);Ank(813,1132);T-NACHT(404,650);
lashir-1_g2504	NAD1(45,229);Goodbye(13,270);NACHT_N(43,223);TPR(888,1194);T-NACHT(340,576);
lashir-1_g2546	HET(25,150);WD40dom(667,1353);T-NACHT(277,512);
lashir-1_g2608	TPR(564,883);NB-ARC(151,377);
lashir-1_g2665	sesB(37,273);DUF676(31,156);Ank(777,1346);T-NACHT(322,554);
lashir-1_g2695	TPR(490,742);NB-ARC(56,283);
lashir-1_g2732	NAD1(34,213);Goodbye(135,217);TPR(633,666);TPR(723,860);NB-ARC(254,478);
lashir-1_g2799	TPR(620,808);NB-ARC(137,368);
lashir-1_g2801	sesB(113,353);DUF676(115,225);Ank(1192,1285);T-NACHT(431,557);T-NACHT(618,809);
lashir-1_g2834	HeLo-like(6,201);sesA(5,138);T-NACHT(231,492);
lashir-1_g2878	Goodbye(41,169);TPR(572,789);NB-ARC(196,388);
lashir-1_g2931	NAD1(12,300);Goodbye(66,325);NACHT_N(67,277);Ank(836,932);T-NACHT(357,611);
lashir-1_g2964	NAD1(46,196);Goodbye(7,239);Goodbye(8,122);zf-C2H2(843,871);zf-C2H2(943,965);zf-C2H2(972,993);zf-C2H2(1012,1028);T-NACHT(273,513);
lashir-1_g3026	NB-ARC(163,350);
lashir-1_g3029	sesB(113,372);DUF676(115,262);Ank(1162,1255);T-NACHT(450,575);T-NACHT(614,803);
lashir-1_g3039	NAD1(64,220);Goodbye(37,221);T-NACHT(269,517);
lashir-1_g3057	sesB(3,111);sesB(147,200);DUF676(30,150);Ank(364,394);T-NACHT(268,347);
lashir-1_g3111	HET(24,156);TPR(707,1184);NB-ARC(275,510);
lashir-1_g3150	sesB(35,290);DUF676(34,172);NB-ARC(313,461);NB-ARC(465,509);
lashir-1_g3221	NB-ARC(188,280);
lashir-1_g3305	sesB(41,287);DUF676(81,157);T-NACHT(313,549);
lashir-1_g3323+lashir-1_g3324	sesB(108,296);Ank(780,1088);T-NACHT(336,583);
lashir-1_g3457	HeLo-like(1,149);sesA(1,150);Helo_like_N(3,147);Ank(665,1030);T-NACHT(211,453);
lashir-1_g3553+lashir-1_g3554	TPR(437,715);NB-ARC(26,252);
lashir-1_g3624	sesB(52,324);DUF676(49,203);T-NACHT(371,663);
lashir-1_g3952	T-NACHT(99,249);
lashir-1_g4022	T-NACHT(98,180);
lashir-1_g4156	HET(25,116);WD40dom(610,762);T-NACHT(247,450);
lashir-1_g4162	TPR(408,663);NB-ARC(90,152);NB-ARC(157,227);
lashir-1_g4180	HeLo(5,236);T-NACHT(246,502);
lashir-1_g4412	sesB(101,377);DUF676(103,263);TPR(786,1280);NB-ARC(396,637);
lashir-1_g4865	sesB(23,288);DUF676(29,176);Ank(826,1012);Ank(1030,1397);T-NACHT(322,584);
lashir-1_g4921	sesB(19,304);DUF676(27,178);Ank(879,1578);T-NACHT(345,620);
lashir-1_g4932+lashir-1_g4931	HET(25,151);Ank(733,1144);Ank(912,1237);T-NACHT(278,526);
lashir-1_g4978+lashir-1_g4979	sesB(38,304);DUF676(41,196);WD40dom(896,1184);WD40dom(1238,1354);T-NACHT(356,589);
lashir-1_g5048	HeLo-like(6,97);sesA(5,103);Helo_like_N(1,119);Ank(380,503);T-NACHT(132,320);
lashir-1_g5052	Ank(285,527);T-NACHT(12,95);
lashir-1_g5165	NAD1(6,244);Goodbye(56,253);TPR(453,754);NB-ARC(283,386);
lashir-1_g5178	Ank(466,615);T-NACHT(10,128);
lashir-1_g5444	NAD1(4,234);Goodbye(5,281);SPRY(1599,1680);Ank(1001,1492);T-NACHT(328,591);
lashir-1_g5471+lashir-1_g5470	NAD1(46,369);Goodbye(116,411);NACHT_N(118,346);WD40dom(838,1377);T-NACHT(440,683);
lashir-1_g5733	HeLo-like(4,115);sesA(4,130);SesA(11,128);WD40dom(736,1296);WD40dom(586,676);T-NACHT(181,428);
lashir-1_g6424	HET(1,51);WD40dom(550,616);T-NACHT(158,392);
lashir-1_g6589+lashir-1_g6588+lashir-1_g6586+lashir-1_g6587	sesB(1,235);DUF676(16,161);NB-ARC(252,443);
lashir-1_g6849+lashir-1_g6848	WD40dom(392,423);T-NACHT(10,224);
lashir-1_g6902+lashir-1_g6903+lashir-1_g6901	T-NACHT(83,349);
lashir-1_g7027+lashir-1_g7028	sesB(156,424);DUF676(158,315);TPR(837,1191);NB-ARC(450,676);
lashir-1_g706	sesB(19,281);DUF676(83,146);TPR(857,1051);NB-ARC(347,577);
lashir-1_g7200	sesB(54,326);DUF676(55,220);PNP_UDP_1(381,636);PNP_UDP_1(553,635);NB-ARC(685,922);
lashir-1_g7213+lashir-1_g7211+lashir-1_g7212	WD40dom(263,337);T-NACHT(10,97);
lashir-1_g7232	HeLo-like(6,208);sesA(5,142);Helo_like_N(8,178);T-NACHT(260,547);
lashir-1_g7258	sesB(121,398);DUF676(126,271);Ank(1147,1305);T-NACHT(458,779);
lashir-1_g7503	HeLo-like(2,175);sesA(2,159);Helo_like_N(1,179);WD40dom(623,1205);T-NACHT(203,440);
lashir-1_g7520	sesB(18,282);DUF676(23,163);TPR(778,1145);NB-ARC(367,583);
lashir-1_g7558	HeLo-like(2,156);sesA(2,149);Helo_like_N(1,148);WD40dom(621,1248);T-NACHT(193,440);
lashir-1_g759	NAD1(21,206);Goodbye(17,244);Goodbye(17,141);DUF4502(614,755);TPR(1000,1073);TPR(1078,1140);T-NACHT(283,542);
lashir-1_g7669	PNP_UDP_1(1,65);Ank(417,596);T-NACHT(125,298);
lashir-1_g7862	amyloid(13,48);Ank(532,784);T-NACHT(98,335);
lashir-1_g7996	NAD1(62,146);Goodbye(14,180);T-NACHT(237,437);
lashir-1_g8003+lashir-1_g8002	sesB(4,190);DUF676(2,68);Ank(483,659);T-NACHT(222,349);
lashir-1_g8006	HET(21,147);WD40dom(680,1357);T-NACHT(273,516);
lashir-1_g8094	sesB(20,304);DUF676(26,192);Ank(827,1059);Ank(1119,1406);T-NACHT(350,612);
lashir-1_g8116+lashir-1_g8115	sesB(107,374);sesB(412,664);DUF676(105,249);DUF676(410,545);Ank(1209,1380);Ank(1407,1616);Ank(1626,1843);T-NACHT(702,944);
lashir-1_g8171	TPR(527,779);NB-ARC(110,348);
lashir-1_g8194	T-NACHT(108,371);
lashir-1_g8670	TPR(1134,1401);TPR(1846,1982);T-NACHT(312,551);
lashir-1_g8805	sesB(1,244);DUF676(31,110);TPR(625,870);NB-ARC(261,486);
lashir-1_g8851	HeLo-like(2,141);sesA(2,129);Ank(732,856);T-NACHT(195,437);
lashir-1_g8876	sesB(109,360);DUF676(110,259);T-NACHT(429,712);
lashir-1_g8902+lashir-1_g8901	sesB(44,307);DUF676(49,216);Ank(779,1028);T-NACHT(335,575);
lashir-1_g8958	sesB(44,303);DUF676(52,190);T-NACHT(343,575);WD40dom(871,954);WD40dom(973,1163);WD40dom(1221,1310);
lashir-1_g8967	sesB(110,382);DUF676(112,268);TPR(924,1050);NB-ARC(406,640);TPR(809,870);
lashir-1_g9073	HeLo-like(7,235);sesA(7,173);Ank(800,942);T-NACHT(279,544);
lashir-1_g9088+lashir-1_g9087	sesB(26,358);DUF676(32,244);Ank(949,1527);T-NACHT(458,700);
lashir-1_g9097	PNP_UDP_1(178,479);Ank(955,1453);T-NACHT(543,774);
lashir-1_g9112	HeLo-like(6,184);sesA(5,144);Helo_like_N(6,189);T-NACHT(229,504);
lashir-1_g9180+lashir-1_g9179	TPR(414,668);NB-ARC(63,292);
lashir-1_g9230	T-NACHT(176,446);
lashir-1_g9278	HET(27,155);WD40dom(677,1292);T-NACHT(276,519);
lashir-1_g9279	HET(22,156);WD40dom(688,1036);WD40dom(1056,1104);T-NACHT(283,524);
lashir-1_g9352	T-NACHT(11,155);T-NACHT(166,192);
lashir-1_g9428	Goodbye(19,154);T-NACHT(165,247);
lashir-1_g9525	sesB(84,349);DUF676(89,235);TPR(771,1043);NB-ARC(387,615);
lashir-1_newnlr0	Ank(466,559);Ank(605,988);T-NACHT(20,163);
lashis-1_g10357+lashis-1_g10358	sesB(54,321);DUF676(62,198);Ank(979,1086);T-NACHT(346,583);
lashis-1_g10360	HET(20,148);WD40dom(679,1405);T-NACHT(273,521);
lashis-1_g10431	NAD1(64,211);Goodbye(18,284);T-NACHT(269,517);
lashis-1_g10436	TPR(363,584);NB-ARC(49,173);
lashis-1_g10496	sesB(94,250);T-NACHT(284,509);
lashis-1_g10592	sesB(16,343);DUF676(16,222);T-NACHT(369,615);
lashis-1_g10641	TPR(726,1068);NB-ARC(236,445);
lashis-1_g10743	HeLo-like(11,158);sesA(7,175);Helo_like_N(12,152);T-NACHT(186,422);
lashis-1_g11122+lashis-1_g11121	T-NACHT(70,130);T-NACHT(137,183);
lashis-1_g11173	NB-ARC(27,272);
lashis-1_g11182	amyloid(13,50);Ank(533,1053);T-NACHT(99,336);
lashis-1_g11191	amyloid(8,31);T-NACHT(103,350);
lashis-1_g11514	HeLo-like(2,155);sesA(2,145);Helo_like_N(1,157);WD40dom(608,1237);T-NACHT(189,426);
lashis-1_g11598	Ank(583,747);Ank(763,822);Ank(869,1154);Ank(1081,1160);T-NACHT(154,384);
lashis-1_g11620	sesB(19,270);DUF676(22,161);T-NACHT(306,556);
lashis-1_g11671	sesB(92,352);DUF676(93,244);WD40dom(960,1469);T-NACHT(396,634);
lashis-1_g11679	sesB(30,358);DUF676(36,240);Ank(973,1452);T-NACHT(455,697);
lashis-1_g11703+lashis-1_g11702	sesB(36,307);DUF676(37,225);PNP_UDP_1(363,618);PNP_UDP_1(535,617);NB-ARC(661,904);
lashis-1_g11748	sesB(16,94);Ank(638,1316);T-NACHT(128,399);
lashis-1_g11898	sesB(8,157);TPR(608,1245);NB-ARC(211,437);
lashis-1_g11899	T-NACHT(94,233);
lashis-1_g11926	sesB(1,241);DUF676(17,161);Ank(738,975);T-NACHT(279,520);
lashis-1_g11947	Ank(455,623);T-NACHT(32,280);
lashis-1_g12042	TPR(962,1334);TPR(1403,1519);TPR(1862,2011);T-NACHT(285,526);
lashis-1_g12043	sesB(64,362);DUF676(68,251);DUF3156(357,383);Ank(931,1734);T-NACHT(401,641);
lashis-1_g12149	Ank(480,669);T-NACHT(40,292);
lashis-1_g12304	sesB(19,336);DUF676(26,220);WD40dom(992,1584);T-NACHT(403,645);
lashis-1_g12797	sesB(66,324);DUF676(73,215);WD40dom(908,1291);T-NACHT(358,594);
lashis-1_g13109	NAD1(49,361);Goodbye(104,402);NACHT_N(110,338);WD40dom(830,1160);T-NACHT(432,675);
lashis-1_g1311	sesB(102,368);DUF676(103,264);TPR(792,1277);NB-ARC(396,637);
lashis-1_g13129	sesB(1,245);DUF676(32,106);TPR(593,1165);NB-ARC(261,485);
lashis-1_g1349+lashis-1_g1351	TPR(392,1225);NB-ARC(10,236);
lashis-1_g13874	zf-Mss51(534,566);TPR(1182,1414);NB-ARC(704,927);
lashis-1_g13949	HeLo(6,218);Ank(859,934);T-NACHT(269,529);
lashis-1_g14063	sesB(25,323);DUF676(28,216);Ank(770,1033);T-NACHT(368,595);
lashis-1_g14117	sesB(128,400);Goodbye(450,662);DUF676(129,271);zf-C2H2(1321,1345);zf-C2H2(1351,1375);zf-C2H2(1395,1411);T-NACHT(698,937);
lashis-1_g14239	NAD1(14,244);Goodbye(18,268);NACHT_N(81,201);Ank(887,993);Ank(1490,1644);T-NACHT(287,535);
lashis-1_g14288	sesB(108,367);DUF676(109,253);T-NACHT(442,555);T-NACHT(709,851);
lashis-1_g14349+lashis-1_g14348	WD40dom(496,1177);T-NACHT(84,331);
lashis-1_g14496	HeLo-like(1,209);sesA(1,174);Helo_like_N(8,205);Ank(817,916);T-NACHT(249,495);
lashis-1_g14508
lashis-1_g14543	Ank(1448,1923);T-NACHT(936,1182);
lashis-1_g14579	HeLo-like(6,216);sesA(5,177);Goodbye(127,217);SesA(12,149);T-NACHT(267,540);
lashis-1_g1704	HeLo-like(2,161);sesA(2,144);Helo_like_N(1,159);WD40dom(706,1075);T-NACHT(203,450);
lashis-1_g1705	PNP_UDP_1(9,308);Ank(768,1238);T-NACHT(384,624);
lashis-1_g1758	NAD1(45,194);Goodbye(8,240);Goodbye(9,123);Ank(882,1240);Ank(1034,1291);Ank(1357,1488);T-NACHT(270,527);
lashis-1_g1787	HET(22,151);WD40dom(688,1298);WD40dom(1313,1358);T-NACHT(282,524);
lashis-1_g1792	NAD1(45,226);Goodbye(14,277);Goodbye(22,140);Ank(843,1557);T-NACHT(296,534);
lashis-1_g1795	HET(12,88);WD40dom(612,944);WD40dom(946,1230);T-NACHT(211,455);
lashis-1_g1803	sesB(71,354);DUF676(68,226);NLRC4_HD2(779,845);HEAT(920,1509);Ank(1552,1602);N-NACHT(435,651);
lashis-1_g1817	HeLo-like(4,118);sesA(4,163);SesA(11,128);WD40dom(612,1033);T-NACHT(206,455);
lashis-1_g1818	sesB(138,418);DUF676(137,340);NLRC4_HD2(850,916);HEAT(991,1210);HEAT(1183,1817);N-NACHT(498,720);
lashis-1_g1825	HET(27,155);WD40dom(673,1405);T-NACHT(279,517);
lashis-1_g1826	HET(24,150);WD40dom(759,1478);T-NACHT(281,330);T-NACHT(409,603);
lashis-1_g1834+lashis-1_g1836+lashis-1_g1835	sesB(192,451);DUF676(196,342);WD40dom(1094,1466);T-NACHT(510,752);
lashis-1_g1837	WD40dom(355,913);T-NACHT(1,209);
lashis-1_g1917	NAD1(10,357);Goodbye(107,388);NACHT_N(113,337);WD40dom(832,1474);T-NACHT(432,674);
lashis-1_g2011+lashis-1_g2012	sesB(1,246);DUF676(21,140);TPR(656,1148);NB-ARC(267,507);
lashis-1_g2015+lashis-1_g2014	amyloid(5,28);TPR(485,1040);NB-ARC(54,289);
lashis-1_g2036+lashis-1_g2035	HET(22,146);WD40dom(668,1393);T-NACHT(270,511);
lashis-1_g2120	TPR(671,780);TPR(529,652);NB-ARC(108,345);
lashis-1_g2128+lashis-1_g2129	T-NACHT(2,195);
lashis-1_g2411	sesB(19,305);DUF676(27,176);Ank(880,1619);T-NACHT(345,620);
lashis-1_g2529	Ank(610,1308);T-NACHT(134,390);
lashis-1_g2539	TPR(427,735);NB-ARC(14,256);
lashis-1_g2620	T-NACHT(18,169);
lashis-1_g2631	sesB(33,271);DUF676(34,162);TPR(725,1053);NB-ARC(320,555);
lashis-1_g2636	HeLo-like(6,215);sesA(5,142);Helo_like_N(7,208);T-NACHT(260,545);
lashis-1_g2771	NAD1(3,227);Goodbye(7,244);TPR(816,1119);T-NACHT(274,505);
lashis-1_g2784	TPR(637,935);NB-ARC(241,454);
lashis-1_g2872	T-NACHT(17,85);
lashis-1_g3001	amyloid(9,31);sesB(230,486);DUF676(235,378);TPR(870,1694);NB-ARC(55,96);NB-ARC(506,740);
lashis-1_g3240	NAD1(46,366);Goodbye(111,396);NACHT_N(122,345);WD40dom(844,1529);T-NACHT(441,683);
lashis-1_g3431+lashis-1_g3432	sesB(1,244);DUF676(23,135);TPR(666,1149);NB-ARC(266,505);
lashis-1_g3487+lashis-1_g3488	sesB(62,329);DUF676(61,211);TPR(773,1279);NB-ARC(347,581);
lashis-1_g3649	HET(20,146);WD40dom(681,1264);T-NACHT(273,517);
lashis-1_g3807	NAD1(7,358);Goodbye(108,425);NACHT_N(116,338);WD40dom(819,1214);T-NACHT(415,660);
lashis-1_g4059	HET(28,149);WD40dom(671,1371);T-NACHT(280,513);
lashis-1_g4333	PNP_UDP_1(15,312);TPR(727,1050);NB-ARC(342,577);
lashis-1_g4340	amyloid(15,39);TPR(491,840);NB-ARC(65,300);
lashis-1_g4382	sesB(41,297);DUF676(49,187);WD40dom(877,988);WD40dom(1028,1172);T-NACHT(338,570);
lashis-1_g4398+lashis-1_g4399	T-NACHT(63,316);
lashis-1_g4412	sesB(169,435);DUF676(176,319);T-NACHT(485,751);
lashis-1_g4543	Goodbye(20,276);Goodbye(26,150);T-NACHT(312,550);TPR(930,1062);TPR(1231,1341);
lashis-1_g4714	sesA(19,155);SesA(13,124);T-NACHT(223,355);
lashis-1_g4715	PNP_UDP_1(48,328);Ank(819,1424);T-NACHT(395,591);
lashis-1_g4839	HeLo-like(2,249);sesA(2,184);Helo_like_N(1,198);Ank(680,849);Ank(947,1481);Ank(1498,1638);Ank(1733,1975);Ank(2031,2118);T-NACHT(230,468);
lashis-1_g5187	HeLo-like(9,227);sesA(9,147);SesA(16,139);T-NACHT(276,579);
lashis-1_g5195	HeLo-like(6,180);sesA(5,180);T-NACHT(283,522);
lashis-1_g5200	TPR(436,712);NB-ARC(26,251);
lashis-1_g5268	T-NACHT(157,256);
lashis-1_g5271	TPR(432,1063);NB-ARC(26,276);
lashis-1_g5314	HeLo-like(2,197);sesA(6,146);Goodbye(70,187);Helo_like_N(1,179);T-NACHT(226,501);
lashis-1_g5321	Ank(468,832);T-NACHT(26,277);
lashis-1_g6144	sesB(30,296);DUF676(36,178);TPR(725,988);NB-ARC(333,561);
lashis-1_g6248	sesB(57,326);DUF676(59,204);TPR(770,1196);NB-ARC(343,578);
lashis-1_g6259	NAD1(8,235);Goodbye(11,265);NACHT_N(13,194);Ank(799,1304);T-NACHT(278,526);
lashis-1_g6291	NAD1(13,207);Goodbye(10,244);Goodbye(16,136);T-NACHT(346,597);
lashis-1_g6321	TPR(1164,1403);NB-ARC(692,915);
lashis-1_g6327	TPR(1,26);TPR(424,775);NB-ARC(44,260);
lashis-1_g6545	HET(21,149);Ank(728,1028);T-NACHT(273,521);
lashis-1_g6548	Ank(529,640);Ank(631,754);T-NACHT(8,64);T-NACHT(259,305);
lashis-1_g6629	HeLo-like(6,231);sesA(5,156);SesA(13,119);T-NACHT(244,499);
lashis-1_g6730	NAD1(21,282);Goodbye(24,316);NACHT_N(87,204);Ank(951,1007);Ank(1089,1215);Ank(1571,1679);T-NACHT(323,573);
lashis-1_g6742	sesB(72,261);DUF676(73,211);T-NACHT(373,492);T-NACHT(603,652);T-NACHT(656,710);
lashis-1_g6941	sesB(107,371);sesB(412,665);DUF676(105,249);DUF676(410,543);Ank(1214,1375);Ank(1405,1617);Ank(1608,1841);T-NACHT(702,944);
lashis-1_g6967	sesB(17,282);DUF676(22,160);TPR(792,1154);NB-ARC(341,552);
lashis-1_g7045	HeLo-like(5,157);sesA(5,154);Helo_like_N(5,154);WD40dom(600,973);T-NACHT(197,447);
lashis-1_g7063	HET(22,153);WD40dom(674,974);T-NACHT(279,517);
lashis-1_g7148	sesB(18,281);DUF676(23,164);TPR(778,1155);NB-ARC(367,583);
lashis-1_g7158	sesB(1,244);DUF676(32,112);TPR(598,1036);NB-ARC(261,486);
lashis-1_g7167	PNP_UDP_1(9,310);Ank(805,890);T-NACHT(381,612);
lashis-1_g7461	TPR(1913,2005);TPR(1161,1407);T-NACHT(346,585);
lashis-1_g7803+lashis-1_g7804	sesB(154,402);DUF676(159,297);TPR(790,1615);NB-ARC(425,660);
lashis-1_g7822	HeLo-like(2,166);sesA(6,173);Helo_like_N(1,161);Ank(627,845);T-NACHT(193,427);
lashis-1_g8070+lashis-1_g8069	sesB(1,221);Ank(703,1388);T-NACHT(262,499);
lashis-1_g8233	HeLo-like(2,151);sesA(2,146);Helo_like_N(1,144);WD40dom(614,1326);T-NACHT(189,436);
lashis-1_g8358	sesB(156,431);DUF676(162,315);TPR(827,1198);NB-ARC(450,676);
lashis-1_g8393	NAD1(89,421);Goodbye(170,451);NACHT_N(180,401);WD40dom(894,1647);T-NACHT(496,738);
lashis-1_g8398	NAD1(86,246);Goodbye(83,240);TPR(676,966);NB-ARC(310,498);
lashis-1_g8403	sesB(19,308);DUF676(26,188);Ank(844,1119);Ank(1136,1413);T-NACHT(360,592);
lashis-1_g8578	HET(20,146);WD40dom(681,1287);T-NACHT(273,517);
lashis-1_g8594	NAD1(61,170);Goodbye(43,167);TPR(512,789);NB-ARC(197,389);
lashis-1_g8595	HeLo-like(6,181);sesA(5,174);Helo_like_N(6,181);T-NACHT(256,516);
lashis-1_g8602	NAD1(149,467);Goodbye(193,522);NACHT_N(277,414);Ank(1050,1235);T-NACHT(570,817);
lashis-1_g8646	sesB(62,352);DUF676(62,214);TPR(709,1268);NB-ARC(368,594);
lashis-1_g8666	WD40dom(480,1193);T-NACHT(77,329);
lashis-1_g8710	HET(22,156);BLUF(226,246);WD40dom(672,1431);T-NACHT(273,516);
lashis-1_g8806	Ank(576,930);Ank(1020,1106);T-NACHT(71,315);
lashis-1_g8839	HET(22,151);WD40dom(678,1360);T-NACHT(271,513);
lashis-1_g8863+lashis-1_g8864	T-NACHT(158,273);T-NACHT(283,352);
lashis-1_g8902+lashis-1_g8903	HeLo-like(8,223);sesA(1,167);T-NACHT(278,542);
lashis-1_g8940	NAD1(9,215);Goodbye(19,250);NACHT_N(8,197);Ank(764,1023);T-NACHT(296,542);
lashis-1_g8969	TPR(510,734);NB-ARC(51,267);
lashis-1_g9049	sesB(38,228);DUF676(40,190);T-NACHT(284,530);
lashis-1_g9141	NAD1(30,343);Goodbye(88,345);NACHT_N(89,321);T-NACHT(384,616);
lashis-1_g9245	NAD1(5,117);Goodbye(18,90);NACHT_N(10,103);WD40dom(499,779);T-NACHT(143,350);
lashis-1_g9296	Goodbye(61,266);zf-met(1025,1044);zf-met(1053,1071);T-NACHT(340,581);
lashis-1_g9560	Ank(953,1139);Ank(1161,1551);T-NACHT(474,741);
lashis-1_g9754	sesB(15,301);DUF676(19,176);Ank(891,1471);T-NACHT(343,618);
lashis-1_g9919	sesB(67,320);DUF676(72,209);WD40dom(940,1372);T-NACHT(382,619);
lashis-1_g9930	HET(20,153);WD40dom(683,1330);WD40dom(1339,1383);T-NACHT(272,514);
lashis-1_g9995	HeLo-like(5,119);sesA(5,151);SesA(12,127);WD40dom(605,1261);T-NACHT(199,447);
lasmin-1_g1	HET(28,155);WD40dom(808,1268);WD40dom(679,752);T-NACHT(279,515);
lasmin-1_g10379	T-NACHT(13,91);
lasmin-1_g10603	Ank(478,638);Ank(650,933);T-NACHT(23,271);
lasmin-1_g10913	HeLo-like(6,214);sesA(5,169);Helo_like_N(6,217);XPB_DRD(555,596);T-NACHT(275,535);
lasmin-1_g10965	TPR(261,395);NB-ARC(7,76);NB-ARC(88,152);
lasmin-1_g11021	SesA(4,42);Ank(534,687);Ank(690,811);T-NACHT(77,325);
lasmin-1_g115	sesB(31,359);DUF676(35,233);T-NACHT(388,490);T-NACHT(533,609);
lasmin-1_g11577	amyloid(6,28);TPR(445,813);NB-ARC(54,279);
lasmin-1_g11597	NAD1(85,219);NAD1(898,994);Goodbye(13,220);zf-C2H2_3rep(929,999);zf-met(1087,1109);zf-met(1117,1133);T-NACHT(421,661);
lasmin-1_g11755+lasmin-1_g11754	T-NACHT(3,205);Ank(340,528);
lasmin-1_g1179	sesB(7,153);T-NACHT(186,443);
lasmin-1_g11939	PNP_UDP_1(9,303);Ank(795,937);T-NACHT(353,600);
lasmin-1_g11952	HET(21,150);WD40dom(676,1222);WD40dom(1226,1275);T-NACHT(272,513);
lasmin-1_g11954	PNP_UDP_1(46,338);Ank(838,1266);T-NACHT(413,652);
lasmin-1_g12089+lasmin-1_g12088	amyloid(31,50);Ank(525,916);T-NACHT(93,343);
lasmin-1_g12096	HeLo-like(6,206);sesA(5,155);SesA(12,139);Ank(803,896);T-NACHT(257,517);
lasmin-1_g12173	sesB(78,342);DUF676(77,212);T-NACHT(377,605);
lasmin-1_g12193	HeLo-like(30,192);sesA(30,192);Helo_like_N(29,193);Ank(844,902);T-NACHT(226,462);
lasmin-1_g12219+lasmin-1_g12220	Ank(253,429);T-NACHT(7,133);
lasmin-1_g12262	sesB(27,287);DUF676(27,171);T-NACHT(319,546);
lasmin-1_g12294	T-NACHT(1,209);
lasmin-1_g12314	sesB(23,279);DUF676(26,170);Ank(908,1051);Ank(1072,1293);Ank(1308,1503);T-NACHT(338,573);
lasmin-1_g12428	sesB(67,325);DUF676(75,212);WD40dom(920,1048);WD40dom(1129,1329);T-NACHT(366,627);
lasmin-1_g12594	TPR(317,510);NB-ARC(7,130);
lasmin-1_g12842+lasmin-1_g12841	PNP_UDP_1(11,303);Ank(803,1220);T-NACHT(378,606);
lasmin-1_g12975	NAD1(3,248);Goodbye(59,289);NACHT_N(59,96);NACHT_N(108,231);T-NACHT(321,469);T-NACHT(475,521);
lasmin-1_g12978	PNP_UDP_1(16,305);NB-ARC(341,572);
lasmin-1_g13114	TPR(211,395);NB-ARC(3,67);
lasmin-1_g13116	NB-ARC(73,298);
lasmin-1_g13139+lasmin-1_g13140	HeLo-like(6,186);sesA(6,162);Helo_like_N(6,174);T-NACHT(239,634);
lasmin-1_g13156	WD40dom(511,550);T-NACHT(148,394);
lasmin-1_g13212+lasmin-1_g13211	sesB(37,289);DUF676(40,177);Ank(853,1193);T-NACHT(327,556);
lasmin-1_g13250	HET(84,213);WD40dom(860,1232);WD40dom(728,805);T-NACHT(336,573);
lasmin-1_g13255	NAD1(30,329);Goodbye(71,348);NACHT_N(79,310);WD40dom(841,1107);WD40dom(1156,1251);WD40dom(1316,1532);WD40dom(1560,1726);T-NACHT(390,650);
lasmin-1_g13263	PNP_UDP_1(13,334);TPR(719,1013);NB-ARC(363,589);
lasmin-1_g13327	HeLo-like(4,145);sesA(5,143);Helo_like_N(1,157);T-NACHT(210,431);
lasmin-1_g13337	HeLo-like(1,159);sesA(1,180);Helo_like_N(2,161);Ank(604,721);T-NACHT(192,404);
lasmin-1_g13699+lasmin-1_g13698	HET(22,143);WD40dom(684,1075);T-NACHT(271,519);
lasmin-1_g13721	sesB(57,334);DUF676(59,208);TPR(705,1456);NB-ARC(349,583);
lasmin-1_g13830	sesB(97,375);DUF676(100,275);NLRC4_HD2(809,873);HEAT(987,1076);N-NACHT(457,679);
lasmin-1_g13915	sesB(107,364);DUF676(108,241);T-NACHT(414,585);
lasmin-1_g13979	sesB(47,298);DUF676(45,222);T-NACHT(338,591);
lasmin-1_g14264	NAD1(120,247);Goodbye(81,278);TPR(839,1074);T-NACHT(317,553);
lasmin-1_g14284	sesB(8,111);TPR(512,721);NB-ARC(154,375);
lasmin-1_g14363	NB-ARC(2,98);
lasmin-1_g14366	T-NACHT(296,394);
lasmin-1_g14390	sesB(15,302);DUF676(22,165);Ank(934,1509);T-NACHT(345,643);
lasmin-1_g14398	HET(28,156);T-NACHT(279,324);
lasmin-1_g14404+lasmin-1_g14405	Ank(328,475);Ank(503,582);Ank(606,888);T-NACHT(4,151);
lasmin-1_g14563	TPR(1013,1219);TPR(1220,1281);NB-ARC(576,799);
lasmin-1_g14839	T-NACHT(90,260);T-NACHT(262,329);
lasmin-1_g14851	NAD1(16,217);Goodbye(31,264);Goodbye(41,163);TPR(689,947);NB-ARC(286,508);
lasmin-1_g14964	TPR(640,875);NB-ARC(47,278);
lasmin-1_g14968	HeLo-like(7,222);sesA(6,147);SesA(13,130);T-NACHT(258,530);
lasmin-1_g1687	NAD1(3,244);Goodbye(3,252);Goodbye(10,152);T-NACHT(364,644);
lasmin-1_g1722	amyloid(6,28);TPR(445,1064);NB-ARC(55,279);
lasmin-1_g1828+lasmin-1_g1829	sesB(57,334);DUF676(59,207);TPR(705,1456);NB-ARC(349,583);
lasmin-1_g1841	WD40dom(296,369);T-NACHT(2,131);
lasmin-1_g1929	HeLo-like(6,182);sesA(6,140);SesA(11,122);T-NACHT(258,522);
lasmin-1_g206	TPR(372,1203);NB-ARC(2,207);
lasmin-1_g2162	sesB(108,291);sesB(317,376);DUF676(115,311);T-NACHT(450,584);
lasmin-1_g2318	HeLo-like(7,192);sesA(7,155);Helo_like_N(7,203);T-NACHT(261,512);
lasmin-1_g2412	HET(28,155);WD40dom(679,1262);T-NACHT(279,515);
lasmin-1_g2417+lasmin-1_g2418	PNP_UDP_1(46,338);Ank(845,1267);T-NACHT(413,652);
lasmin-1_g2552	HeLo-like(6,211);sesA(5,166);Helo_like_N(1,166);NB-ARC(293,510);
lasmin-1_g2901	sesB(2,54);TPR(552,767);NB-ARC(87,327);
lasmin-1_g312	Patatin(9,227);TPR(781,1127);NB-ARC(399,626);
lasmin-1_g3294	sesB(57,334);DUF676(59,208);TPR(705,1456);NB-ARC(349,583);
lasmin-1_g3427	HeLo-like(2,155);sesA(2,158);Helo_like_N(1,165);Ank(690,781);Ank(805,1041);T-NACHT(189,425);
lasmin-1_g3494	HeLo-like(49,138);sesA(48,114);Helo_like_N(49,140);Ank(613,851);T-NACHT(172,230);
lasmin-1_g3609+lasmin-1_g3610	PNP_UDP_1(33,351);Ank(879,1302);Ank(1144,1304);T-NACHT(402,440);T-NACHT(442,630);
lasmin-1_g3820	Ank(468,762);T-NACHT(2,100);T-NACHT(115,185);
lasmin-1_g4026+lasmin-1_g4025+lasmin-1_g4027	sesB(30,268);DUF676(68,156);Ank(763,1168);T-NACHT(304,463);T-NACHT(469,520);
lasmin-1_g4073	T-NACHT(56,183);T-NACHT(191,256);
lasmin-1_g4086	T-NACHT(83,151);T-NACHT(162,278);
lasmin-1_g4293	TPR(408,592);NB-ARC(180,356);
lasmin-1_g4315	sesB(25,259);DUF676(26,176);TPR(608,748);NB-ARC(309,534);
lasmin-1_g4507	NAD1(36,191);Goodbye(6,224);T-NACHT(270,529);
lasmin-1_g4641	HET(21,150);WD40dom(679,1029);WD40dom(1046,1090);T-NACHT(277,515);
lasmin-1_g4649+lasmin-1_g4648	HET(22,154);WD40dom(596,1235);T-NACHT(275,465);
lasmin-1_g4662	PNP_UDP_1(15,321);Ank(796,1032);T-NACHT(396,633);
lasmin-1_g4769	PNP_UDP_1(73,367);Ank(778,948);T-NACHT(417,646);
lasmin-1_g4854	HeLo-like(2,171);sesA(2,167);Helo_like_N(1,163);Ank(738,850);T-NACHT(194,426);
lasmin-1_g5066	T-NACHT(77,107);T-NACHT(108,176);
lasmin-1_g5146	HeLo-like(3,172);sesA(1,170);Helo_like_N(3,170);Ank(746,889);T-NACHT(200,430);
lasmin-1_g5151	TPR(1138,1456);TPR(1895,1982);T-NACHT(314,553);
lasmin-1_g5299	sesB(121,375);DUF676(120,291);NLRC4_HD2(701,752);HEAT(855,922);HEAT(931,975);N-NACHT(445,582);
lasmin-1_g5478	PNP_UDP_1(15,310);TPR(704,1642);NB-ARC(318,546);
lasmin-1_g55	NAD1(39,197);Goodbye(25,227);Goodbye(26,140);zf-C2H2(855,870);zf-C2H2(897,919);zf-C2H2(925,947);zf-C2H2(966,982);T-NACHT(270,518);
lasmin-1_g554+lasmin-1_g555	sesB(24,278);DUF676(23,161);TPR(819,908);TPR(698,769);NB-ARC(315,537);
lasmin-1_g5612	PNP_UDP_1(1,244);TPR(687,851);NB-ARC(275,524);
lasmin-1_g5693	NLRC4_HD2(245,318);N-NACHT(5,116);HEAT(432,490);
lasmin-1_g5713+lasmin-1_g5712	sesB(40,292);DUF676(43,182);Ank(857,1189);T-NACHT(332,561);
lasmin-1_g627	Patatin(13,225);NB-ARC(381,494);
lasmin-1_g6342	HeLo-like(2,163);sesA(2,181);Helo_like_N(1,151);Ank(726,829);T-NACHT(192,428);
lasmin-1_g6506	T-NACHT(152,235);T-NACHT(239,268);T-NACHT(271,350);
lasmin-1_g6511	HET(21,147);WD40dom(775,937);T-NACHT(285,529);
lasmin-1_g6514+lasmin-1_g6513	sesB(78,329);DUF676(79,212);Ank(886,1043);Ank(1112,1491);T-NACHT(366,609);
lasmin-1_g654+lasmin-1_g653	PNP_UDP_1(12,334);NB-ARC(346,507);
lasmin-1_g6552+lasmin-1_g6553	NAD1(1,182);Goodbye(10,234);NACHT_N(1,165);WD40dom(619,1040);T-NACHT(220,465);
lasmin-1_g6660	PNP_UDP_1(15,321);Ank(841,1015);T-NACHT(397,637);
lasmin-1_g6701	NAD1(8,242);Goodbye(26,278);Goodbye(33,151);T-NACHT(333,582);TPR(953,1082);
lasmin-1_g6709+lasmin-1_g6708	HET(28,155);WD40dom(675,1142);WD40dom(1143,1192);T-NACHT(279,517);
lasmin-1_g6735	PNP_UDP_1(26,234);PNP_UDP_1(236,263);NB-ARC(375,536);
lasmin-1_g6840	amyloid(6,28);TPR(444,1065);NB-ARC(54,279);
lasmin-1_g6854	sesA(9,197);Ank(880,993);T-NACHT(298,583);
lasmin-1_g7271	amyloid(5,28);TPR(444,981);NB-ARC(54,277);
lasmin-1_g7380	T-NACHT(44,164);
lasmin-1_g7491	T-NACHT(49,279);Ank(410,560);Ank(576,695);Ank(743,1221);Ank(1303,1757);Ank(1781,1881);
lasmin-1_g7493	sesB(22,316);DUF676(24,200);T-NACHT(370,624);
lasmin-1_g7576	NB-ARC(133,270);TPR(362,383);
lasmin-1_g7581	Ank(528,817);T-NACHT(93,343);
lasmin-1_g7654	NAD1(3,89);Goodbye(5,87);Ank(504,678);T-NACHT(166,193);T-NACHT(195,302);
lasmin-1_g7667	PNP_UDP_1(13,335);TPR(701,1182);NB-ARC(364,590);
lasmin-1_g7669	HeLo-like(1,152);sesA(1,174);Helo_like_N(2,167);T-NACHT(207,447);
lasmin-1_g7686	PNP_UDP_1(15,317);Ank(710,996);T-NACHT(387,541);
lasmin-1_g7721	amyloid(6,26);TPR(478,827);NB-ARC(53,281);
lasmin-1_g7788	HeLo-like(2,166);sesA(2,184);Helo_like_N(1,170);Ank(703,837);Ank(838,1723);T-NACHT(197,431);
lasmin-1_g7956	HeLo-like(6,234);sesA(5,164);Helo_like_N(1,198);T-NACHT(306,498);
lasmin-1_g8087+lasmin-1_g8086	sesB(97,360);DUF676(102,246);T-NACHT(398,587);
lasmin-1_g8187	PNP_UDP_1(100,353);PNP_UDP_1(254,353);NB-ARC(370,546);
lasmin-1_g8434+lasmin-1_g8433	T-NACHT(3,255);
lasmin-1_g8594	HeLo(5,226);T-NACHT(268,528);
lasmin-1_g8617	HeLo-like(6,166);sesA(5,166);Helo_like_N(1,174);T-NACHT(202,491);
lasmin-1_g8657+lasmin-1_g8659+lasmin-1_g8658	HeLo(290,441);HET(13,149);Ank(1003,2490);T-NACHT(515,753);
lasmin-1_g8666	HET(21,150);WD40dom(687,1131);T-NACHT(283,524);
lasmin-1_g8667	HET(54,185);WD40dom(799,1391);WD40dom(695,787);T-NACHT(305,541);
lasmin-1_g8793+lasmin-1_g8792	PNP_UDP_1(151,260);T-NACHT(263,361);
lasmin-1_g8801+lasmin-1_g8800	TPR(725,1051);NB-ARC(235,443);
lasmin-1_g8804	T-NACHT(15,290);
lasmin-1_g8858	NAD1(2,166);Goodbye(3,200);NACHT_N(3,144);T-NACHT(234,474);
lasmin-1_g8946	sesB(1,55);Ank(915,1096);T-NACHT(101,324);
lasmin-1_g8983+lasmin-1_g8984	T-NACHT(5,219);
lasmin-1_g9003	PNP_UDP_1(45,349);Ank(849,1090);T-NACHT(425,665);
lasmin-1_g9010+lasmin-1_g9011	Patatin(17,173);NB-ARC(311,540);
lasmin-1_g9253	Ank(537,758);Ank(812,1274);Ank(1454,2102);T-NACHT(72,310);
lasmin-1_g9278	Ank(510,579);T-NACHT(14,140);
lasmin-1_g9505	HET(1,60);T-NACHT(143,382);
lasmin-1_g9542	HeLo-like(7,223);sesA(6,147);Helo_like_N(1,214);T-NACHT(242,496);
lasmin-1_g9606+lasmin-1_g9605	sesB(36,292);DUF676(39,180);TPR(755,1197);NB-ARC(341,596);
lasmin-1_g9625	NAD1(67,169);Goodbye(8,228);SecD_SecF(88,130);Ank(640,918);T-NACHT(265,396);T-NACHT(412,470);
lasmin-1_g9683	HET(23,158);T-NACHT(291,336);
lasmin-1_g9727	NAD1(14,201);Goodbye(7,253);Goodbye(16,141);TPR(992,1072);T-NACHT(283,540);
lasmin-1_g9765	NB-ARC(18,164);
lasmin-1_g9836	NAD1(37,217);Goodbye(14,243);T-NACHT(271,513);
lasmin-1_newnlr0	T-NACHT(39,239);
lasmin-1_newnlr1	T-NACHT(45,297);
lasmin-1_newnlr2	sesB(28,300);DUF676(29,179);TPR(748,919);NB-ARC(320,554);
lasovi-1_g10162	sesB(1,88);Ank(622,822);T-NACHT(175,415);
lasovi-1_g10355	TPR(1162,1376);NB-ARC(722,945);
lasovi-1_g104	HeLo-like(7,191);sesA(7,155);Helo_like_N(7,203);T-NACHT(261,512);
lasovi-1_g10462	Ank(317,736);T-NACHT(59,211);
[truncated: 2,615 more rows]
